# Supplementary material for: Divergent regulatory impacts of endogenous siRNAs on host mRNAs in testis of closely related species
Source: bioRxiv. 2026 May 18:2026.05.18.725984. Preprint. [Version 1] doi: 10.64898/2026.05.18.725984 (PMC13228617; doi:10.64898/2026.05.18.725984)
Supplement: Supplement 4 [file media-4.xlsx]

## Sheet: Table S4
Target pairing	Gene name	DESeq2 dcr2 vs control		Total siRNA abundance	siRNA number	siRNA_1	siRNA_2	siRNA_3	siRNA_4	siRNA_5	siRNA_6	siRNA_7	siRNA_8	siRNA_9	siRNA_10	siRNA_11	siRNA_12	siRNA_13	siRNA_14	siRNA_15	siRNA_16	siRNA_17	siRNA_18	siRNA_19	siRNA_20	siRNA_21	siRNA_22	siRNA_23	siRNA_24	siRNA_25	siRNA_26	siRNA_27	siRNA_28	siRNA_29	siRNA_30	siRNA_31	siRNA_32	siRNA_33	siRNA_34	siRNA_35	siRNA_36	siRNA_37	siRNA_38	siRNA_39	siRNA_40	siRNA_41	siRNA_42	siRNA_43	siRNA_44
		log2FC	Padj			Length of pairing from g2, abundance in ppm, source loci
g2-g18	FBgn0030663_CG8117	1.57864	2.13098e-07	234.846	1	17,GAGTTGGCCAAACGCGAAGG,234.846,CG32212,hpRNA:CR33940,hpRNA:CR33940,hpRNA:CR33940,hp-pncr009,hpRNA:CR32205,hpRNA:CR32205,hpRNA:CR32205,CR33255,hp-CR32205,CR42842,hpRNA:CR32207,hp-CR32207ChrX:15644465-15644466+
g2-g20	FBti0060199_mdg1{}2138	3.22332	3.07176e-07	432.712	308	19,TTATTTGATTTTCTGAGTGA,1.07316,mdg1{}299,Gypsy,mdg1{}831,Gypsy,RR50204,Gypsy,mdg1{}1047,Gypsy,mdg1{}1025,mdg1{}1610,Gypsy,mdg1{}CG42335[iso-1],Gypsy,mdg1{}859,Gypsy,Gypsy,mdg1{}305,mdg1{}2139,mdg1{}2138,Gypsy,mdg1{}6544,BOOKEND-3075.i1,Gypsy,mdg1{}29,Gypsy,BOOKEND-1391.i1,mdg1{}1678,Gypsy,Gypsy,mdg1{}2138,mdg1{}6543,mdg1{}RR48386,Gypsy,mdg1{}885,Gypsy,BOOKEND-3109.i1,Gypsy,mdg1{}1280,Gypsy,Gypsy…	19,CTTTTCCTTTCTCTGTAAAT,1.55013,mdg1{}831,Gypsy,RR50204,Gypsy,Gypsy,mdg1{}29,mdg1{}859,Gypsy,mdg1{}299,Gypsy,mdg1{}6544,Gypsy,mdg1{}305,Gypsy,mdg1{}CG42335[iso-1],Gypsy,mdg1{}1047,Gypsy,mdg1{}2139,mdg1{}2138,Gypsy,mdg1{}6612,RR49783{}mdg1,Gypsy,mdg1{}1280,Gypsy,Gypsy,mdg1{}1611,mdg1{}1610,Gypsy,mdg1{}914,Gypsy,Gypsy,mdg1{}2138,mdg1{}1678,Gypsy,mdg1{}900,Gypsy,mdg1{}RR48394,Gypsy,mdg1{}885,Gypsy,m…	19,AAATAGTGCACAAAGAACTT,1.27402,Gypsy,mdg1{}2138,Gypsy,Gypsy,mdg1{}1611,mdg1{}1610,Gypsy,mdg1{}1678,Gypsy,mdg1{}900,Gypsy,Gypsy,Gypsy,Gypsy,mdg1{}RR48394,Gypsy,mdg1{}914,Gypsy,mdg1{}6543,mdg1{}RR48386,Gypsy,mdg1{}885,Gypsy,mdg1{}1280,Gypsy,mdg1{}6612,RR49783{}mdg1,Gypsy,mdg1{}1442,Gypsy,mdg1{}1720,Gypsy,Gypsy,Gypsy,mdg1{}1720,Gypsy,Gypsy,Gypsy,Gypsy,Gypsy,Gypsy,Gypsy,mdg1{}2139,mdg1{}2138,Gypsy,m…	19,TCAAACTCAGGTATTGTGGA,1.88341,mdg1{}831,Gypsy,Gypsy,mdg1{}29,mdg1{}859,Gypsy,mdg1{}CG42335[iso-1],Gypsy,RR50204,Gypsy,Gypsy,Gypsy,Gypsy,Gypsy,Gypsy,mdg1{}299,Gypsy,mdg1{}6544,Gypsy,mdg1{}305,Gypsy,mdg1{}1047,Gypsy,mdg1{}2139,mdg1{}2138,Gypsy,mdg1{}914,Gypsy,Gypsy,mdg1{}2138,mdg1{}1678,Gypsy,mdg1{}900,Gypsy,mdg1{}RR48394,Gypsy,mdg1{}885,Gypsy,mdg1{}1442,Gypsy,mdg1{}1720,Gypsy,Gypsy,mdg1{}1720,Gy…	19,CTGAATGTCATCTGTATGGT,1.32894,Gypsy,mdg1{}305,RR50204,Gypsy,mdg1{}CG42335[iso-1],Gypsy,mdg1{}2139,mdg1{}2138,Gypsy,mdg1{}299,Gypsy,mdg1{}1047,Gypsy,mdg1{}29,Gypsy,mdg1{}859,Gypsy,mdg1{}6544,Gypsy,mdg1{}831,Gypsy,mdg1{}900,Gypsy,mdg1{}914,Gypsy,mdg1{}6612,RR49783{}mdg1,Gypsy,Gypsy,mdg1{}1720,mdg1{}1720,Gypsy,mdg1{}RR48394,Gypsy,mdg1{}885,Gypsy,Gypsy,mdg1{}1280,Gypsy,mdg1{}6543,mdg1{}RR48386,Gyps…	19,CAAACTATTCTCTGCTTTGC,1.11866,mdg1{}2139,mdg1{}2138,Gypsy,mdg1{}299,Gypsy,mdg1{}1047,Gypsy,mdg1{}29,Gypsy,mdg1{}859,Gypsy,mdg1{}6544,Gypsy,mdg1{}831,Gypsy,Gypsy,mdg1{}305,RR50204,Gypsy,mdg1{}CG42335[iso-1],Gypsy,mdg1{}900,Gypsy,mdg1{}914,Gypsy,mdg1{}6612,RR49783{}mdg1,Gypsy,Gypsy,mdg1{}1720,mdg1{}1720,Gypsy,mdg1{}RR48394,Gypsy,mdg1{}885,Gypsy,Gypsy,mdg1{}1280,Gypsy,mdg1{}6543,mdg1{}RR48386,Gyps…	19,ACACTCTACTCACTCAGATC,1.02059,RR50204,Gypsy,Gypsy,mdg1{}5986,Tabor{}2860,Gypsy,BOOKEND-1156.i1,Gypsy,Gypsy,Gypsy,Gypsy,Gypsy,mdg1{}1025,mdg1{}1610,Gypsy,mdg1{}1047,Gypsy,mdg1{}CG42335[iso-1],Gypsy,mdg1{}859,Gypsy,Gypsy,mdg1{}305,mdg1{}2139,mdg1{}2138,Gypsy,mdg1{}6544,BOOKEND-3075.i1,Gypsy,mdg1{}29,Gypsy,mdg1{}299,Gypsy,mdg1{}831,Gypsy,mdg1{}1280,Gypsy,Gypsy,mdg1{}RR48394,BOOKEND-2426.i2,Gypsy,G…	19,CTTTTGTCAGATCTATTAGC,1.28337,Gypsy,mdg1{}29,mdg1{}859,Gypsy,mdg1{}CG42335[iso-1],Gypsy,RR50204,Gypsy,Gypsy,mdg1{}299,Gypsy,mdg1{}6544,Gypsy,mdg1{}305,Gypsy,mdg1{}1047,Gypsy,mdg1{}2139,mdg1{}2138,Gypsy,mdg1{}831,Gypsy,Gypsy,Gypsy,Gypsy,mdg1{}1280,Gypsy,mdg1{}6612,RR49783{}mdg1,Gypsy,Gypsy,mdg1{}1611,mdg1{}1610,Gypsy,mdg1{}914,Gypsy,Gypsy,mdg1{}2138,mdg1{}1678,Gypsy,mdg1{}900,Gypsy,mdg1{}RR48394…	19,AAATATTGTAACATTGAGCG,1.35083,Gypsy,mdg1{}1720,mdg1{}1720,Gypsy,mdg1{}1442,Gypsy,Gypsy,mdg1{}885,Gypsy,Gypsy,Gypsy,Gypsy,Gypsy,Gypsy,Gypsy,Gypsy,Gypsy,mdg1{}900,Gypsy,mdg1{}1280,Gypsy,Gypsy,mdg1{}6612,RR49783{}mdg1,Gypsy,mdg1{}1678,Gypsy,Gypsy,mdg1{}2138,mdg1{}6543,mdg1{}RR48386,Gypsy,mdg1{}RR48394,Gypsy,Gypsy,mdg1{}914,Gypsy,mdg1{}CG42335[iso-1],Gypsy,mdg1{}859,Gypsy,mdg1{}2139,mdg1{}2138,Gyps…	12,TTAGAATTCCAATACTTCTG,1.72508,mdg1{}2139,mdg1{}2138,Gypsy,mdg1{}6544,Gypsy,mdg1{}6544,BOOKEND-3075.i1,Gypsy,mdg1{}29,Gypsy,Gypsy,mdg1{}29,mdg1{}1047,Gypsy,Gypsy,mdg1{}1047,mdg1{}CG42335[iso-1],Gypsy,mdg1{}CG42335[iso-1],Gypsy,mdg1{}859,Gypsy,mdg1{}859,Gypsy,mdg1{}2120,Gypsy,Gypsy,mdg1{}305,mdg1{}305,Gypsy,mdg1{}799,Gypsy,mdg1{}1720,mdg1{}2121,Gypsy,mdg1{}2138,mdg1{}900,Gypsy,BOOKEND-1391.i1,mdg…	19,AAACCTACGTGGGTTGCTCG,1.11476,mdg1{}1280,Gypsy,mdg1{}1611,mdg1{}1610,Gypsy,mdg1{}914,Gypsy,Gypsy,mdg1{}2138,mdg1{}1678,Gypsy,mdg1{}900,Gypsy,mdg1{}RR48394,Gypsy,mdg1{}885,Gypsy,mdg1{}1442,Gypsy,mdg1{}1720,Gypsy,Gypsy,mdg1{}1720,Gypsy,mdg1{}6543,mdg1{}RR48386,Gypsy,Gypsy,Gypsy,Gypsy,Gypsy,Gypsy,Gypsy,mdg1{}6612,RR49783{}mdg1,Gypsy,Gypsy,Gypsy,Gypsy,Gypsy,mdg1{}299,Gypsy,mdg1{}6544,Gypsy,mdg1{}30…	19,TTATAATTTCCTCGGCCATT,1.05202,mdg1{}299,Gypsy,mdg1{}6544,Gypsy,mdg1{}305,Gypsy,mdg1{}1047,Gypsy,mdg1{}2139,mdg1{}2138,Gypsy,mdg1{}831,Gypsy,Gypsy,mdg1{}29,mdg1{}859,Gypsy,RR50204,Gypsy,mdg1{}CG42335[iso-1],Gypsy,Gypsy,Gypsy,Gypsy,Gypsy,Gypsy,Gypsy,Gypsy,mdg1{}1280,Gypsy,mdg1{}6612,RR49783{}mdg1,Gypsy,mdg1{}1611,mdg1{}1610,Gypsy,mdg1{}914,Gypsy,Gypsy,mdg1{}2138,mdg1{}1678,Gypsy,mdg1{}900,Gypsy,m…	19,TGTAATTCCTGGTTGGGGAT,1.2003,mdg1{}CG42335[iso-1],Gypsy,mdg1{}305,Gypsy,RR50204,Gypsy,mdg1{}1047,Gypsy,mdg1{}2139,mdg1{}2138,Gypsy,Gypsy,mdg1{}29,mdg1{}859,Gypsy,mdg1{}2136,Gypsy,mdg1{}299,Gypsy,mdg1{}6544,Gypsy,mdg1{}831,Gypsy,mdg1{}1442,Gypsy,mdg1{}1720,Gypsy,Gypsy,Gypsy,mdg1{}1720,Gypsy,mdg1{}1611,mdg1{}1610,Gypsy,mdg1{}914,Gypsy,mdg1{}6543,mdg1{}RR48386,Gypsy,Gypsy,mdg1{}2138,mdg1{}1678,Gyp…	19,TTGTATGTTTCGGACATTGT,1.05983,mdg1{}CG42335[iso-1],Gypsy,Gypsy,Gypsy,Gypsy,mdg1{}299,Gypsy,mdg1{}6544,Gypsy,mdg1{}305,Gypsy,mdg1{}1047,Gypsy,mdg1{}2139,mdg1{}2138,Gypsy,mdg1{}831,Gypsy,Gypsy,mdg1{}29,mdg1{}859,Gypsy,RR50204,Gypsy,Gypsy,Gypsy,Gypsy,mdg1{}1280,Gypsy,mdg1{}6612,RR49783{}mdg1,Gypsy,mdg1{}1611,mdg1{}1610,Gypsy,mdg1{}914,Gypsy,Gypsy,mdg1{}2138,mdg1{}1678,Gypsy,mdg1{}900,Gypsy,mdg1{}R…	19,AAGTTGTGTCTGTACTTGAC,1.80269,mdg1{}305,Gypsy,mdg1{}1047,Gypsy,mdg1{}2139,mdg1{}2138,Gypsy,mdg1{}831,Gypsy,RR50204,Gypsy,Gypsy,mdg1{}29,mdg1{}859,Gypsy,mdg1{}CG42335[iso-1],Gypsy,mdg1{}299,Gypsy,mdg1{}6544,Gypsy,mdg1{}RR48394,Gypsy,mdg1{}885,Gypsy,mdg1{}1442,Gypsy,mdg1{}1720,Gypsy,Gypsy,mdg1{}1720,Gypsy,mdg1{}6543,mdg1{}RR48386,Gypsy,Gypsy,mdg1{}6612,RR49783{}mdg1,Gypsy,mdg1{}1280,Gypsy,Gypsy,m…	19,ATTATTAGCTGATATGGTTT,1.10533,mdg1{}859,Gypsy,mdg1{}2139,mdg1{}2138,Gypsy,mdg1{}299,Gypsy,mdg1{}6544,Gypsy,mdg1{}CG42335[iso-1],Gypsy,mdg1{}305,Gypsy,RR50204,Gypsy,Gypsy,Gypsy,Gypsy,mdg1{}831,Gypsy,mdg1{}1047,Gypsy,Gypsy,mdg1{}29,mdg1{}6543,mdg1{}RR48386,Gypsy,mdg1{}1678,Gypsy,mdg1{}885,Gypsy,mdg1{}1280,Gypsy,mdg1{}6612,RR49783{}mdg1,Gypsy,mdg1{}1442,Gypsy,mdg1{}1720,Gypsy,Gypsy,mdg1{}1611,mdg1…	19,TTACTGCTTGTGATAAATGA,1.17359,mdg1{}299,Gypsy,mdg1{}6544,Gypsy,mdg1{}305,Gypsy,mdg1{}CG42335[iso-1],Gypsy,mdg1{}1047,Gypsy,mdg1{}2139,mdg1{}2138,Gypsy,mdg1{}831,Gypsy,RR50204,Gypsy,Gypsy,mdg1{}29,mdg1{}859,Gypsy,Gypsy,Gypsy,Gypsy,Gypsy,Gypsy,Gypsy,mdg1{}2138,mdg1{}1678,Gypsy,mdg1{}900,Gypsy,mdg1{}RR48394,Gypsy,mdg1{}885,Gypsy,mdg1{}1442,Gypsy,mdg1{}1720,Gypsy,Gypsy,mdg1{}1720,Gypsy,mdg1{}6543,m…	12,TTGAGATATTCGACACAGTG,1.45516,mdg1{}6544,BOOKEND-3075.i1,Gypsy,mdg1{}29,Gypsy,mdg1{}299,Gypsy,mdg1{}831,Gypsy,RR50204,Gypsy,mdg1{}1025,mdg1{}1610,Gypsy,mdg1{}1047,Gypsy,mdg1{}CG42335[iso-1],Gypsy,mdg1{}859,Gypsy,Gypsy,mdg1{}305,mdg1{}2139,mdg1{}2138,Gypsy,mdg1{}885,Gypsy,BOOKEND-3109.i1,Gypsy,mdg1{}1280,Gypsy,Gypsy,mdg1{}RR48394,BOOKEND-2426.i2,Gypsy,mdg1{}6543,mdg1{}RR48386,Gypsy,mdg1{}914,BOO…	19,CGCTAGCATCTCCTGATCTC,1.35008,mdg1{}2139,mdg1{}2138,Gypsy,mdg1{}831,Gypsy,Gypsy,mdg1{}29,mdg1{}859,Gypsy,mdg1{}CG42335[iso-1],Gypsy,RR50204,Gypsy,Gypsy,Gypsy,Gypsy,Gypsy,Gypsy,Gypsy,Gypsy,Gypsy,mdg1{}299,Gypsy,mdg1{}6544,Gypsy,mdg1{}305,Gypsy,mdg1{}1047,Gypsy,Gypsy,Gypsy,Gypsy,Gypsy,mdg1{}1280,Gypsy,mdg1{}6612,RR49783{}mdg1,Gypsy,Gypsy,mdg1{}1611,mdg1{}1610,Gypsy,mdg1{}914,Gypsy,Gypsy,mdg1{}213…	19,TTGCGTCAGCTGGACGTCGC,1.76984,mdg1{}1025,mdg1{}1610,Gypsy,mdg1{}CG42335[iso-1],Gypsy,mdg1{}859,Gypsy,mdg1{}2139,mdg1{}2138,Gypsy,mdg1{}6544,BOOKEND-3075.i1,Gypsy,mdg1{}29,Gypsy,mdg1{}831,Gypsy,mdg1{}1047,Gypsy,Gypsy,mdg1{}305,RR50204,Gypsy,Gypsy,mdg1{}1636,mdg1{}1280,Gypsy,Gypsy,mdg1{}1442,Gypsy,mdg1{}6612,RR49783{}mdg1,Gypsy,Gypsy,mdg1{}1720,mdg1{}1720,Gypsy,Gypsy,mdg1{}900,Gypsy,BOOKEND-1391.…	19,TTGTCAGATCTATTAGCCGG,1.48739,mdg1{}305,Gypsy,mdg1{}1047,Gypsy,mdg1{}2139,mdg1{}2138,Gypsy,mdg1{}831,Gypsy,Gypsy,mdg1{}29,mdg1{}859,Gypsy,mdg1{}CG42335[iso-1],Gypsy,RR50204,Gypsy,Gypsy,mdg1{}299,Gypsy,mdg1{}6544,Gypsy,mdg1{}6612,RR49783{}mdg1,Gypsy,Gypsy,mdg1{}1611,mdg1{}1610,Gypsy,mdg1{}914,Gypsy,Gypsy,mdg1{}2138,mdg1{}1678,Gypsy,mdg1{}900,Gypsy,mdg1{}RR48394,Gypsy,mdg1{}885,Gypsy,mdg1{}1442,G…	19,CACTATTTTCTATATTTGCG,1.01117,mdg1{}6544,Gypsy,mdg1{}831,Gypsy,mdg1{}CG42335[iso-1],Gypsy,mdg1{}305,Gypsy,RR50204,Gypsy,mdg1{}1047,Gypsy,Gypsy,mdg1{}29,mdg1{}859,Gypsy,mdg1{}2139,mdg1{}2138,Gypsy,mdg1{}299,Gypsy,Gypsy,mdg1{}1611,mdg1{}1610,Gypsy,mdg1{}1678,Gypsy,mdg1{}900,Gypsy,mdg1{}RR48394,Gypsy,mdg1{}914,Gypsy,mdg1{}6543,mdg1{}RR48386,Gypsy,mdg1{}885,Gypsy,mdg1{}1280,Gypsy,mdg1{}6612,RR49783…	19,ATTATAATTTTGGTTACCAC,1.41908,mdg1{}1047,Gypsy,mdg1{}2139,mdg1{}2138,Gypsy,mdg1{}831,Gypsy,Gypsy,mdg1{}29,mdg1{}859,Gypsy,RR50204,Gypsy,mdg1{}CG42335[iso-1],Gypsy,Gypsy,Gypsy,Gypsy,Gypsy,Gypsy,mdg1{}299,Gypsy,mdg1{}6544,Gypsy,mdg1{}305,Gypsy,mdg1{}900,Gypsy,mdg1{}RR48394,Gypsy,mdg1{}885,Gypsy,mdg1{}1442,Gypsy,mdg1{}1720,Gypsy,Gypsy,mdg1{}1720,Gypsy,mdg1{}6543,mdg1{}RR48386,Gypsy,Gypsy,Gypsy,Gyp…	19,TCCACGATCTTGCAATTCCA,1.32739,mdg1{}1720,Gypsy,Gypsy,mdg1{}1720,Gypsy,mdg1{}6543,mdg1{}RR48386,Gypsy,Gypsy,mdg1{}6612,RR49783{}mdg1,Gypsy,mdg1{}1280,Gypsy,Gypsy,mdg1{}1611,mdg1{}1610,Gypsy,mdg1{}914,Gypsy,Gypsy,mdg1{}2138,mdg1{}1678,Gypsy,mdg1{}900,Gypsy,mdg1{}RR48394,Gypsy,mdg1{}885,Gypsy,mdg1{}1442,Gypsy,mdg1{}6544,Gypsy,mdg1{}305,Gypsy,mdg1{}1047,Gypsy,mdg1{}2139,mdg1{}2138,Gypsy,mdg1{}831,G…	19,TCAAAAACTATAGAATGCCA,1.21673,Gypsy,Gypsy,mdg1{}RR48394,Gypsy,mdg1{}914,Gypsy,mdg1{}6543,mdg1{}RR48386,Gypsy,mdg1{}1678,Gypsy,mdg1{}885,Gypsy,mdg1{}1280,Gypsy,mdg1{}6612,RR49783{}mdg1,Gypsy,mdg1{}1442,Gypsy,mdg1{}1720,Gypsy,Gypsy,mdg1{}1611,mdg1{}1610,Gypsy,Gypsy,mdg1{}1720,Gypsy,mdg1{}900,Gypsy,Gypsy,mdg1{}2138,Gypsy,Gypsy,Gypsy,mdg1{}831,Gypsy,mdg1{}1047,Gypsy,Gypsy,mdg1{}29,mdg1{}859,Gypsy,m…	19,TTGTGAACATACGTGCAGAC,1.56346,Gypsy,mdg1{}2138,mdg1{}6543,mdg1{}RR48386,Gypsy,mdg1{}885,Gypsy,mdg1{}914,BOOKEND-1691.i1,Gypsy,BOOKEND-3109.i1,Gypsy,mdg1{}1280,Gypsy,Gypsy,mdg1{}RR48394,BOOKEND-2426.i2,Gypsy,Gypsy,mdg1{}1720,mdg1{}1720,Gypsy,mdg1{}1442,Gypsy,mdg1{}6612,RR49783{}mdg1,Gypsy,Gypsy,mdg1{}900,Gypsy,BOOKEND-1391.i1,mdg1{}1678,Gypsy,mdg1{}859,Gypsy,Gypsy,mdg1{}305,mdg1{}2139,mdg1{}2138…	19,TTTCCTGTATTCTTATTCCT,1.44661,mdg1{}6544,Gypsy,mdg1{}305,Gypsy,mdg1{}1047,Gypsy,mdg1{}2139,mdg1{}2138,Gypsy,mdg1{}831,Gypsy,RR50204,Gypsy,Gypsy,mdg1{}29,mdg1{}859,Gypsy,mdg1{}CG42335[iso-1],Gypsy,mdg1{}299,Gypsy,mdg1{}1720,Gypsy,Gypsy,mdg1{}1720,Gypsy,mdg1{}6543,mdg1{}RR48386,Gypsy,Gypsy,mdg1{}6612,RR49783{}mdg1,Gypsy,mdg1{}1280,Gypsy,Gypsy,mdg1{}1611,mdg1{}1610,Gypsy,mdg1{}914,Gypsy,Gypsy,mdg1…	19,ATTTGAATTGCCGGTCATTT,1.04885,mdg1{}859,Gypsy,RR50204,Gypsy,mdg1{}CG42335[iso-1],Gypsy,mdg1{}299,Gypsy,mdg1{}6544,Gypsy,mdg1{}305,Gypsy,mdg1{}1047,Gypsy,mdg1{}2139,mdg1{}2138,Gypsy,mdg1{}831,Gypsy,Gypsy,mdg1{}29,mdg1{}6612,RR49783{}mdg1,Gypsy,mdg1{}1611,mdg1{}1610,Gypsy,mdg1{}914,Gypsy,Gypsy,mdg1{}2138,mdg1{}1678,Gypsy,mdg1{}900,Gypsy,mdg1{}RR48394,Gypsy,mdg1{}885,Gypsy,mdg1{}1442,Gypsy,mdg1{}1…	19,TTATCCAAACTATTCTCTGC,1.00336,mdg1{}6544,Gypsy,mdg1{}831,Gypsy,Gypsy,mdg1{}305,RR50204,Gypsy,mdg1{}CG42335[iso-1],Gypsy,mdg1{}2139,mdg1{}2138,Gypsy,mdg1{}299,Gypsy,mdg1{}1047,Gypsy,mdg1{}29,Gypsy,mdg1{}859,Gypsy,mdg1{}900,Gypsy,mdg1{}914,Gypsy,mdg1{}6612,RR49783{}mdg1,Gypsy,Gypsy,mdg1{}1720,mdg1{}1720,Gypsy,mdg1{}RR48394,Gypsy,mdg1{}885,Gypsy,Gypsy,mdg1{}1280,Gypsy,mdg1{}6543,mdg1{}RR48386,Gyps…	19,ATAATACACTATTTGAATTG,1.19076,mdg1{}2139,mdg1{}2138,Gypsy,mdg1{}831,Gypsy,Gypsy,mdg1{}29,mdg1{}859,Gypsy,RR50204,Gypsy,mdg1{}CG42335[iso-1],Gypsy,Gypsy,Gypsy,Gypsy,Gypsy,mdg1{}299,Gypsy,mdg1{}6544,Gypsy,mdg1{}305,Gypsy,mdg1{}1047,Gypsy,mdg1{}1442,Gypsy,mdg1{}1720,Gypsy,Gypsy,mdg1{}1720,Gypsy,mdg1{}6543,mdg1{}RR48386,Gypsy,Gypsy,Gypsy,Gypsy,Gypsy,Gypsy,mdg1{}1280,Gypsy,mdg1{}6612,RR49783{}mdg1,G…	19,ATTTCTGTACTGCAGTGTAT,1.04731,mdg1{}6544,Gypsy,mdg1{}305,Gypsy,mdg1{}1047,Gypsy,mdg1{}2139,mdg1{}2138,Gypsy,mdg1{}831,Gypsy,Gypsy,mdg1{}29,mdg1{}859,Gypsy,RR50204,Gypsy,mdg1{}CG42335[iso-1],Gypsy,Gypsy,Gypsy,Gypsy,Gypsy,mdg1{}299,Gypsy,Gypsy,mdg1{}1720,Gypsy,mdg1{}6543,mdg1{}RR48386,Gypsy,Gypsy,Gypsy,Gypsy,Gypsy,Gypsy,Gypsy,mdg1{}1280,Gypsy,mdg1{}6612,RR49783{}mdg1,Gypsy,mdg1{}1611,mdg1{}1610,G…	19,ATGACCAAGAACTGTGGGCA,3.05085,mdg1{}1442,Gypsy,mdg1{}1720,Gypsy,Gypsy,mdg1{}1720,Gypsy,mdg1{}6543,mdg1{}RR48386,Gypsy,Gypsy,Gypsy,mdg1{}1280,Gypsy,mdg1{}1611,mdg1{}1610,Gypsy,mdg1{}914,Gypsy,Gypsy,mdg1{}2138,mdg1{}1678,Gypsy,mdg1{}900,Gypsy,mdg1{}RR48394,Gypsy,mdg1{}885,Gypsy,mdg1{}CG42335[iso-1],Gypsy,mdg1{}299,Gypsy,mdg1{}6544,Gypsy,mdg1{}305,Gypsy,mdg1{}1047,Gypsy,mdg1{}2139,mdg1{}2138,Gypsy…	19,TTTAGATTCCAACAATGCAG,1.21437,mdg1{}914,Gypsy,Gypsy,mdg1{}2138,mdg1{}1678,Gypsy,mdg1{}900,Gypsy,mdg1{}RR48394,Gypsy,mdg1{}885,Gypsy,mdg1{}1442,Gypsy,mdg1{}1720,Gypsy,Gypsy,mdg1{}1720,Gypsy,mdg1{}6543,mdg1{}RR48386,Gypsy,Gypsy,mdg1{}6612,RR49783{}mdg1,Gypsy,Gypsy,mdg1{}1280,Gypsy,mdg1{}1611,mdg1{}1610,Gypsy,mdg1{}305,Gypsy,mdg1{}1047,Gypsy,mdg1{}2139,mdg1{}2138,Gypsy,mdg1{}831,Gypsy,Gypsy,mdg1{}…	19,TGGAAGTGGGAATTTATCTG,1.3422,Gypsy,Gypsy,Gypsy,Gypsy,mdg1{}831,Gypsy,mdg1{}1047,Gypsy,Gypsy,mdg1{}29,mdg1{}859,Gypsy,mdg1{}2139,mdg1{}2138,Gypsy,mdg1{}299,Gypsy,mdg1{}6544,Gypsy,mdg1{}CG42335[iso-1],Gypsy,mdg1{}305,Gypsy,RR50204,Gypsy,Gypsy,Gypsy,mdg1{}914,Gypsy,mdg1{}6543,mdg1{}RR48386,Gypsy,mdg1{}1678,Gypsy,mdg1{}885,Gypsy,mdg1{}1280,Gypsy,mdg1{}6612,RR49783{}mdg1,Gypsy,mdg1{}1442,Gypsy,Gypsy…	19,CCTCTTTATTATCTTGTTAT,1.12492,mdg1{}299,Gypsy,mdg1{}1047,Gypsy,mdg1{}29,Gypsy,mdg1{}859,Gypsy,mdg1{}6544,Gypsy,mdg1{}831,Gypsy,Gypsy,mdg1{}305,RR50204,Gypsy,mdg1{}CG42335[iso-1],Gypsy,mdg1{}2139,mdg1{}2138,Gypsy,mdg1{}900,Gypsy,mdg1{}914,Gypsy,mdg1{}6612,RR49783{}mdg1,Gypsy,Gypsy,mdg1{}1720,mdg1{}1720,Gypsy,mdg1{}RR48394,Gypsy,mdg1{}885,Gypsy,Gypsy,mdg1{}1280,Gypsy,mdg1{}6543,mdg1{}RR48386,Gyps…	19,TTTTTCTGCCCGATGAGAAG,1.10142,mdg1{}885,Gypsy,Gypsy,Gypsy,Gypsy,Gypsy,Gypsy,mdg1{}900,Gypsy,mdg1{}1280,Gypsy,Gypsy,mdg1{}6612,RR49783{}mdg1,Gypsy,mdg1{}1678,Gypsy,Gypsy,mdg1{}2138,mdg1{}6543,mdg1{}RR48386,Gypsy,mdg1{}RR48394,Gypsy,Gypsy,mdg1{}914,Gypsy,Gypsy,mdg1{}1720,mdg1{}1720,Gypsy,mdg1{}1442,Gypsy,Gypsy,mdg1{}1047,Gypsy,Gypsy,mdg1{}305,Gypsy,Gypsy,BOOKEND-1156.i1,Gypsy,Gypsy,mdg1{}831,Gyps…	19,TTTTATTAATTTGTCAACTT,1.34382,mdg1{}299,Gypsy,mdg1{}6544,Gypsy,mdg1{}CG42335[iso-1],Gypsy,mdg1{}305,Gypsy,RR50204,Gypsy,Gypsy,Gypsy,Gypsy,Gypsy,Gypsy,Gypsy,Gypsy,Gypsy,Gypsy,mdg1{}831,Gypsy,mdg1{}1047,Gypsy,Gypsy,mdg1{}29,mdg1{}859,Gypsy,mdg1{}2139,mdg1{}2138,Gypsy,mdg1{}1611,mdg1{}1610,Gypsy,Gypsy,mdg1{}1720,Gypsy,mdg1{}900,Gypsy,Gypsy,mdg1{}2138,Gypsy,Gypsy,Gypsy,Gypsy,mdg1{}RR48394,Gypsy,mdg…	19,TTTCGGACATTGTGGGCATG,1.13273,mdg1{}6544,Gypsy,mdg1{}305,Gypsy,mdg1{}1047,Gypsy,mdg1{}2139,mdg1{}2138,Gypsy,mdg1{}831,Gypsy,Gypsy,mdg1{}29,mdg1{}859,Gypsy,RR50204,Gypsy,mdg1{}CG42335[iso-1],Gypsy,mdg1{}299,Gypsy,mdg1{}1611,mdg1{}1610,Gypsy,mdg1{}914,Gypsy,Gypsy,mdg1{}2138,mdg1{}1678,Gypsy,mdg1{}900,Gypsy,mdg1{}RR48394,Gypsy,mdg1{}885,Gypsy,mdg1{}1442,Gypsy,mdg1{}1720,Gypsy,Gypsy,mdg1{}1720,Gyps…	19,AACTTGCCTTTGAATTTCTG,1.42937,Gypsy,mdg1{}29,mdg1{}859,Gypsy,mdg1{}2139,mdg1{}2138,Gypsy,mdg1{}299,Gypsy,mdg1{}6544,Gypsy,mdg1{}CG42335[iso-1],Gypsy,mdg1{}305,Gypsy,RR50204,Gypsy,Gypsy,Gypsy,Gypsy,Gypsy,Gypsy,Gypsy,Gypsy,mdg1{}831,Gypsy,mdg1{}1047,Gypsy,Gypsy,mdg1{}1720,Gypsy,mdg1{}900,Gypsy,Gypsy,mdg1{}2138,Gypsy,Gypsy,Gypsy,Gypsy,Gypsy,mdg1{}RR48394,Gypsy,mdg1{}914,Gypsy,mdg1{}6543,mdg1{}RR48…	19,CAGAGTGAAGCAAATAGGAG,1.61367,Gypsy,mdg1{}900,Gypsy,BOOKEND-1391.i1,mdg1{}1678,Gypsy,Gypsy,mdg1{}2138,mdg1{}6543,mdg1{}RR48386,Gypsy,mdg1{}885,Gypsy,mdg1{}RR48394,BOOKEND-2426.i2,Gypsy,mdg1{}914,BOOKEND-1691.i1,Gypsy,BOOKEND-3109.i1,Gypsy,mdg1{}1442,Gypsy,mdg1{}1280,Gypsy,Gypsy,mdg1{}6612,RR49783{}mdg1,Gypsy,Gypsy,mdg1{}1720,mdg1{}1720,Gypsy,RR50204,Gypsy,mdg1{}299,Gypsy,mdg1{}1025,mdg1{}1610,G…	19,TTTGTCAGATCTATTAGCCG,1.4882,mdg1{}831,Gypsy,Gypsy,mdg1{}29,mdg1{}859,Gypsy,mdg1{}CG42335[iso-1],Gypsy,RR50204,Gypsy,Gypsy,mdg1{}299,Gypsy,mdg1{}6544,Gypsy,mdg1{}305,Gypsy,mdg1{}1047,Gypsy,mdg1{}2139,mdg1{}2138,Gypsy,Gypsy,mdg1{}1280,Gypsy,mdg1{}6612,RR49783{}mdg1,Gypsy,Gypsy,mdg1{}1611,mdg1{}1610,Gypsy,mdg1{}914,Gypsy,Gypsy,mdg1{}2138,mdg1{}1678,Gypsy,mdg1{}900,Gypsy,mdg1{}RR48394,Gypsy,mdg1{}…	19,CACAATACCTGAGTTTGACG,1.27711,mdg1{}900,Gypsy,mdg1{}RR48394,Gypsy,mdg1{}885,Gypsy,mdg1{}1442,Gypsy,mdg1{}1720,Gypsy,Gypsy,mdg1{}1720,Gypsy,mdg1{}6543,mdg1{}RR48386,Gypsy,Gypsy,Gypsy,Gypsy,Gypsy,Gypsy,Gypsy,Gypsy,mdg1{}1280,Gypsy,mdg1{}6612,RR49783{}mdg1,Gypsy,Gypsy,mdg1{}1611,mdg1{}1610,Gypsy,mdg1{}914,Gypsy,Gypsy,mdg1{}2138,mdg1{}1678,Gypsy,Gypsy,Gypsy,Gypsy,Gypsy,Gypsy,mdg1{}299,Gypsy,mdg1{}6…	19,CTGTGGTTACTCCTTTTGAT,1.3729,mdg1{}914,Gypsy,mdg1{}6612,RR49783{}mdg1,Gypsy,Gypsy,mdg1{}1720,mdg1{}1720,Gypsy,mdg1{}RR48394,Gypsy,mdg1{}885,Gypsy,Gypsy,mdg1{}1280,Gypsy,mdg1{}6543,mdg1{}RR48386,Gypsy,mdg1{}1611,mdg1{}1610,Gypsy,mdg1{}1442,Gypsy,Gypsy,mdg1{}2138,Gypsy,Gypsy,Gypsy,Gypsy,Gypsy,Gypsy,Gypsy,Gypsy,mdg1{}1678,Gypsy,Gypsy,mdg1{}900,Gypsy,Gypsy,mdg1{}305,Gypsy,Gypsy,Gypsy,Gypsy,Gypsy,RR…	19,CTGGTTTTTGACTTTCTGGC,1.47792,mdg1{}859,Gypsy,mdg1{}2139,mdg1{}2138,Gypsy,mdg1{}299,Gypsy,mdg1{}6544,Gypsy,mdg1{}CG42335[iso-1],Gypsy,mdg1{}305,Gypsy,RR50204,Gypsy,mdg1{}831,Gypsy,mdg1{}1047,Gypsy,Gypsy,mdg1{}29,mdg1{}914,Gypsy,mdg1{}6543,mdg1{}RR48386,Gypsy,mdg1{}1678,Gypsy,mdg1{}885,Gypsy,mdg1{}1280,Gypsy,mdg1{}6612,RR49783{}mdg1,Gypsy,mdg1{}1442,Gypsy,mdg1{}1720,Gypsy,Gypsy,mdg1{}1611,mdg1{}…
g2-g20	FBti0019001_mdg1{}859	3.60527	3.46981e-09	279.472	199	19,TTATTTGATTTTCTGAGTGA,1.07316,mdg1{}299,Gypsy,mdg1{}831,Gypsy,RR50204,Gypsy,mdg1{}1047,Gypsy,mdg1{}1025,mdg1{}1610,Gypsy,mdg1{}CG42335[iso-1],Gypsy,mdg1{}859,Gypsy,Gypsy,mdg1{}305,mdg1{}2139,mdg1{}2138,Gypsy,mdg1{}6544,BOOKEND-3075.i1,Gypsy,mdg1{}29,Gypsy,BOOKEND-1391.i1,mdg1{}1678,Gypsy,Gypsy,mdg1{}2138,mdg1{}6543,mdg1{}RR48386,Gypsy,mdg1{}885,Gypsy,BOOKEND-3109.i1,Gypsy,mdg1{}1280,Gypsy,Gypsy…	19,CTTTTCCTTTCTCTGTAAAT,1.55013,mdg1{}831,Gypsy,RR50204,Gypsy,Gypsy,mdg1{}29,mdg1{}859,Gypsy,mdg1{}299,Gypsy,mdg1{}6544,Gypsy,mdg1{}305,Gypsy,mdg1{}CG42335[iso-1],Gypsy,mdg1{}1047,Gypsy,mdg1{}2139,mdg1{}2138,Gypsy,mdg1{}6612,RR49783{}mdg1,Gypsy,mdg1{}1280,Gypsy,Gypsy,mdg1{}1611,mdg1{}1610,Gypsy,mdg1{}914,Gypsy,Gypsy,mdg1{}2138,mdg1{}1678,Gypsy,mdg1{}900,Gypsy,mdg1{}RR48394,Gypsy,mdg1{}885,Gypsy,m…	19,TCAAACTCAGGTATTGTGGA,1.88341,mdg1{}831,Gypsy,Gypsy,mdg1{}29,mdg1{}859,Gypsy,mdg1{}CG42335[iso-1],Gypsy,RR50204,Gypsy,Gypsy,Gypsy,Gypsy,Gypsy,Gypsy,mdg1{}299,Gypsy,mdg1{}6544,Gypsy,mdg1{}305,Gypsy,mdg1{}1047,Gypsy,mdg1{}2139,mdg1{}2138,Gypsy,mdg1{}914,Gypsy,Gypsy,mdg1{}2138,mdg1{}1678,Gypsy,mdg1{}900,Gypsy,mdg1{}RR48394,Gypsy,mdg1{}885,Gypsy,mdg1{}1442,Gypsy,mdg1{}1720,Gypsy,Gypsy,mdg1{}1720,Gy…	19,CTGAATGTCATCTGTATGGT,1.32894,Gypsy,mdg1{}305,RR50204,Gypsy,mdg1{}CG42335[iso-1],Gypsy,mdg1{}2139,mdg1{}2138,Gypsy,mdg1{}299,Gypsy,mdg1{}1047,Gypsy,mdg1{}29,Gypsy,mdg1{}859,Gypsy,mdg1{}6544,Gypsy,mdg1{}831,Gypsy,mdg1{}900,Gypsy,mdg1{}914,Gypsy,mdg1{}6612,RR49783{}mdg1,Gypsy,Gypsy,mdg1{}1720,mdg1{}1720,Gypsy,mdg1{}RR48394,Gypsy,mdg1{}885,Gypsy,Gypsy,mdg1{}1280,Gypsy,mdg1{}6543,mdg1{}RR48386,Gyps…	19,CAAACTATTCTCTGCTTTGC,1.11866,mdg1{}2139,mdg1{}2138,Gypsy,mdg1{}299,Gypsy,mdg1{}1047,Gypsy,mdg1{}29,Gypsy,mdg1{}859,Gypsy,mdg1{}6544,Gypsy,mdg1{}831,Gypsy,Gypsy,mdg1{}305,RR50204,Gypsy,mdg1{}CG42335[iso-1],Gypsy,mdg1{}900,Gypsy,mdg1{}914,Gypsy,mdg1{}6612,RR49783{}mdg1,Gypsy,Gypsy,mdg1{}1720,mdg1{}1720,Gypsy,mdg1{}RR48394,Gypsy,mdg1{}885,Gypsy,Gypsy,mdg1{}1280,Gypsy,mdg1{}6543,mdg1{}RR48386,Gyps…	19,ACACTCTACTCACTCAGATC,1.02059,RR50204,Gypsy,Gypsy,mdg1{}5986,Tabor{}2860,Gypsy,BOOKEND-1156.i1,Gypsy,Gypsy,Gypsy,Gypsy,Gypsy,mdg1{}1025,mdg1{}1610,Gypsy,mdg1{}1047,Gypsy,mdg1{}CG42335[iso-1],Gypsy,mdg1{}859,Gypsy,Gypsy,mdg1{}305,mdg1{}2139,mdg1{}2138,Gypsy,mdg1{}6544,BOOKEND-3075.i1,Gypsy,mdg1{}29,Gypsy,mdg1{}299,Gypsy,mdg1{}831,Gypsy,mdg1{}1280,Gypsy,Gypsy,mdg1{}RR48394,BOOKEND-2426.i2,Gypsy,G…	19,CTTTTGTCAGATCTATTAGC,1.28337,Gypsy,mdg1{}29,mdg1{}859,Gypsy,mdg1{}CG42335[iso-1],Gypsy,RR50204,Gypsy,Gypsy,mdg1{}299,Gypsy,mdg1{}6544,Gypsy,mdg1{}305,Gypsy,mdg1{}1047,Gypsy,mdg1{}2139,mdg1{}2138,Gypsy,mdg1{}831,Gypsy,Gypsy,Gypsy,Gypsy,mdg1{}1280,Gypsy,mdg1{}6612,RR49783{}mdg1,Gypsy,Gypsy,mdg1{}1611,mdg1{}1610,Gypsy,mdg1{}914,Gypsy,Gypsy,mdg1{}2138,mdg1{}1678,Gypsy,mdg1{}900,Gypsy,mdg1{}RR48394…	19,TTAGAATTCCAATACTTCTG,1.72508,mdg1{}2139,mdg1{}2138,Gypsy,mdg1{}6544,Gypsy,mdg1{}6544,BOOKEND-3075.i1,Gypsy,mdg1{}29,Gypsy,Gypsy,mdg1{}29,mdg1{}1047,Gypsy,Gypsy,mdg1{}1047,mdg1{}CG42335[iso-1],Gypsy,mdg1{}CG42335[iso-1],Gypsy,mdg1{}859,Gypsy,mdg1{}859,Gypsy,mdg1{}2120,Gypsy,Gypsy,mdg1{}305,mdg1{}305,Gypsy,mdg1{}799,Gypsy,mdg1{}1720,mdg1{}2121,Gypsy,mdg1{}2138,mdg1{}900,Gypsy,BOOKEND-1391.i1,mdg…	19,TTATAATTTCCTCGGCCATT,1.05202,mdg1{}299,Gypsy,mdg1{}6544,Gypsy,mdg1{}305,Gypsy,mdg1{}1047,Gypsy,mdg1{}2139,mdg1{}2138,Gypsy,mdg1{}831,Gypsy,Gypsy,mdg1{}29,mdg1{}859,Gypsy,RR50204,Gypsy,mdg1{}CG42335[iso-1],Gypsy,Gypsy,Gypsy,Gypsy,Gypsy,Gypsy,Gypsy,Gypsy,mdg1{}1280,Gypsy,mdg1{}6612,RR49783{}mdg1,Gypsy,mdg1{}1611,mdg1{}1610,Gypsy,mdg1{}914,Gypsy,Gypsy,mdg1{}2138,mdg1{}1678,Gypsy,mdg1{}900,Gypsy,m…	19,TGTAATTCCTGGTTGGGGAT,1.2003,mdg1{}CG42335[iso-1],Gypsy,mdg1{}305,Gypsy,RR50204,Gypsy,mdg1{}1047,Gypsy,mdg1{}2139,mdg1{}2138,Gypsy,Gypsy,mdg1{}29,mdg1{}859,Gypsy,mdg1{}2136,Gypsy,mdg1{}299,Gypsy,mdg1{}6544,Gypsy,mdg1{}831,Gypsy,mdg1{}1442,Gypsy,mdg1{}1720,Gypsy,Gypsy,Gypsy,mdg1{}1720,Gypsy,mdg1{}1611,mdg1{}1610,Gypsy,mdg1{}914,Gypsy,mdg1{}6543,mdg1{}RR48386,Gypsy,Gypsy,mdg1{}2138,mdg1{}1678,Gyp…	19,TTGTATGTTTCGGACATTGT,1.05983,mdg1{}CG42335[iso-1],Gypsy,Gypsy,Gypsy,Gypsy,mdg1{}299,Gypsy,mdg1{}6544,Gypsy,mdg1{}305,Gypsy,mdg1{}1047,Gypsy,mdg1{}2139,mdg1{}2138,Gypsy,mdg1{}831,Gypsy,Gypsy,mdg1{}29,mdg1{}859,Gypsy,RR50204,Gypsy,Gypsy,Gypsy,Gypsy,mdg1{}1280,Gypsy,mdg1{}6612,RR49783{}mdg1,Gypsy,mdg1{}1611,mdg1{}1610,Gypsy,mdg1{}914,Gypsy,Gypsy,mdg1{}2138,mdg1{}1678,Gypsy,mdg1{}900,Gypsy,mdg1{}R…	19,AAGTTGTGTCTGTACTTGAC,1.80269,mdg1{}305,Gypsy,mdg1{}1047,Gypsy,mdg1{}2139,mdg1{}2138,Gypsy,mdg1{}831,Gypsy,RR50204,Gypsy,Gypsy,mdg1{}29,mdg1{}859,Gypsy,mdg1{}CG42335[iso-1],Gypsy,mdg1{}299,Gypsy,mdg1{}6544,Gypsy,mdg1{}RR48394,Gypsy,mdg1{}885,Gypsy,mdg1{}1442,Gypsy,mdg1{}1720,Gypsy,Gypsy,mdg1{}1720,Gypsy,mdg1{}6543,mdg1{}RR48386,Gypsy,Gypsy,mdg1{}6612,RR49783{}mdg1,Gypsy,mdg1{}1280,Gypsy,Gypsy,m…	19,ATTATTAGCTGATATGGTTT,1.10533,mdg1{}859,Gypsy,mdg1{}2139,mdg1{}2138,Gypsy,mdg1{}299,Gypsy,mdg1{}6544,Gypsy,mdg1{}CG42335[iso-1],Gypsy,mdg1{}305,Gypsy,RR50204,Gypsy,Gypsy,Gypsy,Gypsy,mdg1{}831,Gypsy,mdg1{}1047,Gypsy,Gypsy,mdg1{}29,mdg1{}6543,mdg1{}RR48386,Gypsy,mdg1{}1678,Gypsy,mdg1{}885,Gypsy,mdg1{}1280,Gypsy,mdg1{}6612,RR49783{}mdg1,Gypsy,mdg1{}1442,Gypsy,mdg1{}1720,Gypsy,Gypsy,mdg1{}1611,mdg1…	19,TTACTGCTTGTGATAAATGA,1.17359,mdg1{}299,Gypsy,mdg1{}6544,Gypsy,mdg1{}305,Gypsy,mdg1{}CG42335[iso-1],Gypsy,mdg1{}1047,Gypsy,mdg1{}2139,mdg1{}2138,Gypsy,mdg1{}831,Gypsy,RR50204,Gypsy,Gypsy,mdg1{}29,mdg1{}859,Gypsy,Gypsy,Gypsy,Gypsy,Gypsy,Gypsy,Gypsy,mdg1{}2138,mdg1{}1678,Gypsy,mdg1{}900,Gypsy,mdg1{}RR48394,Gypsy,mdg1{}885,Gypsy,mdg1{}1442,Gypsy,mdg1{}1720,Gypsy,Gypsy,mdg1{}1720,Gypsy,mdg1{}6543,m…	12,TTGAGATATTCGACACAGTG,1.45516,mdg1{}6544,BOOKEND-3075.i1,Gypsy,mdg1{}29,Gypsy,mdg1{}299,Gypsy,mdg1{}831,Gypsy,RR50204,Gypsy,mdg1{}1025,mdg1{}1610,Gypsy,mdg1{}1047,Gypsy,mdg1{}CG42335[iso-1],Gypsy,mdg1{}859,Gypsy,Gypsy,mdg1{}305,mdg1{}2139,mdg1{}2138,Gypsy,mdg1{}885,Gypsy,BOOKEND-3109.i1,Gypsy,mdg1{}1280,Gypsy,Gypsy,mdg1{}RR48394,BOOKEND-2426.i2,Gypsy,mdg1{}6543,mdg1{}RR48386,Gypsy,mdg1{}914,BOO…	19,CGCTAGCATCTCCTGATCTC,1.35008,mdg1{}2139,mdg1{}2138,Gypsy,mdg1{}831,Gypsy,Gypsy,mdg1{}29,mdg1{}859,Gypsy,mdg1{}CG42335[iso-1],Gypsy,RR50204,Gypsy,Gypsy,Gypsy,Gypsy,Gypsy,Gypsy,Gypsy,Gypsy,Gypsy,mdg1{}299,Gypsy,mdg1{}6544,Gypsy,mdg1{}305,Gypsy,mdg1{}1047,Gypsy,Gypsy,Gypsy,Gypsy,Gypsy,mdg1{}1280,Gypsy,mdg1{}6612,RR49783{}mdg1,Gypsy,Gypsy,mdg1{}1611,mdg1{}1610,Gypsy,mdg1{}914,Gypsy,Gypsy,mdg1{}213…	19,TTGCGTCAGCTGGACGTCGC,1.76984,mdg1{}1025,mdg1{}1610,Gypsy,mdg1{}CG42335[iso-1],Gypsy,mdg1{}859,Gypsy,mdg1{}2139,mdg1{}2138,Gypsy,mdg1{}6544,BOOKEND-3075.i1,Gypsy,mdg1{}29,Gypsy,mdg1{}831,Gypsy,mdg1{}1047,Gypsy,Gypsy,mdg1{}305,RR50204,Gypsy,Gypsy,mdg1{}1636,mdg1{}1280,Gypsy,Gypsy,mdg1{}1442,Gypsy,mdg1{}6612,RR49783{}mdg1,Gypsy,Gypsy,mdg1{}1720,mdg1{}1720,Gypsy,Gypsy,mdg1{}900,Gypsy,BOOKEND-1391.…	19,TTGTCAGATCTATTAGCCGG,1.48739,mdg1{}305,Gypsy,mdg1{}1047,Gypsy,mdg1{}2139,mdg1{}2138,Gypsy,mdg1{}831,Gypsy,Gypsy,mdg1{}29,mdg1{}859,Gypsy,mdg1{}CG42335[iso-1],Gypsy,RR50204,Gypsy,Gypsy,mdg1{}299,Gypsy,mdg1{}6544,Gypsy,mdg1{}6612,RR49783{}mdg1,Gypsy,Gypsy,mdg1{}1611,mdg1{}1610,Gypsy,mdg1{}914,Gypsy,Gypsy,mdg1{}2138,mdg1{}1678,Gypsy,mdg1{}900,Gypsy,mdg1{}RR48394,Gypsy,mdg1{}885,Gypsy,mdg1{}1442,G…	19,CACTATTTTCTATATTTGCG,1.01117,mdg1{}6544,Gypsy,mdg1{}831,Gypsy,mdg1{}CG42335[iso-1],Gypsy,mdg1{}305,Gypsy,RR50204,Gypsy,mdg1{}1047,Gypsy,Gypsy,mdg1{}29,mdg1{}859,Gypsy,mdg1{}2139,mdg1{}2138,Gypsy,mdg1{}299,Gypsy,Gypsy,mdg1{}1611,mdg1{}1610,Gypsy,mdg1{}1678,Gypsy,mdg1{}900,Gypsy,mdg1{}RR48394,Gypsy,mdg1{}914,Gypsy,mdg1{}6543,mdg1{}RR48386,Gypsy,mdg1{}885,Gypsy,mdg1{}1280,Gypsy,mdg1{}6612,RR49783…	19,ATTATAATTTTGGTTACCAC,1.41908,mdg1{}1047,Gypsy,mdg1{}2139,mdg1{}2138,Gypsy,mdg1{}831,Gypsy,Gypsy,mdg1{}29,mdg1{}859,Gypsy,RR50204,Gypsy,mdg1{}CG42335[iso-1],Gypsy,Gypsy,Gypsy,Gypsy,Gypsy,Gypsy,mdg1{}299,Gypsy,mdg1{}6544,Gypsy,mdg1{}305,Gypsy,mdg1{}900,Gypsy,mdg1{}RR48394,Gypsy,mdg1{}885,Gypsy,mdg1{}1442,Gypsy,mdg1{}1720,Gypsy,Gypsy,mdg1{}1720,Gypsy,mdg1{}6543,mdg1{}RR48386,Gypsy,Gypsy,Gypsy,Gyp…	19,TTTCCTGTATTCTTATTCCT,1.44661,mdg1{}6544,Gypsy,mdg1{}305,Gypsy,mdg1{}1047,Gypsy,mdg1{}2139,mdg1{}2138,Gypsy,mdg1{}831,Gypsy,RR50204,Gypsy,Gypsy,mdg1{}29,mdg1{}859,Gypsy,mdg1{}CG42335[iso-1],Gypsy,mdg1{}299,Gypsy,mdg1{}1720,Gypsy,Gypsy,mdg1{}1720,Gypsy,mdg1{}6543,mdg1{}RR48386,Gypsy,Gypsy,mdg1{}6612,RR49783{}mdg1,Gypsy,mdg1{}1280,Gypsy,Gypsy,mdg1{}1611,mdg1{}1610,Gypsy,mdg1{}914,Gypsy,Gypsy,mdg1…	19,ATTTGAATTGCCGGTCATTT,1.04885,mdg1{}859,Gypsy,RR50204,Gypsy,mdg1{}CG42335[iso-1],Gypsy,mdg1{}299,Gypsy,mdg1{}6544,Gypsy,mdg1{}305,Gypsy,mdg1{}1047,Gypsy,mdg1{}2139,mdg1{}2138,Gypsy,mdg1{}831,Gypsy,Gypsy,mdg1{}29,mdg1{}6612,RR49783{}mdg1,Gypsy,mdg1{}1611,mdg1{}1610,Gypsy,mdg1{}914,Gypsy,Gypsy,mdg1{}2138,mdg1{}1678,Gypsy,mdg1{}900,Gypsy,mdg1{}RR48394,Gypsy,mdg1{}885,Gypsy,mdg1{}1442,Gypsy,mdg1{}1…	19,TTATCCAAACTATTCTCTGC,1.00336,mdg1{}6544,Gypsy,mdg1{}831,Gypsy,Gypsy,mdg1{}305,RR50204,Gypsy,mdg1{}CG42335[iso-1],Gypsy,mdg1{}2139,mdg1{}2138,Gypsy,mdg1{}299,Gypsy,mdg1{}1047,Gypsy,mdg1{}29,Gypsy,mdg1{}859,Gypsy,mdg1{}900,Gypsy,mdg1{}914,Gypsy,mdg1{}6612,RR49783{}mdg1,Gypsy,Gypsy,mdg1{}1720,mdg1{}1720,Gypsy,mdg1{}RR48394,Gypsy,mdg1{}885,Gypsy,Gypsy,mdg1{}1280,Gypsy,mdg1{}6543,mdg1{}RR48386,Gyps…	19,ATAATACACTATTTGAATTG,1.19076,mdg1{}2139,mdg1{}2138,Gypsy,mdg1{}831,Gypsy,Gypsy,mdg1{}29,mdg1{}859,Gypsy,RR50204,Gypsy,mdg1{}CG42335[iso-1],Gypsy,Gypsy,Gypsy,Gypsy,Gypsy,mdg1{}299,Gypsy,mdg1{}6544,Gypsy,mdg1{}305,Gypsy,mdg1{}1047,Gypsy,mdg1{}1442,Gypsy,mdg1{}1720,Gypsy,Gypsy,mdg1{}1720,Gypsy,mdg1{}6543,mdg1{}RR48386,Gypsy,Gypsy,Gypsy,Gypsy,Gypsy,Gypsy,mdg1{}1280,Gypsy,mdg1{}6612,RR49783{}mdg1,G…	19,ATTTCTGTACTGCAGTGTAT,1.04731,mdg1{}6544,Gypsy,mdg1{}305,Gypsy,mdg1{}1047,Gypsy,mdg1{}2139,mdg1{}2138,Gypsy,mdg1{}831,Gypsy,Gypsy,mdg1{}29,mdg1{}859,Gypsy,RR50204,Gypsy,mdg1{}CG42335[iso-1],Gypsy,Gypsy,Gypsy,Gypsy,Gypsy,mdg1{}299,Gypsy,Gypsy,mdg1{}1720,Gypsy,mdg1{}6543,mdg1{}RR48386,Gypsy,Gypsy,Gypsy,Gypsy,Gypsy,Gypsy,Gypsy,mdg1{}1280,Gypsy,mdg1{}6612,RR49783{}mdg1,Gypsy,mdg1{}1611,mdg1{}1610,G…	19,TGGAAGTGGGAATTTATCTG,1.3422,Gypsy,Gypsy,Gypsy,Gypsy,mdg1{}831,Gypsy,mdg1{}1047,Gypsy,Gypsy,mdg1{}29,mdg1{}859,Gypsy,mdg1{}2139,mdg1{}2138,Gypsy,mdg1{}299,Gypsy,mdg1{}6544,Gypsy,mdg1{}CG42335[iso-1],Gypsy,mdg1{}305,Gypsy,RR50204,Gypsy,Gypsy,Gypsy,mdg1{}914,Gypsy,mdg1{}6543,mdg1{}RR48386,Gypsy,mdg1{}1678,Gypsy,mdg1{}885,Gypsy,mdg1{}1280,Gypsy,mdg1{}6612,RR49783{}mdg1,Gypsy,mdg1{}1442,Gypsy,Gypsy…	19,CCTCTTTATTATCTTGTTAT,1.12492,mdg1{}299,Gypsy,mdg1{}1047,Gypsy,mdg1{}29,Gypsy,mdg1{}859,Gypsy,mdg1{}6544,Gypsy,mdg1{}831,Gypsy,Gypsy,mdg1{}305,RR50204,Gypsy,mdg1{}CG42335[iso-1],Gypsy,mdg1{}2139,mdg1{}2138,Gypsy,mdg1{}900,Gypsy,mdg1{}914,Gypsy,mdg1{}6612,RR49783{}mdg1,Gypsy,Gypsy,mdg1{}1720,mdg1{}1720,Gypsy,mdg1{}RR48394,Gypsy,mdg1{}885,Gypsy,Gypsy,mdg1{}1280,Gypsy,mdg1{}6543,mdg1{}RR48386,Gyps…	19,TTTTATTAATTTGTCAACTT,1.34382,mdg1{}299,Gypsy,mdg1{}6544,Gypsy,mdg1{}CG42335[iso-1],Gypsy,mdg1{}305,Gypsy,RR50204,Gypsy,Gypsy,Gypsy,Gypsy,Gypsy,Gypsy,Gypsy,Gypsy,Gypsy,Gypsy,mdg1{}831,Gypsy,mdg1{}1047,Gypsy,Gypsy,mdg1{}29,mdg1{}859,Gypsy,mdg1{}2139,mdg1{}2138,Gypsy,mdg1{}1611,mdg1{}1610,Gypsy,Gypsy,mdg1{}1720,Gypsy,mdg1{}900,Gypsy,Gypsy,mdg1{}2138,Gypsy,Gypsy,Gypsy,Gypsy,mdg1{}RR48394,Gypsy,mdg…	19,TTTCGGACATTGTGGGCATG,1.13273,mdg1{}6544,Gypsy,mdg1{}305,Gypsy,mdg1{}1047,Gypsy,mdg1{}2139,mdg1{}2138,Gypsy,mdg1{}831,Gypsy,Gypsy,mdg1{}29,mdg1{}859,Gypsy,RR50204,Gypsy,mdg1{}CG42335[iso-1],Gypsy,mdg1{}299,Gypsy,mdg1{}1611,mdg1{}1610,Gypsy,mdg1{}914,Gypsy,Gypsy,mdg1{}2138,mdg1{}1678,Gypsy,mdg1{}900,Gypsy,mdg1{}RR48394,Gypsy,mdg1{}885,Gypsy,mdg1{}1442,Gypsy,mdg1{}1720,Gypsy,Gypsy,mdg1{}1720,Gyps…	19,AACTTGCCTTTGAATTTCTG,1.42937,Gypsy,mdg1{}29,mdg1{}859,Gypsy,mdg1{}2139,mdg1{}2138,Gypsy,mdg1{}299,Gypsy,mdg1{}6544,Gypsy,mdg1{}CG42335[iso-1],Gypsy,mdg1{}305,Gypsy,RR50204,Gypsy,Gypsy,Gypsy,Gypsy,Gypsy,Gypsy,Gypsy,Gypsy,mdg1{}831,Gypsy,mdg1{}1047,Gypsy,Gypsy,mdg1{}1720,Gypsy,mdg1{}900,Gypsy,Gypsy,mdg1{}2138,Gypsy,Gypsy,Gypsy,Gypsy,Gypsy,mdg1{}RR48394,Gypsy,mdg1{}914,Gypsy,mdg1{}6543,mdg1{}RR48…	19,TTTGTCAGATCTATTAGCCG,1.4882,mdg1{}831,Gypsy,Gypsy,mdg1{}29,mdg1{}859,Gypsy,mdg1{}CG42335[iso-1],Gypsy,RR50204,Gypsy,Gypsy,mdg1{}299,Gypsy,mdg1{}6544,Gypsy,mdg1{}305,Gypsy,mdg1{}1047,Gypsy,mdg1{}2139,mdg1{}2138,Gypsy,Gypsy,mdg1{}1280,Gypsy,mdg1{}6612,RR49783{}mdg1,Gypsy,Gypsy,mdg1{}1611,mdg1{}1610,Gypsy,mdg1{}914,Gypsy,Gypsy,mdg1{}2138,mdg1{}1678,Gypsy,mdg1{}900,Gypsy,mdg1{}RR48394,Gypsy,mdg1{}…	19,CTGGTTTTTGACTTTCTGGC,1.47792,mdg1{}859,Gypsy,mdg1{}2139,mdg1{}2138,Gypsy,mdg1{}299,Gypsy,mdg1{}6544,Gypsy,mdg1{}CG42335[iso-1],Gypsy,mdg1{}305,Gypsy,RR50204,Gypsy,mdg1{}831,Gypsy,mdg1{}1047,Gypsy,Gypsy,mdg1{}29,mdg1{}914,Gypsy,mdg1{}6543,mdg1{}RR48386,Gypsy,mdg1{}1678,Gypsy,mdg1{}885,Gypsy,mdg1{}1280,Gypsy,mdg1{}6612,RR49783{}mdg1,Gypsy,mdg1{}1442,Gypsy,mdg1{}1720,Gypsy,Gypsy,mdg1{}1611,mdg1{}…	19,CTTTCGATATCCTCACCGAT,1.53296,mdg1{}6544,Gypsy,mdg1{}305,Gypsy,mdg1{}1047,Gypsy,mdg1{}2139,mdg1{}2138,Gypsy,mdg1{}831,Gypsy,RR50204,Gypsy,Gypsy,mdg1{}29,mdg1{}859,Gypsy,mdg1{}CG42335[iso-1],Gypsy,Gypsy,Gypsy,Gypsy,Gypsy,Gypsy,mdg1{}1636,Gypsy,Gypsy,mdg1{}299,Gypsy,mdg1{}1678,Gypsy,mdg1{}900,Gypsy,mdg1{}RR48394,Gypsy,mdg1{}885,Gypsy,mdg1{}1442,Gypsy,mdg1{}1720,Gypsy,Gypsy,mdg1{}1720,Gypsy,mdg1{}…	19,TTTAAGTTGTGTCTGTACTT,1.29435,mdg1{}299,Gypsy,mdg1{}6544,Gypsy,mdg1{}305,Gypsy,mdg1{}1047,Gypsy,mdg1{}2139,mdg1{}2138,Gypsy,mdg1{}831,Gypsy,RR50204,Gypsy,Gypsy,mdg1{}29,mdg1{}859,Gypsy,mdg1{}CG42335[iso-1],Gypsy,mdg1{}RR48394,Gypsy,mdg1{}885,Gypsy,mdg1{}1442,Gypsy,mdg1{}1720,Gypsy,Gypsy,mdg1{}1720,Gypsy,mdg1{}6543,mdg1{}RR48386,Gypsy,Gypsy,mdg1{}6612,RR49783{}mdg1,Gypsy,mdg1{}1280,Gypsy,Gypsy,m…	19,TTTGATGACATCGGGCGATT,1.32975,mdg1{}CG42335[iso-1],Gypsy,RR50204,Gypsy,Gypsy,Gypsy,Gypsy,Gypsy,Gypsy,mdg1{}299,Gypsy,mdg1{}6544,Gypsy,mdg1{}305,Gypsy,mdg1{}1047,Gypsy,mdg1{}2139,mdg1{}2138,Gypsy,mdg1{}831,Gypsy,Gypsy,mdg1{}29,mdg1{}859,Gypsy,mdg1{}6543,mdg1{}RR48386,Gypsy,Gypsy,Gypsy,Gypsy,Gypsy,Gypsy,Gypsy,Gypsy,Gypsy,mdg1{}1280,Gypsy,mdg1{}6612,RR49783{}mdg1,Gypsy,Gypsy,mdg1{}1611,mdg1{}1610,…	19,TTGAATTGCCGGTCATTTCT,1.02759,mdg1{}2139,mdg1{}2138,Gypsy,mdg1{}831,Gypsy,Gypsy,mdg1{}29,mdg1{}859,Gypsy,RR50204,Gypsy,mdg1{}CG42335[iso-1],Gypsy,mdg1{}299,Gypsy,mdg1{}6544,Gypsy,mdg1{}305,Gypsy,mdg1{}1047,Gypsy,Gypsy,Gypsy,Gypsy,Gypsy,mdg1{}1280,Gypsy,mdg1{}6612,RR49783{}mdg1,Gypsy,mdg1{}1611,mdg1{}1610,Gypsy,mdg1{}914,Gypsy,Gypsy,mdg1{}2138,mdg1{}1678,Gypsy,mdg1{}900,Gypsy,mdg1{}RR48394,Gypsy…	19,TATGGTTTTGAGCTTATCGT,1.24488,RR50204,Gypsy,mdg1{}CG42335[iso-1],Gypsy,Gypsy,Gypsy,Gypsy,Gypsy,Gypsy,Gypsy,mdg1{}299,Gypsy,mdg1{}6544,Gypsy,mdg1{}305,Gypsy,mdg1{}1047,Gypsy,mdg1{}2139,mdg1{}2138,Gypsy,mdg1{}831,Gypsy,Gypsy,mdg1{}29,mdg1{}859,Gypsy,mdg1{}1611,mdg1{}1610,Gypsy,mdg1{}914,Gypsy,Gypsy,mdg1{}2138,mdg1{}1678,Gypsy,mdg1{}900,Gypsy,mdg1{}RR48394,Gypsy,mdg1{}885,Gypsy,mdg1{}1442,Gypsy,md…	19,CAGATCTATTAGCCGGAGAG,1.27792,mdg1{}831,Gypsy,Gypsy,mdg1{}29,mdg1{}859,Gypsy,mdg1{}CG42335[iso-1],Gypsy,RR50204,Gypsy,mdg1{}299,Gypsy,mdg1{}6544,Gypsy,mdg1{}305,Gypsy,mdg1{}1047,Gypsy,mdg1{}2139,mdg1{}2138,Gypsy,mdg1{}1611,mdg1{}1610,Gypsy,mdg1{}914,Gypsy,Gypsy,mdg1{}2138,mdg1{}1678,Gypsy,mdg1{}900,Gypsy,mdg1{}RR48394,Gypsy,mdg1{}885,Gypsy,mdg1{}1442,Gypsy,mdg1{}1720,Gypsy,Gypsy,mdg1{}1720,Gyps…	19,TTGATTTTCTGAGTGAGCGC,1.57053,mdg1{}299,Gypsy,mdg1{}831,Gypsy,RR50204,Gypsy,mdg1{}1047,Gypsy,mdg1{}1025,mdg1{}1610,Gypsy,mdg1{}CG42335[iso-1],Gypsy,mdg1{}859,Gypsy,Gypsy,mdg1{}305,mdg1{}2139,mdg1{}2138,Gypsy,mdg1{}6544,BOOKEND-3075.i1,Gypsy,mdg1{}29,Gypsy,Gypsy,mdg1{}RR48394,BOOKEND-2426.i2,Gypsy,mdg1{}914,BOOKEND-1691.i1,Gypsy,Gypsy,mdg1{}1720,mdg1{}1720,Gypsy,mdg1{}1442,Gypsy,mdg1{}6612,RR497…	19,TTCTGGTTTTTGACTTTCTG,1.4921,RR50204,Gypsy,mdg1{}831,Gypsy,mdg1{}1047,Gypsy,Gypsy,mdg1{}29,mdg1{}859,Gypsy,mdg1{}2139,mdg1{}2138,Gypsy,mdg1{}299,Gypsy,mdg1{}6544,Gypsy,mdg1{}CG42335[iso-1],Gypsy,mdg1{}305,Gypsy,Gypsy,mdg1{}1720,Gypsy,mdg1{}900,Gypsy,Gypsy,mdg1{}2138,Gypsy,mdg1{}RR48394,Gypsy,mdg1{}914,Gypsy,mdg1{}6543,mdg1{}RR48386,Gypsy,mdg1{}1678,Gypsy,mdg1{}885,Gypsy,mdg1{}1280,Gypsy,mdg1{}6…	19,TTTCATTCTAGTTTTCTGAT,1.04731,mdg1{}6544,Gypsy,RR50204,Gypsy,mdg1{}859,Gypsy,mdg1{}305,Gypsy,Gypsy,mdg1{}29,mdg1{}831,Gypsy,mdg1{}1047,Gypsy,mdg1{}CG42335[iso-1],Gypsy,mdg1{}2139,mdg1{}2138,Gypsy,mdg1{}299,Gypsy,mdg1{}900,Gypsy,mdg1{}885,Gypsy,mdg1{}1280,Gypsy,Gypsy,Gypsy,mdg1{}RR48394,Gypsy,mdg1{}1611,mdg1{}1610,Gypsy,mdg1{}914,Gypsy,Gypsy,mdg1{}2138,mdg1{}1442,Gypsy,mdg1{}1720,Gypsy,Gypsy,mdg…	19,TAATACTTCTAAAGTTCTTT,1.28809,Gypsy,mdg1{}29,mdg1{}859,Gypsy,mdg1{}831,Gypsy,mdg1{}1047,Gypsy,mdg1{}1611,mdg1{}1610,GypsyChr2R:19918510-19918511-	19,TTGGTGTATGGCTTTACGGG,1.68658,Gypsy,mdg1{}305,Gypsy,Gypsy,BOOKEND-1156.i1,Gypsy,Gypsy,Gypsy,Gypsy,Gypsy,mdg1{}831,Gypsy,RR50204,Gypsy,mdg1{}299,Gypsy,mdg1{}CG42335[iso-1],Gypsy,mdg1{}859,Gypsy,mdg1{}2139,mdg1{}2138,Gypsy,mdg1{}6544,Gypsy,mdg1{}29,Gypsy,mdg1{}1047,Gypsy,Gypsy,Gypsy,Gypsy,mdg1{}900,Gypsy,mdg1{}1280,Gypsy,Gypsy,mdg1{}6612,RR49783{}mdg1,Gypsy,mdg1{}1678,Gypsy,Gypsy,mdg1{}2138,mdg1{…	19,GCATCTCCTGATCTCCTTTT,1.23942,Gypsy,mdg1{}299,Gypsy,mdg1{}6544,Gypsy,mdg1{}305,Gypsy,mdg1{}1047,Gypsy,mdg1{}2139,mdg1{}2138,Gypsy,mdg1{}831,Gypsy,Gypsy,mdg1{}29,mdg1{}859,Gypsy,mdg1{}CG42335[iso-1],Gypsy,RR50204,Gypsy,Gypsy,Gypsy,Gypsy,Gypsy,Gypsy,Gypsy,Gypsy,Gypsy,mdg1{}2138,mdg1{}1678,Gypsy,mdg1{}900,Gypsy,mdg1{}RR48394,Gypsy,mdg1{}885,Gypsy,mdg1{}1442,Gypsy,mdg1{}1720,Gypsy,Gypsy,mdg1{}1720,…
g2-g20	FBti0019548_mdg1{}29	3.6514	0.000416718	279.472	199	19,TTATTTGATTTTCTGAGTGA,1.07316,mdg1{}299,Gypsy,mdg1{}831,Gypsy,RR50204,Gypsy,mdg1{}1047,Gypsy,mdg1{}1025,mdg1{}1610,Gypsy,mdg1{}CG42335[iso-1],Gypsy,mdg1{}859,Gypsy,Gypsy,mdg1{}305,mdg1{}2139,mdg1{}2138,Gypsy,mdg1{}6544,BOOKEND-3075.i1,Gypsy,mdg1{}29,Gypsy,BOOKEND-1391.i1,mdg1{}1678,Gypsy,Gypsy,mdg1{}2138,mdg1{}6543,mdg1{}RR48386,Gypsy,mdg1{}885,Gypsy,BOOKEND-3109.i1,Gypsy,mdg1{}1280,Gypsy,Gypsy…	19,CTTTTCCTTTCTCTGTAAAT,1.55013,mdg1{}831,Gypsy,RR50204,Gypsy,Gypsy,mdg1{}29,mdg1{}859,Gypsy,mdg1{}299,Gypsy,mdg1{}6544,Gypsy,mdg1{}305,Gypsy,mdg1{}CG42335[iso-1],Gypsy,mdg1{}1047,Gypsy,mdg1{}2139,mdg1{}2138,Gypsy,mdg1{}6612,RR49783{}mdg1,Gypsy,mdg1{}1280,Gypsy,Gypsy,mdg1{}1611,mdg1{}1610,Gypsy,mdg1{}914,Gypsy,Gypsy,mdg1{}2138,mdg1{}1678,Gypsy,mdg1{}900,Gypsy,mdg1{}RR48394,Gypsy,mdg1{}885,Gypsy,m…	19,TCAAACTCAGGTATTGTGGA,1.88341,mdg1{}831,Gypsy,Gypsy,mdg1{}29,mdg1{}859,Gypsy,mdg1{}CG42335[iso-1],Gypsy,RR50204,Gypsy,Gypsy,Gypsy,Gypsy,Gypsy,Gypsy,mdg1{}299,Gypsy,mdg1{}6544,Gypsy,mdg1{}305,Gypsy,mdg1{}1047,Gypsy,mdg1{}2139,mdg1{}2138,Gypsy,mdg1{}914,Gypsy,Gypsy,mdg1{}2138,mdg1{}1678,Gypsy,mdg1{}900,Gypsy,mdg1{}RR48394,Gypsy,mdg1{}885,Gypsy,mdg1{}1442,Gypsy,mdg1{}1720,Gypsy,Gypsy,mdg1{}1720,Gy…	19,CTGAATGTCATCTGTATGGT,1.32894,Gypsy,mdg1{}305,RR50204,Gypsy,mdg1{}CG42335[iso-1],Gypsy,mdg1{}2139,mdg1{}2138,Gypsy,mdg1{}299,Gypsy,mdg1{}1047,Gypsy,mdg1{}29,Gypsy,mdg1{}859,Gypsy,mdg1{}6544,Gypsy,mdg1{}831,Gypsy,mdg1{}900,Gypsy,mdg1{}914,Gypsy,mdg1{}6612,RR49783{}mdg1,Gypsy,Gypsy,mdg1{}1720,mdg1{}1720,Gypsy,mdg1{}RR48394,Gypsy,mdg1{}885,Gypsy,Gypsy,mdg1{}1280,Gypsy,mdg1{}6543,mdg1{}RR48386,Gyps…	19,CAAACTATTCTCTGCTTTGC,1.11866,mdg1{}2139,mdg1{}2138,Gypsy,mdg1{}299,Gypsy,mdg1{}1047,Gypsy,mdg1{}29,Gypsy,mdg1{}859,Gypsy,mdg1{}6544,Gypsy,mdg1{}831,Gypsy,Gypsy,mdg1{}305,RR50204,Gypsy,mdg1{}CG42335[iso-1],Gypsy,mdg1{}900,Gypsy,mdg1{}914,Gypsy,mdg1{}6612,RR49783{}mdg1,Gypsy,Gypsy,mdg1{}1720,mdg1{}1720,Gypsy,mdg1{}RR48394,Gypsy,mdg1{}885,Gypsy,Gypsy,mdg1{}1280,Gypsy,mdg1{}6543,mdg1{}RR48386,Gyps…	19,ACACTCTACTCACTCAGATC,1.02059,RR50204,Gypsy,Gypsy,mdg1{}5986,Tabor{}2860,Gypsy,BOOKEND-1156.i1,Gypsy,Gypsy,Gypsy,Gypsy,Gypsy,mdg1{}1025,mdg1{}1610,Gypsy,mdg1{}1047,Gypsy,mdg1{}CG42335[iso-1],Gypsy,mdg1{}859,Gypsy,Gypsy,mdg1{}305,mdg1{}2139,mdg1{}2138,Gypsy,mdg1{}6544,BOOKEND-3075.i1,Gypsy,mdg1{}29,Gypsy,mdg1{}299,Gypsy,mdg1{}831,Gypsy,mdg1{}1280,Gypsy,Gypsy,mdg1{}RR48394,BOOKEND-2426.i2,Gypsy,G…	19,CTTTTGTCAGATCTATTAGC,1.28337,Gypsy,mdg1{}29,mdg1{}859,Gypsy,mdg1{}CG42335[iso-1],Gypsy,RR50204,Gypsy,Gypsy,mdg1{}299,Gypsy,mdg1{}6544,Gypsy,mdg1{}305,Gypsy,mdg1{}1047,Gypsy,mdg1{}2139,mdg1{}2138,Gypsy,mdg1{}831,Gypsy,Gypsy,Gypsy,Gypsy,mdg1{}1280,Gypsy,mdg1{}6612,RR49783{}mdg1,Gypsy,Gypsy,mdg1{}1611,mdg1{}1610,Gypsy,mdg1{}914,Gypsy,Gypsy,mdg1{}2138,mdg1{}1678,Gypsy,mdg1{}900,Gypsy,mdg1{}RR48394…	19,TTAGAATTCCAATACTTCTG,1.72508,mdg1{}2139,mdg1{}2138,Gypsy,mdg1{}6544,Gypsy,mdg1{}6544,BOOKEND-3075.i1,Gypsy,mdg1{}29,Gypsy,Gypsy,mdg1{}29,mdg1{}1047,Gypsy,Gypsy,mdg1{}1047,mdg1{}CG42335[iso-1],Gypsy,mdg1{}CG42335[iso-1],Gypsy,mdg1{}859,Gypsy,mdg1{}859,Gypsy,mdg1{}2120,Gypsy,Gypsy,mdg1{}305,mdg1{}305,Gypsy,mdg1{}799,Gypsy,mdg1{}1720,mdg1{}2121,Gypsy,mdg1{}2138,mdg1{}900,Gypsy,BOOKEND-1391.i1,mdg…	19,TTATAATTTCCTCGGCCATT,1.05202,mdg1{}299,Gypsy,mdg1{}6544,Gypsy,mdg1{}305,Gypsy,mdg1{}1047,Gypsy,mdg1{}2139,mdg1{}2138,Gypsy,mdg1{}831,Gypsy,Gypsy,mdg1{}29,mdg1{}859,Gypsy,RR50204,Gypsy,mdg1{}CG42335[iso-1],Gypsy,Gypsy,Gypsy,Gypsy,Gypsy,Gypsy,Gypsy,Gypsy,mdg1{}1280,Gypsy,mdg1{}6612,RR49783{}mdg1,Gypsy,mdg1{}1611,mdg1{}1610,Gypsy,mdg1{}914,Gypsy,Gypsy,mdg1{}2138,mdg1{}1678,Gypsy,mdg1{}900,Gypsy,m…	19,TGTAATTCCTGGTTGGGGAT,1.2003,mdg1{}CG42335[iso-1],Gypsy,mdg1{}305,Gypsy,RR50204,Gypsy,mdg1{}1047,Gypsy,mdg1{}2139,mdg1{}2138,Gypsy,Gypsy,mdg1{}29,mdg1{}859,Gypsy,mdg1{}2136,Gypsy,mdg1{}299,Gypsy,mdg1{}6544,Gypsy,mdg1{}831,Gypsy,mdg1{}1442,Gypsy,mdg1{}1720,Gypsy,Gypsy,Gypsy,mdg1{}1720,Gypsy,mdg1{}1611,mdg1{}1610,Gypsy,mdg1{}914,Gypsy,mdg1{}6543,mdg1{}RR48386,Gypsy,Gypsy,mdg1{}2138,mdg1{}1678,Gyp…	19,TTGTATGTTTCGGACATTGT,1.05983,mdg1{}CG42335[iso-1],Gypsy,Gypsy,Gypsy,Gypsy,mdg1{}299,Gypsy,mdg1{}6544,Gypsy,mdg1{}305,Gypsy,mdg1{}1047,Gypsy,mdg1{}2139,mdg1{}2138,Gypsy,mdg1{}831,Gypsy,Gypsy,mdg1{}29,mdg1{}859,Gypsy,RR50204,Gypsy,Gypsy,Gypsy,Gypsy,mdg1{}1280,Gypsy,mdg1{}6612,RR49783{}mdg1,Gypsy,mdg1{}1611,mdg1{}1610,Gypsy,mdg1{}914,Gypsy,Gypsy,mdg1{}2138,mdg1{}1678,Gypsy,mdg1{}900,Gypsy,mdg1{}R…	19,AAGTTGTGTCTGTACTTGAC,1.80269,mdg1{}305,Gypsy,mdg1{}1047,Gypsy,mdg1{}2139,mdg1{}2138,Gypsy,mdg1{}831,Gypsy,RR50204,Gypsy,Gypsy,mdg1{}29,mdg1{}859,Gypsy,mdg1{}CG42335[iso-1],Gypsy,mdg1{}299,Gypsy,mdg1{}6544,Gypsy,mdg1{}RR48394,Gypsy,mdg1{}885,Gypsy,mdg1{}1442,Gypsy,mdg1{}1720,Gypsy,Gypsy,mdg1{}1720,Gypsy,mdg1{}6543,mdg1{}RR48386,Gypsy,Gypsy,mdg1{}6612,RR49783{}mdg1,Gypsy,mdg1{}1280,Gypsy,Gypsy,m…	19,ATTATTAGCTGATATGGTTT,1.10533,mdg1{}859,Gypsy,mdg1{}2139,mdg1{}2138,Gypsy,mdg1{}299,Gypsy,mdg1{}6544,Gypsy,mdg1{}CG42335[iso-1],Gypsy,mdg1{}305,Gypsy,RR50204,Gypsy,Gypsy,Gypsy,Gypsy,mdg1{}831,Gypsy,mdg1{}1047,Gypsy,Gypsy,mdg1{}29,mdg1{}6543,mdg1{}RR48386,Gypsy,mdg1{}1678,Gypsy,mdg1{}885,Gypsy,mdg1{}1280,Gypsy,mdg1{}6612,RR49783{}mdg1,Gypsy,mdg1{}1442,Gypsy,mdg1{}1720,Gypsy,Gypsy,mdg1{}1611,mdg1…	19,TTACTGCTTGTGATAAATGA,1.17359,mdg1{}299,Gypsy,mdg1{}6544,Gypsy,mdg1{}305,Gypsy,mdg1{}CG42335[iso-1],Gypsy,mdg1{}1047,Gypsy,mdg1{}2139,mdg1{}2138,Gypsy,mdg1{}831,Gypsy,RR50204,Gypsy,Gypsy,mdg1{}29,mdg1{}859,Gypsy,Gypsy,Gypsy,Gypsy,Gypsy,Gypsy,Gypsy,mdg1{}2138,mdg1{}1678,Gypsy,mdg1{}900,Gypsy,mdg1{}RR48394,Gypsy,mdg1{}885,Gypsy,mdg1{}1442,Gypsy,mdg1{}1720,Gypsy,Gypsy,mdg1{}1720,Gypsy,mdg1{}6543,m…	12,TTGAGATATTCGACACAGTG,1.45516,mdg1{}6544,BOOKEND-3075.i1,Gypsy,mdg1{}29,Gypsy,mdg1{}299,Gypsy,mdg1{}831,Gypsy,RR50204,Gypsy,mdg1{}1025,mdg1{}1610,Gypsy,mdg1{}1047,Gypsy,mdg1{}CG42335[iso-1],Gypsy,mdg1{}859,Gypsy,Gypsy,mdg1{}305,mdg1{}2139,mdg1{}2138,Gypsy,mdg1{}885,Gypsy,BOOKEND-3109.i1,Gypsy,mdg1{}1280,Gypsy,Gypsy,mdg1{}RR48394,BOOKEND-2426.i2,Gypsy,mdg1{}6543,mdg1{}RR48386,Gypsy,mdg1{}914,BOO…	19,CGCTAGCATCTCCTGATCTC,1.35008,mdg1{}2139,mdg1{}2138,Gypsy,mdg1{}831,Gypsy,Gypsy,mdg1{}29,mdg1{}859,Gypsy,mdg1{}CG42335[iso-1],Gypsy,RR50204,Gypsy,Gypsy,Gypsy,Gypsy,Gypsy,Gypsy,Gypsy,Gypsy,Gypsy,mdg1{}299,Gypsy,mdg1{}6544,Gypsy,mdg1{}305,Gypsy,mdg1{}1047,Gypsy,Gypsy,Gypsy,Gypsy,Gypsy,mdg1{}1280,Gypsy,mdg1{}6612,RR49783{}mdg1,Gypsy,Gypsy,mdg1{}1611,mdg1{}1610,Gypsy,mdg1{}914,Gypsy,Gypsy,mdg1{}213…	19,TTGCGTCAGCTGGACGTCGC,1.76984,mdg1{}1025,mdg1{}1610,Gypsy,mdg1{}CG42335[iso-1],Gypsy,mdg1{}859,Gypsy,mdg1{}2139,mdg1{}2138,Gypsy,mdg1{}6544,BOOKEND-3075.i1,Gypsy,mdg1{}29,Gypsy,mdg1{}831,Gypsy,mdg1{}1047,Gypsy,Gypsy,mdg1{}305,RR50204,Gypsy,Gypsy,mdg1{}1636,mdg1{}1280,Gypsy,Gypsy,mdg1{}1442,Gypsy,mdg1{}6612,RR49783{}mdg1,Gypsy,Gypsy,mdg1{}1720,mdg1{}1720,Gypsy,Gypsy,mdg1{}900,Gypsy,BOOKEND-1391.…	19,TTGTCAGATCTATTAGCCGG,1.48739,mdg1{}305,Gypsy,mdg1{}1047,Gypsy,mdg1{}2139,mdg1{}2138,Gypsy,mdg1{}831,Gypsy,Gypsy,mdg1{}29,mdg1{}859,Gypsy,mdg1{}CG42335[iso-1],Gypsy,RR50204,Gypsy,Gypsy,mdg1{}299,Gypsy,mdg1{}6544,Gypsy,mdg1{}6612,RR49783{}mdg1,Gypsy,Gypsy,mdg1{}1611,mdg1{}1610,Gypsy,mdg1{}914,Gypsy,Gypsy,mdg1{}2138,mdg1{}1678,Gypsy,mdg1{}900,Gypsy,mdg1{}RR48394,Gypsy,mdg1{}885,Gypsy,mdg1{}1442,G…	19,CACTATTTTCTATATTTGCG,1.01117,mdg1{}6544,Gypsy,mdg1{}831,Gypsy,mdg1{}CG42335[iso-1],Gypsy,mdg1{}305,Gypsy,RR50204,Gypsy,mdg1{}1047,Gypsy,Gypsy,mdg1{}29,mdg1{}859,Gypsy,mdg1{}2139,mdg1{}2138,Gypsy,mdg1{}299,Gypsy,Gypsy,mdg1{}1611,mdg1{}1610,Gypsy,mdg1{}1678,Gypsy,mdg1{}900,Gypsy,mdg1{}RR48394,Gypsy,mdg1{}914,Gypsy,mdg1{}6543,mdg1{}RR48386,Gypsy,mdg1{}885,Gypsy,mdg1{}1280,Gypsy,mdg1{}6612,RR49783…	19,ATTATAATTTTGGTTACCAC,1.41908,mdg1{}1047,Gypsy,mdg1{}2139,mdg1{}2138,Gypsy,mdg1{}831,Gypsy,Gypsy,mdg1{}29,mdg1{}859,Gypsy,RR50204,Gypsy,mdg1{}CG42335[iso-1],Gypsy,Gypsy,Gypsy,Gypsy,Gypsy,Gypsy,mdg1{}299,Gypsy,mdg1{}6544,Gypsy,mdg1{}305,Gypsy,mdg1{}900,Gypsy,mdg1{}RR48394,Gypsy,mdg1{}885,Gypsy,mdg1{}1442,Gypsy,mdg1{}1720,Gypsy,Gypsy,mdg1{}1720,Gypsy,mdg1{}6543,mdg1{}RR48386,Gypsy,Gypsy,Gypsy,Gyp…	19,TTTCCTGTATTCTTATTCCT,1.44661,mdg1{}6544,Gypsy,mdg1{}305,Gypsy,mdg1{}1047,Gypsy,mdg1{}2139,mdg1{}2138,Gypsy,mdg1{}831,Gypsy,RR50204,Gypsy,Gypsy,mdg1{}29,mdg1{}859,Gypsy,mdg1{}CG42335[iso-1],Gypsy,mdg1{}299,Gypsy,mdg1{}1720,Gypsy,Gypsy,mdg1{}1720,Gypsy,mdg1{}6543,mdg1{}RR48386,Gypsy,Gypsy,mdg1{}6612,RR49783{}mdg1,Gypsy,mdg1{}1280,Gypsy,Gypsy,mdg1{}1611,mdg1{}1610,Gypsy,mdg1{}914,Gypsy,Gypsy,mdg1…	19,ATTTGAATTGCCGGTCATTT,1.04885,mdg1{}859,Gypsy,RR50204,Gypsy,mdg1{}CG42335[iso-1],Gypsy,mdg1{}299,Gypsy,mdg1{}6544,Gypsy,mdg1{}305,Gypsy,mdg1{}1047,Gypsy,mdg1{}2139,mdg1{}2138,Gypsy,mdg1{}831,Gypsy,Gypsy,mdg1{}29,mdg1{}6612,RR49783{}mdg1,Gypsy,mdg1{}1611,mdg1{}1610,Gypsy,mdg1{}914,Gypsy,Gypsy,mdg1{}2138,mdg1{}1678,Gypsy,mdg1{}900,Gypsy,mdg1{}RR48394,Gypsy,mdg1{}885,Gypsy,mdg1{}1442,Gypsy,mdg1{}1…	19,TTATCCAAACTATTCTCTGC,1.00336,mdg1{}6544,Gypsy,mdg1{}831,Gypsy,Gypsy,mdg1{}305,RR50204,Gypsy,mdg1{}CG42335[iso-1],Gypsy,mdg1{}2139,mdg1{}2138,Gypsy,mdg1{}299,Gypsy,mdg1{}1047,Gypsy,mdg1{}29,Gypsy,mdg1{}859,Gypsy,mdg1{}900,Gypsy,mdg1{}914,Gypsy,mdg1{}6612,RR49783{}mdg1,Gypsy,Gypsy,mdg1{}1720,mdg1{}1720,Gypsy,mdg1{}RR48394,Gypsy,mdg1{}885,Gypsy,Gypsy,mdg1{}1280,Gypsy,mdg1{}6543,mdg1{}RR48386,Gyps…	19,ATAATACACTATTTGAATTG,1.19076,mdg1{}2139,mdg1{}2138,Gypsy,mdg1{}831,Gypsy,Gypsy,mdg1{}29,mdg1{}859,Gypsy,RR50204,Gypsy,mdg1{}CG42335[iso-1],Gypsy,Gypsy,Gypsy,Gypsy,Gypsy,mdg1{}299,Gypsy,mdg1{}6544,Gypsy,mdg1{}305,Gypsy,mdg1{}1047,Gypsy,mdg1{}1442,Gypsy,mdg1{}1720,Gypsy,Gypsy,mdg1{}1720,Gypsy,mdg1{}6543,mdg1{}RR48386,Gypsy,Gypsy,Gypsy,Gypsy,Gypsy,Gypsy,mdg1{}1280,Gypsy,mdg1{}6612,RR49783{}mdg1,G…	19,ATTTCTGTACTGCAGTGTAT,1.04731,mdg1{}6544,Gypsy,mdg1{}305,Gypsy,mdg1{}1047,Gypsy,mdg1{}2139,mdg1{}2138,Gypsy,mdg1{}831,Gypsy,Gypsy,mdg1{}29,mdg1{}859,Gypsy,RR50204,Gypsy,mdg1{}CG42335[iso-1],Gypsy,Gypsy,Gypsy,Gypsy,Gypsy,mdg1{}299,Gypsy,Gypsy,mdg1{}1720,Gypsy,mdg1{}6543,mdg1{}RR48386,Gypsy,Gypsy,Gypsy,Gypsy,Gypsy,Gypsy,Gypsy,mdg1{}1280,Gypsy,mdg1{}6612,RR49783{}mdg1,Gypsy,mdg1{}1611,mdg1{}1610,G…	19,TGGAAGTGGGAATTTATCTG,1.3422,Gypsy,Gypsy,Gypsy,Gypsy,mdg1{}831,Gypsy,mdg1{}1047,Gypsy,Gypsy,mdg1{}29,mdg1{}859,Gypsy,mdg1{}2139,mdg1{}2138,Gypsy,mdg1{}299,Gypsy,mdg1{}6544,Gypsy,mdg1{}CG42335[iso-1],Gypsy,mdg1{}305,Gypsy,RR50204,Gypsy,Gypsy,Gypsy,mdg1{}914,Gypsy,mdg1{}6543,mdg1{}RR48386,Gypsy,mdg1{}1678,Gypsy,mdg1{}885,Gypsy,mdg1{}1280,Gypsy,mdg1{}6612,RR49783{}mdg1,Gypsy,mdg1{}1442,Gypsy,Gypsy…	19,CCTCTTTATTATCTTGTTAT,1.12492,mdg1{}299,Gypsy,mdg1{}1047,Gypsy,mdg1{}29,Gypsy,mdg1{}859,Gypsy,mdg1{}6544,Gypsy,mdg1{}831,Gypsy,Gypsy,mdg1{}305,RR50204,Gypsy,mdg1{}CG42335[iso-1],Gypsy,mdg1{}2139,mdg1{}2138,Gypsy,mdg1{}900,Gypsy,mdg1{}914,Gypsy,mdg1{}6612,RR49783{}mdg1,Gypsy,Gypsy,mdg1{}1720,mdg1{}1720,Gypsy,mdg1{}RR48394,Gypsy,mdg1{}885,Gypsy,Gypsy,mdg1{}1280,Gypsy,mdg1{}6543,mdg1{}RR48386,Gyps…	19,TTTTATTAATTTGTCAACTT,1.34382,mdg1{}299,Gypsy,mdg1{}6544,Gypsy,mdg1{}CG42335[iso-1],Gypsy,mdg1{}305,Gypsy,RR50204,Gypsy,Gypsy,Gypsy,Gypsy,Gypsy,Gypsy,Gypsy,Gypsy,Gypsy,Gypsy,mdg1{}831,Gypsy,mdg1{}1047,Gypsy,Gypsy,mdg1{}29,mdg1{}859,Gypsy,mdg1{}2139,mdg1{}2138,Gypsy,mdg1{}1611,mdg1{}1610,Gypsy,Gypsy,mdg1{}1720,Gypsy,mdg1{}900,Gypsy,Gypsy,mdg1{}2138,Gypsy,Gypsy,Gypsy,Gypsy,mdg1{}RR48394,Gypsy,mdg…	19,TTTCGGACATTGTGGGCATG,1.13273,mdg1{}6544,Gypsy,mdg1{}305,Gypsy,mdg1{}1047,Gypsy,mdg1{}2139,mdg1{}2138,Gypsy,mdg1{}831,Gypsy,Gypsy,mdg1{}29,mdg1{}859,Gypsy,RR50204,Gypsy,mdg1{}CG42335[iso-1],Gypsy,mdg1{}299,Gypsy,mdg1{}1611,mdg1{}1610,Gypsy,mdg1{}914,Gypsy,Gypsy,mdg1{}2138,mdg1{}1678,Gypsy,mdg1{}900,Gypsy,mdg1{}RR48394,Gypsy,mdg1{}885,Gypsy,mdg1{}1442,Gypsy,mdg1{}1720,Gypsy,Gypsy,mdg1{}1720,Gyps…	19,AACTTGCCTTTGAATTTCTG,1.42937,Gypsy,mdg1{}29,mdg1{}859,Gypsy,mdg1{}2139,mdg1{}2138,Gypsy,mdg1{}299,Gypsy,mdg1{}6544,Gypsy,mdg1{}CG42335[iso-1],Gypsy,mdg1{}305,Gypsy,RR50204,Gypsy,Gypsy,Gypsy,Gypsy,Gypsy,Gypsy,Gypsy,Gypsy,mdg1{}831,Gypsy,mdg1{}1047,Gypsy,Gypsy,mdg1{}1720,Gypsy,mdg1{}900,Gypsy,Gypsy,mdg1{}2138,Gypsy,Gypsy,Gypsy,Gypsy,Gypsy,mdg1{}RR48394,Gypsy,mdg1{}914,Gypsy,mdg1{}6543,mdg1{}RR48…	19,TTTGTCAGATCTATTAGCCG,1.4882,mdg1{}831,Gypsy,Gypsy,mdg1{}29,mdg1{}859,Gypsy,mdg1{}CG42335[iso-1],Gypsy,RR50204,Gypsy,Gypsy,mdg1{}299,Gypsy,mdg1{}6544,Gypsy,mdg1{}305,Gypsy,mdg1{}1047,Gypsy,mdg1{}2139,mdg1{}2138,Gypsy,Gypsy,mdg1{}1280,Gypsy,mdg1{}6612,RR49783{}mdg1,Gypsy,Gypsy,mdg1{}1611,mdg1{}1610,Gypsy,mdg1{}914,Gypsy,Gypsy,mdg1{}2138,mdg1{}1678,Gypsy,mdg1{}900,Gypsy,mdg1{}RR48394,Gypsy,mdg1{}…	19,CTGGTTTTTGACTTTCTGGC,1.47792,mdg1{}859,Gypsy,mdg1{}2139,mdg1{}2138,Gypsy,mdg1{}299,Gypsy,mdg1{}6544,Gypsy,mdg1{}CG42335[iso-1],Gypsy,mdg1{}305,Gypsy,RR50204,Gypsy,mdg1{}831,Gypsy,mdg1{}1047,Gypsy,Gypsy,mdg1{}29,mdg1{}914,Gypsy,mdg1{}6543,mdg1{}RR48386,Gypsy,mdg1{}1678,Gypsy,mdg1{}885,Gypsy,mdg1{}1280,Gypsy,mdg1{}6612,RR49783{}mdg1,Gypsy,mdg1{}1442,Gypsy,mdg1{}1720,Gypsy,Gypsy,mdg1{}1611,mdg1{}…	19,CTTTCGATATCCTCACCGAT,1.53296,mdg1{}6544,Gypsy,mdg1{}305,Gypsy,mdg1{}1047,Gypsy,mdg1{}2139,mdg1{}2138,Gypsy,mdg1{}831,Gypsy,RR50204,Gypsy,Gypsy,mdg1{}29,mdg1{}859,Gypsy,mdg1{}CG42335[iso-1],Gypsy,Gypsy,Gypsy,Gypsy,Gypsy,Gypsy,mdg1{}1636,Gypsy,Gypsy,mdg1{}299,Gypsy,mdg1{}1678,Gypsy,mdg1{}900,Gypsy,mdg1{}RR48394,Gypsy,mdg1{}885,Gypsy,mdg1{}1442,Gypsy,mdg1{}1720,Gypsy,Gypsy,mdg1{}1720,Gypsy,mdg1{}…	19,TTTAAGTTGTGTCTGTACTT,1.29435,mdg1{}299,Gypsy,mdg1{}6544,Gypsy,mdg1{}305,Gypsy,mdg1{}1047,Gypsy,mdg1{}2139,mdg1{}2138,Gypsy,mdg1{}831,Gypsy,RR50204,Gypsy,Gypsy,mdg1{}29,mdg1{}859,Gypsy,mdg1{}CG42335[iso-1],Gypsy,mdg1{}RR48394,Gypsy,mdg1{}885,Gypsy,mdg1{}1442,Gypsy,mdg1{}1720,Gypsy,Gypsy,mdg1{}1720,Gypsy,mdg1{}6543,mdg1{}RR48386,Gypsy,Gypsy,mdg1{}6612,RR49783{}mdg1,Gypsy,mdg1{}1280,Gypsy,Gypsy,m…	19,TTTGATGACATCGGGCGATT,1.32975,mdg1{}CG42335[iso-1],Gypsy,RR50204,Gypsy,Gypsy,Gypsy,Gypsy,Gypsy,Gypsy,mdg1{}299,Gypsy,mdg1{}6544,Gypsy,mdg1{}305,Gypsy,mdg1{}1047,Gypsy,mdg1{}2139,mdg1{}2138,Gypsy,mdg1{}831,Gypsy,Gypsy,mdg1{}29,mdg1{}859,Gypsy,mdg1{}6543,mdg1{}RR48386,Gypsy,Gypsy,Gypsy,Gypsy,Gypsy,Gypsy,Gypsy,Gypsy,Gypsy,mdg1{}1280,Gypsy,mdg1{}6612,RR49783{}mdg1,Gypsy,Gypsy,mdg1{}1611,mdg1{}1610,…	19,TTGAATTGCCGGTCATTTCT,1.02759,mdg1{}2139,mdg1{}2138,Gypsy,mdg1{}831,Gypsy,Gypsy,mdg1{}29,mdg1{}859,Gypsy,RR50204,Gypsy,mdg1{}CG42335[iso-1],Gypsy,mdg1{}299,Gypsy,mdg1{}6544,Gypsy,mdg1{}305,Gypsy,mdg1{}1047,Gypsy,Gypsy,Gypsy,Gypsy,Gypsy,mdg1{}1280,Gypsy,mdg1{}6612,RR49783{}mdg1,Gypsy,mdg1{}1611,mdg1{}1610,Gypsy,mdg1{}914,Gypsy,Gypsy,mdg1{}2138,mdg1{}1678,Gypsy,mdg1{}900,Gypsy,mdg1{}RR48394,Gypsy…	19,TATGGTTTTGAGCTTATCGT,1.24488,RR50204,Gypsy,mdg1{}CG42335[iso-1],Gypsy,Gypsy,Gypsy,Gypsy,Gypsy,Gypsy,Gypsy,mdg1{}299,Gypsy,mdg1{}6544,Gypsy,mdg1{}305,Gypsy,mdg1{}1047,Gypsy,mdg1{}2139,mdg1{}2138,Gypsy,mdg1{}831,Gypsy,Gypsy,mdg1{}29,mdg1{}859,Gypsy,mdg1{}1611,mdg1{}1610,Gypsy,mdg1{}914,Gypsy,Gypsy,mdg1{}2138,mdg1{}1678,Gypsy,mdg1{}900,Gypsy,mdg1{}RR48394,Gypsy,mdg1{}885,Gypsy,mdg1{}1442,Gypsy,md…	19,CAGATCTATTAGCCGGAGAG,1.27792,mdg1{}831,Gypsy,Gypsy,mdg1{}29,mdg1{}859,Gypsy,mdg1{}CG42335[iso-1],Gypsy,RR50204,Gypsy,mdg1{}299,Gypsy,mdg1{}6544,Gypsy,mdg1{}305,Gypsy,mdg1{}1047,Gypsy,mdg1{}2139,mdg1{}2138,Gypsy,mdg1{}1611,mdg1{}1610,Gypsy,mdg1{}914,Gypsy,Gypsy,mdg1{}2138,mdg1{}1678,Gypsy,mdg1{}900,Gypsy,mdg1{}RR48394,Gypsy,mdg1{}885,Gypsy,mdg1{}1442,Gypsy,mdg1{}1720,Gypsy,Gypsy,mdg1{}1720,Gyps…	19,TTGATTTTCTGAGTGAGCGC,1.57053,mdg1{}299,Gypsy,mdg1{}831,Gypsy,RR50204,Gypsy,mdg1{}1047,Gypsy,mdg1{}1025,mdg1{}1610,Gypsy,mdg1{}CG42335[iso-1],Gypsy,mdg1{}859,Gypsy,Gypsy,mdg1{}305,mdg1{}2139,mdg1{}2138,Gypsy,mdg1{}6544,BOOKEND-3075.i1,Gypsy,mdg1{}29,Gypsy,Gypsy,mdg1{}RR48394,BOOKEND-2426.i2,Gypsy,mdg1{}914,BOOKEND-1691.i1,Gypsy,Gypsy,mdg1{}1720,mdg1{}1720,Gypsy,mdg1{}1442,Gypsy,mdg1{}6612,RR497…	19,TTCTGGTTTTTGACTTTCTG,1.4921,RR50204,Gypsy,mdg1{}831,Gypsy,mdg1{}1047,Gypsy,Gypsy,mdg1{}29,mdg1{}859,Gypsy,mdg1{}2139,mdg1{}2138,Gypsy,mdg1{}299,Gypsy,mdg1{}6544,Gypsy,mdg1{}CG42335[iso-1],Gypsy,mdg1{}305,Gypsy,Gypsy,mdg1{}1720,Gypsy,mdg1{}900,Gypsy,Gypsy,mdg1{}2138,Gypsy,mdg1{}RR48394,Gypsy,mdg1{}914,Gypsy,mdg1{}6543,mdg1{}RR48386,Gypsy,mdg1{}1678,Gypsy,mdg1{}885,Gypsy,mdg1{}1280,Gypsy,mdg1{}6…	19,TTTCATTCTAGTTTTCTGAT,1.04731,mdg1{}6544,Gypsy,RR50204,Gypsy,mdg1{}859,Gypsy,mdg1{}305,Gypsy,Gypsy,mdg1{}29,mdg1{}831,Gypsy,mdg1{}1047,Gypsy,mdg1{}CG42335[iso-1],Gypsy,mdg1{}2139,mdg1{}2138,Gypsy,mdg1{}299,Gypsy,mdg1{}900,Gypsy,mdg1{}885,Gypsy,mdg1{}1280,Gypsy,Gypsy,Gypsy,mdg1{}RR48394,Gypsy,mdg1{}1611,mdg1{}1610,Gypsy,mdg1{}914,Gypsy,Gypsy,mdg1{}2138,mdg1{}1442,Gypsy,mdg1{}1720,Gypsy,Gypsy,mdg…	19,TAATACTTCTAAAGTTCTTT,1.28809,Gypsy,mdg1{}29,mdg1{}859,Gypsy,mdg1{}831,Gypsy,mdg1{}1047,Gypsy,mdg1{}1611,mdg1{}1610,GypsyChrX:2848561-2848562-	19,TTGGTGTATGGCTTTACGGG,1.68658,Gypsy,mdg1{}305,Gypsy,Gypsy,BOOKEND-1156.i1,Gypsy,Gypsy,Gypsy,Gypsy,Gypsy,mdg1{}831,Gypsy,RR50204,Gypsy,mdg1{}299,Gypsy,mdg1{}CG42335[iso-1],Gypsy,mdg1{}859,Gypsy,mdg1{}2139,mdg1{}2138,Gypsy,mdg1{}6544,Gypsy,mdg1{}29,Gypsy,mdg1{}1047,Gypsy,Gypsy,Gypsy,Gypsy,mdg1{}900,Gypsy,mdg1{}1280,Gypsy,Gypsy,mdg1{}6612,RR49783{}mdg1,Gypsy,mdg1{}1678,Gypsy,Gypsy,mdg1{}2138,mdg1{…	19,GCATCTCCTGATCTCCTTTT,1.23942,Gypsy,mdg1{}299,Gypsy,mdg1{}6544,Gypsy,mdg1{}305,Gypsy,mdg1{}1047,Gypsy,mdg1{}2139,mdg1{}2138,Gypsy,mdg1{}831,Gypsy,Gypsy,mdg1{}29,mdg1{}859,Gypsy,mdg1{}CG42335[iso-1],Gypsy,RR50204,Gypsy,Gypsy,Gypsy,Gypsy,Gypsy,Gypsy,Gypsy,Gypsy,Gypsy,mdg1{}2138,mdg1{}1678,Gypsy,mdg1{}900,Gypsy,mdg1{}RR48394,Gypsy,mdg1{}885,Gypsy,mdg1{}1442,Gypsy,mdg1{}1720,Gypsy,Gypsy,mdg1{}1720,…
g2-g20	FBti0020158_mdg1{}1047	2.95303	0.000408466	279.472	199	19,TTATTTGATTTTCTGAGTGA,1.07316,mdg1{}299,Gypsy,mdg1{}831,Gypsy,RR50204,Gypsy,mdg1{}1047,Gypsy,mdg1{}1025,mdg1{}1610,Gypsy,mdg1{}CG42335[iso-1],Gypsy,mdg1{}859,Gypsy,Gypsy,mdg1{}305,mdg1{}2139,mdg1{}2138,Gypsy,mdg1{}6544,BOOKEND-3075.i1,Gypsy,mdg1{}29,Gypsy,BOOKEND-1391.i1,mdg1{}1678,Gypsy,Gypsy,mdg1{}2138,mdg1{}6543,mdg1{}RR48386,Gypsy,mdg1{}885,Gypsy,BOOKEND-3109.i1,Gypsy,mdg1{}1280,Gypsy,Gypsy…	19,CTTTTCCTTTCTCTGTAAAT,1.55013,mdg1{}831,Gypsy,RR50204,Gypsy,Gypsy,mdg1{}29,mdg1{}859,Gypsy,mdg1{}299,Gypsy,mdg1{}6544,Gypsy,mdg1{}305,Gypsy,mdg1{}CG42335[iso-1],Gypsy,mdg1{}1047,Gypsy,mdg1{}2139,mdg1{}2138,Gypsy,mdg1{}6612,RR49783{}mdg1,Gypsy,mdg1{}1280,Gypsy,Gypsy,mdg1{}1611,mdg1{}1610,Gypsy,mdg1{}914,Gypsy,Gypsy,mdg1{}2138,mdg1{}1678,Gypsy,mdg1{}900,Gypsy,mdg1{}RR48394,Gypsy,mdg1{}885,Gypsy,m…	19,TCAAACTCAGGTATTGTGGA,1.88341,mdg1{}831,Gypsy,Gypsy,mdg1{}29,mdg1{}859,Gypsy,mdg1{}CG42335[iso-1],Gypsy,RR50204,Gypsy,Gypsy,Gypsy,Gypsy,Gypsy,Gypsy,mdg1{}299,Gypsy,mdg1{}6544,Gypsy,mdg1{}305,Gypsy,mdg1{}1047,Gypsy,mdg1{}2139,mdg1{}2138,Gypsy,mdg1{}914,Gypsy,Gypsy,mdg1{}2138,mdg1{}1678,Gypsy,mdg1{}900,Gypsy,mdg1{}RR48394,Gypsy,mdg1{}885,Gypsy,mdg1{}1442,Gypsy,mdg1{}1720,Gypsy,Gypsy,mdg1{}1720,Gy…	19,CTGAATGTCATCTGTATGGT,1.32894,Gypsy,mdg1{}305,RR50204,Gypsy,mdg1{}CG42335[iso-1],Gypsy,mdg1{}2139,mdg1{}2138,Gypsy,mdg1{}299,Gypsy,mdg1{}1047,Gypsy,mdg1{}29,Gypsy,mdg1{}859,Gypsy,mdg1{}6544,Gypsy,mdg1{}831,Gypsy,mdg1{}900,Gypsy,mdg1{}914,Gypsy,mdg1{}6612,RR49783{}mdg1,Gypsy,Gypsy,mdg1{}1720,mdg1{}1720,Gypsy,mdg1{}RR48394,Gypsy,mdg1{}885,Gypsy,Gypsy,mdg1{}1280,Gypsy,mdg1{}6543,mdg1{}RR48386,Gyps…	19,CAAACTATTCTCTGCTTTGC,1.11866,mdg1{}2139,mdg1{}2138,Gypsy,mdg1{}299,Gypsy,mdg1{}1047,Gypsy,mdg1{}29,Gypsy,mdg1{}859,Gypsy,mdg1{}6544,Gypsy,mdg1{}831,Gypsy,Gypsy,mdg1{}305,RR50204,Gypsy,mdg1{}CG42335[iso-1],Gypsy,mdg1{}900,Gypsy,mdg1{}914,Gypsy,mdg1{}6612,RR49783{}mdg1,Gypsy,Gypsy,mdg1{}1720,mdg1{}1720,Gypsy,mdg1{}RR48394,Gypsy,mdg1{}885,Gypsy,Gypsy,mdg1{}1280,Gypsy,mdg1{}6543,mdg1{}RR48386,Gyps…	19,ACACTCTACTCACTCAGATC,1.02059,RR50204,Gypsy,Gypsy,mdg1{}5986,Tabor{}2860,Gypsy,BOOKEND-1156.i1,Gypsy,Gypsy,Gypsy,Gypsy,Gypsy,mdg1{}1025,mdg1{}1610,Gypsy,mdg1{}1047,Gypsy,mdg1{}CG42335[iso-1],Gypsy,mdg1{}859,Gypsy,Gypsy,mdg1{}305,mdg1{}2139,mdg1{}2138,Gypsy,mdg1{}6544,BOOKEND-3075.i1,Gypsy,mdg1{}29,Gypsy,mdg1{}299,Gypsy,mdg1{}831,Gypsy,mdg1{}1280,Gypsy,Gypsy,mdg1{}RR48394,BOOKEND-2426.i2,Gypsy,G…	19,CTTTTGTCAGATCTATTAGC,1.28337,Gypsy,mdg1{}29,mdg1{}859,Gypsy,mdg1{}CG42335[iso-1],Gypsy,RR50204,Gypsy,Gypsy,mdg1{}299,Gypsy,mdg1{}6544,Gypsy,mdg1{}305,Gypsy,mdg1{}1047,Gypsy,mdg1{}2139,mdg1{}2138,Gypsy,mdg1{}831,Gypsy,Gypsy,Gypsy,Gypsy,mdg1{}1280,Gypsy,mdg1{}6612,RR49783{}mdg1,Gypsy,Gypsy,mdg1{}1611,mdg1{}1610,Gypsy,mdg1{}914,Gypsy,Gypsy,mdg1{}2138,mdg1{}1678,Gypsy,mdg1{}900,Gypsy,mdg1{}RR48394…	19,TTAGAATTCCAATACTTCTG,1.72508,mdg1{}2139,mdg1{}2138,Gypsy,mdg1{}6544,Gypsy,mdg1{}6544,BOOKEND-3075.i1,Gypsy,mdg1{}29,Gypsy,Gypsy,mdg1{}29,mdg1{}1047,Gypsy,Gypsy,mdg1{}1047,mdg1{}CG42335[iso-1],Gypsy,mdg1{}CG42335[iso-1],Gypsy,mdg1{}859,Gypsy,mdg1{}859,Gypsy,mdg1{}2120,Gypsy,Gypsy,mdg1{}305,mdg1{}305,Gypsy,mdg1{}799,Gypsy,mdg1{}1720,mdg1{}2121,Gypsy,mdg1{}2138,mdg1{}900,Gypsy,BOOKEND-1391.i1,mdg…	19,TTATAATTTCCTCGGCCATT,1.05202,mdg1{}299,Gypsy,mdg1{}6544,Gypsy,mdg1{}305,Gypsy,mdg1{}1047,Gypsy,mdg1{}2139,mdg1{}2138,Gypsy,mdg1{}831,Gypsy,Gypsy,mdg1{}29,mdg1{}859,Gypsy,RR50204,Gypsy,mdg1{}CG42335[iso-1],Gypsy,Gypsy,Gypsy,Gypsy,Gypsy,Gypsy,Gypsy,Gypsy,mdg1{}1280,Gypsy,mdg1{}6612,RR49783{}mdg1,Gypsy,mdg1{}1611,mdg1{}1610,Gypsy,mdg1{}914,Gypsy,Gypsy,mdg1{}2138,mdg1{}1678,Gypsy,mdg1{}900,Gypsy,m…	19,TGTAATTCCTGGTTGGGGAT,1.2003,mdg1{}CG42335[iso-1],Gypsy,mdg1{}305,Gypsy,RR50204,Gypsy,mdg1{}1047,Gypsy,mdg1{}2139,mdg1{}2138,Gypsy,Gypsy,mdg1{}29,mdg1{}859,Gypsy,mdg1{}2136,Gypsy,mdg1{}299,Gypsy,mdg1{}6544,Gypsy,mdg1{}831,Gypsy,mdg1{}1442,Gypsy,mdg1{}1720,Gypsy,Gypsy,Gypsy,mdg1{}1720,Gypsy,mdg1{}1611,mdg1{}1610,Gypsy,mdg1{}914,Gypsy,mdg1{}6543,mdg1{}RR48386,Gypsy,Gypsy,mdg1{}2138,mdg1{}1678,Gyp…	19,TTGTATGTTTCGGACATTGT,1.05983,mdg1{}CG42335[iso-1],Gypsy,Gypsy,Gypsy,Gypsy,mdg1{}299,Gypsy,mdg1{}6544,Gypsy,mdg1{}305,Gypsy,mdg1{}1047,Gypsy,mdg1{}2139,mdg1{}2138,Gypsy,mdg1{}831,Gypsy,Gypsy,mdg1{}29,mdg1{}859,Gypsy,RR50204,Gypsy,Gypsy,Gypsy,Gypsy,mdg1{}1280,Gypsy,mdg1{}6612,RR49783{}mdg1,Gypsy,mdg1{}1611,mdg1{}1610,Gypsy,mdg1{}914,Gypsy,Gypsy,mdg1{}2138,mdg1{}1678,Gypsy,mdg1{}900,Gypsy,mdg1{}R…	19,AAGTTGTGTCTGTACTTGAC,1.80269,mdg1{}305,Gypsy,mdg1{}1047,Gypsy,mdg1{}2139,mdg1{}2138,Gypsy,mdg1{}831,Gypsy,RR50204,Gypsy,Gypsy,mdg1{}29,mdg1{}859,Gypsy,mdg1{}CG42335[iso-1],Gypsy,mdg1{}299,Gypsy,mdg1{}6544,Gypsy,mdg1{}RR48394,Gypsy,mdg1{}885,Gypsy,mdg1{}1442,Gypsy,mdg1{}1720,Gypsy,Gypsy,mdg1{}1720,Gypsy,mdg1{}6543,mdg1{}RR48386,Gypsy,Gypsy,mdg1{}6612,RR49783{}mdg1,Gypsy,mdg1{}1280,Gypsy,Gypsy,m…	19,ATTATTAGCTGATATGGTTT,1.10533,mdg1{}859,Gypsy,mdg1{}2139,mdg1{}2138,Gypsy,mdg1{}299,Gypsy,mdg1{}6544,Gypsy,mdg1{}CG42335[iso-1],Gypsy,mdg1{}305,Gypsy,RR50204,Gypsy,Gypsy,Gypsy,Gypsy,mdg1{}831,Gypsy,mdg1{}1047,Gypsy,Gypsy,mdg1{}29,mdg1{}6543,mdg1{}RR48386,Gypsy,mdg1{}1678,Gypsy,mdg1{}885,Gypsy,mdg1{}1280,Gypsy,mdg1{}6612,RR49783{}mdg1,Gypsy,mdg1{}1442,Gypsy,mdg1{}1720,Gypsy,Gypsy,mdg1{}1611,mdg1…	19,TTACTGCTTGTGATAAATGA,1.17359,mdg1{}299,Gypsy,mdg1{}6544,Gypsy,mdg1{}305,Gypsy,mdg1{}CG42335[iso-1],Gypsy,mdg1{}1047,Gypsy,mdg1{}2139,mdg1{}2138,Gypsy,mdg1{}831,Gypsy,RR50204,Gypsy,Gypsy,mdg1{}29,mdg1{}859,Gypsy,Gypsy,Gypsy,Gypsy,Gypsy,Gypsy,Gypsy,mdg1{}2138,mdg1{}1678,Gypsy,mdg1{}900,Gypsy,mdg1{}RR48394,Gypsy,mdg1{}885,Gypsy,mdg1{}1442,Gypsy,mdg1{}1720,Gypsy,Gypsy,mdg1{}1720,Gypsy,mdg1{}6543,m…	12,TTGAGATATTCGACACAGTG,1.45516,mdg1{}6544,BOOKEND-3075.i1,Gypsy,mdg1{}29,Gypsy,mdg1{}299,Gypsy,mdg1{}831,Gypsy,RR50204,Gypsy,mdg1{}1025,mdg1{}1610,Gypsy,mdg1{}1047,Gypsy,mdg1{}CG42335[iso-1],Gypsy,mdg1{}859,Gypsy,Gypsy,mdg1{}305,mdg1{}2139,mdg1{}2138,Gypsy,mdg1{}885,Gypsy,BOOKEND-3109.i1,Gypsy,mdg1{}1280,Gypsy,Gypsy,mdg1{}RR48394,BOOKEND-2426.i2,Gypsy,mdg1{}6543,mdg1{}RR48386,Gypsy,mdg1{}914,BOO…	19,CGCTAGCATCTCCTGATCTC,1.35008,mdg1{}2139,mdg1{}2138,Gypsy,mdg1{}831,Gypsy,Gypsy,mdg1{}29,mdg1{}859,Gypsy,mdg1{}CG42335[iso-1],Gypsy,RR50204,Gypsy,Gypsy,Gypsy,Gypsy,Gypsy,Gypsy,Gypsy,Gypsy,Gypsy,mdg1{}299,Gypsy,mdg1{}6544,Gypsy,mdg1{}305,Gypsy,mdg1{}1047,Gypsy,Gypsy,Gypsy,Gypsy,Gypsy,mdg1{}1280,Gypsy,mdg1{}6612,RR49783{}mdg1,Gypsy,Gypsy,mdg1{}1611,mdg1{}1610,Gypsy,mdg1{}914,Gypsy,Gypsy,mdg1{}213…	19,TTGCGTCAGCTGGACGTCGC,1.76984,mdg1{}1025,mdg1{}1610,Gypsy,mdg1{}CG42335[iso-1],Gypsy,mdg1{}859,Gypsy,mdg1{}2139,mdg1{}2138,Gypsy,mdg1{}6544,BOOKEND-3075.i1,Gypsy,mdg1{}29,Gypsy,mdg1{}831,Gypsy,mdg1{}1047,Gypsy,Gypsy,mdg1{}305,RR50204,Gypsy,Gypsy,mdg1{}1636,mdg1{}1280,Gypsy,Gypsy,mdg1{}1442,Gypsy,mdg1{}6612,RR49783{}mdg1,Gypsy,Gypsy,mdg1{}1720,mdg1{}1720,Gypsy,Gypsy,mdg1{}900,Gypsy,BOOKEND-1391.…	19,TTGTCAGATCTATTAGCCGG,1.48739,mdg1{}305,Gypsy,mdg1{}1047,Gypsy,mdg1{}2139,mdg1{}2138,Gypsy,mdg1{}831,Gypsy,Gypsy,mdg1{}29,mdg1{}859,Gypsy,mdg1{}CG42335[iso-1],Gypsy,RR50204,Gypsy,Gypsy,mdg1{}299,Gypsy,mdg1{}6544,Gypsy,mdg1{}6612,RR49783{}mdg1,Gypsy,Gypsy,mdg1{}1611,mdg1{}1610,Gypsy,mdg1{}914,Gypsy,Gypsy,mdg1{}2138,mdg1{}1678,Gypsy,mdg1{}900,Gypsy,mdg1{}RR48394,Gypsy,mdg1{}885,Gypsy,mdg1{}1442,G…	19,CACTATTTTCTATATTTGCG,1.01117,mdg1{}6544,Gypsy,mdg1{}831,Gypsy,mdg1{}CG42335[iso-1],Gypsy,mdg1{}305,Gypsy,RR50204,Gypsy,mdg1{}1047,Gypsy,Gypsy,mdg1{}29,mdg1{}859,Gypsy,mdg1{}2139,mdg1{}2138,Gypsy,mdg1{}299,Gypsy,Gypsy,mdg1{}1611,mdg1{}1610,Gypsy,mdg1{}1678,Gypsy,mdg1{}900,Gypsy,mdg1{}RR48394,Gypsy,mdg1{}914,Gypsy,mdg1{}6543,mdg1{}RR48386,Gypsy,mdg1{}885,Gypsy,mdg1{}1280,Gypsy,mdg1{}6612,RR49783…	19,ATTATAATTTTGGTTACCAC,1.41908,mdg1{}1047,Gypsy,mdg1{}2139,mdg1{}2138,Gypsy,mdg1{}831,Gypsy,Gypsy,mdg1{}29,mdg1{}859,Gypsy,RR50204,Gypsy,mdg1{}CG42335[iso-1],Gypsy,Gypsy,Gypsy,Gypsy,Gypsy,Gypsy,mdg1{}299,Gypsy,mdg1{}6544,Gypsy,mdg1{}305,Gypsy,mdg1{}900,Gypsy,mdg1{}RR48394,Gypsy,mdg1{}885,Gypsy,mdg1{}1442,Gypsy,mdg1{}1720,Gypsy,Gypsy,mdg1{}1720,Gypsy,mdg1{}6543,mdg1{}RR48386,Gypsy,Gypsy,Gypsy,Gyp…	19,TTTCCTGTATTCTTATTCCT,1.44661,mdg1{}6544,Gypsy,mdg1{}305,Gypsy,mdg1{}1047,Gypsy,mdg1{}2139,mdg1{}2138,Gypsy,mdg1{}831,Gypsy,RR50204,Gypsy,Gypsy,mdg1{}29,mdg1{}859,Gypsy,mdg1{}CG42335[iso-1],Gypsy,mdg1{}299,Gypsy,mdg1{}1720,Gypsy,Gypsy,mdg1{}1720,Gypsy,mdg1{}6543,mdg1{}RR48386,Gypsy,Gypsy,mdg1{}6612,RR49783{}mdg1,Gypsy,mdg1{}1280,Gypsy,Gypsy,mdg1{}1611,mdg1{}1610,Gypsy,mdg1{}914,Gypsy,Gypsy,mdg1…	19,ATTTGAATTGCCGGTCATTT,1.04885,mdg1{}859,Gypsy,RR50204,Gypsy,mdg1{}CG42335[iso-1],Gypsy,mdg1{}299,Gypsy,mdg1{}6544,Gypsy,mdg1{}305,Gypsy,mdg1{}1047,Gypsy,mdg1{}2139,mdg1{}2138,Gypsy,mdg1{}831,Gypsy,Gypsy,mdg1{}29,mdg1{}6612,RR49783{}mdg1,Gypsy,mdg1{}1611,mdg1{}1610,Gypsy,mdg1{}914,Gypsy,Gypsy,mdg1{}2138,mdg1{}1678,Gypsy,mdg1{}900,Gypsy,mdg1{}RR48394,Gypsy,mdg1{}885,Gypsy,mdg1{}1442,Gypsy,mdg1{}1…	19,TTATCCAAACTATTCTCTGC,1.00336,mdg1{}6544,Gypsy,mdg1{}831,Gypsy,Gypsy,mdg1{}305,RR50204,Gypsy,mdg1{}CG42335[iso-1],Gypsy,mdg1{}2139,mdg1{}2138,Gypsy,mdg1{}299,Gypsy,mdg1{}1047,Gypsy,mdg1{}29,Gypsy,mdg1{}859,Gypsy,mdg1{}900,Gypsy,mdg1{}914,Gypsy,mdg1{}6612,RR49783{}mdg1,Gypsy,Gypsy,mdg1{}1720,mdg1{}1720,Gypsy,mdg1{}RR48394,Gypsy,mdg1{}885,Gypsy,Gypsy,mdg1{}1280,Gypsy,mdg1{}6543,mdg1{}RR48386,Gyps…	19,ATAATACACTATTTGAATTG,1.19076,mdg1{}2139,mdg1{}2138,Gypsy,mdg1{}831,Gypsy,Gypsy,mdg1{}29,mdg1{}859,Gypsy,RR50204,Gypsy,mdg1{}CG42335[iso-1],Gypsy,Gypsy,Gypsy,Gypsy,Gypsy,mdg1{}299,Gypsy,mdg1{}6544,Gypsy,mdg1{}305,Gypsy,mdg1{}1047,Gypsy,mdg1{}1442,Gypsy,mdg1{}1720,Gypsy,Gypsy,mdg1{}1720,Gypsy,mdg1{}6543,mdg1{}RR48386,Gypsy,Gypsy,Gypsy,Gypsy,Gypsy,Gypsy,mdg1{}1280,Gypsy,mdg1{}6612,RR49783{}mdg1,G…	19,ATTTCTGTACTGCAGTGTAT,1.04731,mdg1{}6544,Gypsy,mdg1{}305,Gypsy,mdg1{}1047,Gypsy,mdg1{}2139,mdg1{}2138,Gypsy,mdg1{}831,Gypsy,Gypsy,mdg1{}29,mdg1{}859,Gypsy,RR50204,Gypsy,mdg1{}CG42335[iso-1],Gypsy,Gypsy,Gypsy,Gypsy,Gypsy,mdg1{}299,Gypsy,Gypsy,mdg1{}1720,Gypsy,mdg1{}6543,mdg1{}RR48386,Gypsy,Gypsy,Gypsy,Gypsy,Gypsy,Gypsy,Gypsy,mdg1{}1280,Gypsy,mdg1{}6612,RR49783{}mdg1,Gypsy,mdg1{}1611,mdg1{}1610,G…	19,TGGAAGTGGGAATTTATCTG,1.3422,Gypsy,Gypsy,Gypsy,Gypsy,mdg1{}831,Gypsy,mdg1{}1047,Gypsy,Gypsy,mdg1{}29,mdg1{}859,Gypsy,mdg1{}2139,mdg1{}2138,Gypsy,mdg1{}299,Gypsy,mdg1{}6544,Gypsy,mdg1{}CG42335[iso-1],Gypsy,mdg1{}305,Gypsy,RR50204,Gypsy,Gypsy,Gypsy,mdg1{}914,Gypsy,mdg1{}6543,mdg1{}RR48386,Gypsy,mdg1{}1678,Gypsy,mdg1{}885,Gypsy,mdg1{}1280,Gypsy,mdg1{}6612,RR49783{}mdg1,Gypsy,mdg1{}1442,Gypsy,Gypsy…	19,CCTCTTTATTATCTTGTTAT,1.12492,mdg1{}299,Gypsy,mdg1{}1047,Gypsy,mdg1{}29,Gypsy,mdg1{}859,Gypsy,mdg1{}6544,Gypsy,mdg1{}831,Gypsy,Gypsy,mdg1{}305,RR50204,Gypsy,mdg1{}CG42335[iso-1],Gypsy,mdg1{}2139,mdg1{}2138,Gypsy,mdg1{}900,Gypsy,mdg1{}914,Gypsy,mdg1{}6612,RR49783{}mdg1,Gypsy,Gypsy,mdg1{}1720,mdg1{}1720,Gypsy,mdg1{}RR48394,Gypsy,mdg1{}885,Gypsy,Gypsy,mdg1{}1280,Gypsy,mdg1{}6543,mdg1{}RR48386,Gyps…	19,TTTTATTAATTTGTCAACTT,1.34382,mdg1{}299,Gypsy,mdg1{}6544,Gypsy,mdg1{}CG42335[iso-1],Gypsy,mdg1{}305,Gypsy,RR50204,Gypsy,Gypsy,Gypsy,Gypsy,Gypsy,Gypsy,Gypsy,Gypsy,Gypsy,Gypsy,mdg1{}831,Gypsy,mdg1{}1047,Gypsy,Gypsy,mdg1{}29,mdg1{}859,Gypsy,mdg1{}2139,mdg1{}2138,Gypsy,mdg1{}1611,mdg1{}1610,Gypsy,Gypsy,mdg1{}1720,Gypsy,mdg1{}900,Gypsy,Gypsy,mdg1{}2138,Gypsy,Gypsy,Gypsy,Gypsy,mdg1{}RR48394,Gypsy,mdg…	19,TTTCGGACATTGTGGGCATG,1.13273,mdg1{}6544,Gypsy,mdg1{}305,Gypsy,mdg1{}1047,Gypsy,mdg1{}2139,mdg1{}2138,Gypsy,mdg1{}831,Gypsy,Gypsy,mdg1{}29,mdg1{}859,Gypsy,RR50204,Gypsy,mdg1{}CG42335[iso-1],Gypsy,mdg1{}299,Gypsy,mdg1{}1611,mdg1{}1610,Gypsy,mdg1{}914,Gypsy,Gypsy,mdg1{}2138,mdg1{}1678,Gypsy,mdg1{}900,Gypsy,mdg1{}RR48394,Gypsy,mdg1{}885,Gypsy,mdg1{}1442,Gypsy,mdg1{}1720,Gypsy,Gypsy,mdg1{}1720,Gyps…	19,AACTTGCCTTTGAATTTCTG,1.42937,Gypsy,mdg1{}29,mdg1{}859,Gypsy,mdg1{}2139,mdg1{}2138,Gypsy,mdg1{}299,Gypsy,mdg1{}6544,Gypsy,mdg1{}CG42335[iso-1],Gypsy,mdg1{}305,Gypsy,RR50204,Gypsy,Gypsy,Gypsy,Gypsy,Gypsy,Gypsy,Gypsy,Gypsy,mdg1{}831,Gypsy,mdg1{}1047,Gypsy,Gypsy,mdg1{}1720,Gypsy,mdg1{}900,Gypsy,Gypsy,mdg1{}2138,Gypsy,Gypsy,Gypsy,Gypsy,Gypsy,mdg1{}RR48394,Gypsy,mdg1{}914,Gypsy,mdg1{}6543,mdg1{}RR48…	19,TTTGTCAGATCTATTAGCCG,1.4882,mdg1{}831,Gypsy,Gypsy,mdg1{}29,mdg1{}859,Gypsy,mdg1{}CG42335[iso-1],Gypsy,RR50204,Gypsy,Gypsy,mdg1{}299,Gypsy,mdg1{}6544,Gypsy,mdg1{}305,Gypsy,mdg1{}1047,Gypsy,mdg1{}2139,mdg1{}2138,Gypsy,Gypsy,mdg1{}1280,Gypsy,mdg1{}6612,RR49783{}mdg1,Gypsy,Gypsy,mdg1{}1611,mdg1{}1610,Gypsy,mdg1{}914,Gypsy,Gypsy,mdg1{}2138,mdg1{}1678,Gypsy,mdg1{}900,Gypsy,mdg1{}RR48394,Gypsy,mdg1{}…	19,CTGGTTTTTGACTTTCTGGC,1.47792,mdg1{}859,Gypsy,mdg1{}2139,mdg1{}2138,Gypsy,mdg1{}299,Gypsy,mdg1{}6544,Gypsy,mdg1{}CG42335[iso-1],Gypsy,mdg1{}305,Gypsy,RR50204,Gypsy,mdg1{}831,Gypsy,mdg1{}1047,Gypsy,Gypsy,mdg1{}29,mdg1{}914,Gypsy,mdg1{}6543,mdg1{}RR48386,Gypsy,mdg1{}1678,Gypsy,mdg1{}885,Gypsy,mdg1{}1280,Gypsy,mdg1{}6612,RR49783{}mdg1,Gypsy,mdg1{}1442,Gypsy,mdg1{}1720,Gypsy,Gypsy,mdg1{}1611,mdg1{}…	19,CTTTCGATATCCTCACCGAT,1.53296,mdg1{}6544,Gypsy,mdg1{}305,Gypsy,mdg1{}1047,Gypsy,mdg1{}2139,mdg1{}2138,Gypsy,mdg1{}831,Gypsy,RR50204,Gypsy,Gypsy,mdg1{}29,mdg1{}859,Gypsy,mdg1{}CG42335[iso-1],Gypsy,Gypsy,Gypsy,Gypsy,Gypsy,Gypsy,mdg1{}1636,Gypsy,Gypsy,mdg1{}299,Gypsy,mdg1{}1678,Gypsy,mdg1{}900,Gypsy,mdg1{}RR48394,Gypsy,mdg1{}885,Gypsy,mdg1{}1442,Gypsy,mdg1{}1720,Gypsy,Gypsy,mdg1{}1720,Gypsy,mdg1{}…	19,TTTAAGTTGTGTCTGTACTT,1.29435,mdg1{}299,Gypsy,mdg1{}6544,Gypsy,mdg1{}305,Gypsy,mdg1{}1047,Gypsy,mdg1{}2139,mdg1{}2138,Gypsy,mdg1{}831,Gypsy,RR50204,Gypsy,Gypsy,mdg1{}29,mdg1{}859,Gypsy,mdg1{}CG42335[iso-1],Gypsy,mdg1{}RR48394,Gypsy,mdg1{}885,Gypsy,mdg1{}1442,Gypsy,mdg1{}1720,Gypsy,Gypsy,mdg1{}1720,Gypsy,mdg1{}6543,mdg1{}RR48386,Gypsy,Gypsy,mdg1{}6612,RR49783{}mdg1,Gypsy,mdg1{}1280,Gypsy,Gypsy,m…	19,TTTGATGACATCGGGCGATT,1.32975,mdg1{}CG42335[iso-1],Gypsy,RR50204,Gypsy,Gypsy,Gypsy,Gypsy,Gypsy,Gypsy,mdg1{}299,Gypsy,mdg1{}6544,Gypsy,mdg1{}305,Gypsy,mdg1{}1047,Gypsy,mdg1{}2139,mdg1{}2138,Gypsy,mdg1{}831,Gypsy,Gypsy,mdg1{}29,mdg1{}859,Gypsy,mdg1{}6543,mdg1{}RR48386,Gypsy,Gypsy,Gypsy,Gypsy,Gypsy,Gypsy,Gypsy,Gypsy,Gypsy,mdg1{}1280,Gypsy,mdg1{}6612,RR49783{}mdg1,Gypsy,Gypsy,mdg1{}1611,mdg1{}1610,…	19,TTGAATTGCCGGTCATTTCT,1.02759,mdg1{}2139,mdg1{}2138,Gypsy,mdg1{}831,Gypsy,Gypsy,mdg1{}29,mdg1{}859,Gypsy,RR50204,Gypsy,mdg1{}CG42335[iso-1],Gypsy,mdg1{}299,Gypsy,mdg1{}6544,Gypsy,mdg1{}305,Gypsy,mdg1{}1047,Gypsy,Gypsy,Gypsy,Gypsy,Gypsy,mdg1{}1280,Gypsy,mdg1{}6612,RR49783{}mdg1,Gypsy,mdg1{}1611,mdg1{}1610,Gypsy,mdg1{}914,Gypsy,Gypsy,mdg1{}2138,mdg1{}1678,Gypsy,mdg1{}900,Gypsy,mdg1{}RR48394,Gypsy…	19,TATGGTTTTGAGCTTATCGT,1.24488,RR50204,Gypsy,mdg1{}CG42335[iso-1],Gypsy,Gypsy,Gypsy,Gypsy,Gypsy,Gypsy,Gypsy,mdg1{}299,Gypsy,mdg1{}6544,Gypsy,mdg1{}305,Gypsy,mdg1{}1047,Gypsy,mdg1{}2139,mdg1{}2138,Gypsy,mdg1{}831,Gypsy,Gypsy,mdg1{}29,mdg1{}859,Gypsy,mdg1{}1611,mdg1{}1610,Gypsy,mdg1{}914,Gypsy,Gypsy,mdg1{}2138,mdg1{}1678,Gypsy,mdg1{}900,Gypsy,mdg1{}RR48394,Gypsy,mdg1{}885,Gypsy,mdg1{}1442,Gypsy,md…	19,CAGATCTATTAGCCGGAGAG,1.27792,mdg1{}831,Gypsy,Gypsy,mdg1{}29,mdg1{}859,Gypsy,mdg1{}CG42335[iso-1],Gypsy,RR50204,Gypsy,mdg1{}299,Gypsy,mdg1{}6544,Gypsy,mdg1{}305,Gypsy,mdg1{}1047,Gypsy,mdg1{}2139,mdg1{}2138,Gypsy,mdg1{}1611,mdg1{}1610,Gypsy,mdg1{}914,Gypsy,Gypsy,mdg1{}2138,mdg1{}1678,Gypsy,mdg1{}900,Gypsy,mdg1{}RR48394,Gypsy,mdg1{}885,Gypsy,mdg1{}1442,Gypsy,mdg1{}1720,Gypsy,Gypsy,mdg1{}1720,Gyps…	19,TTGATTTTCTGAGTGAGCGC,1.57053,mdg1{}299,Gypsy,mdg1{}831,Gypsy,RR50204,Gypsy,mdg1{}1047,Gypsy,mdg1{}1025,mdg1{}1610,Gypsy,mdg1{}CG42335[iso-1],Gypsy,mdg1{}859,Gypsy,Gypsy,mdg1{}305,mdg1{}2139,mdg1{}2138,Gypsy,mdg1{}6544,BOOKEND-3075.i1,Gypsy,mdg1{}29,Gypsy,Gypsy,mdg1{}RR48394,BOOKEND-2426.i2,Gypsy,mdg1{}914,BOOKEND-1691.i1,Gypsy,Gypsy,mdg1{}1720,mdg1{}1720,Gypsy,mdg1{}1442,Gypsy,mdg1{}6612,RR497…	19,TTCTGGTTTTTGACTTTCTG,1.4921,RR50204,Gypsy,mdg1{}831,Gypsy,mdg1{}1047,Gypsy,Gypsy,mdg1{}29,mdg1{}859,Gypsy,mdg1{}2139,mdg1{}2138,Gypsy,mdg1{}299,Gypsy,mdg1{}6544,Gypsy,mdg1{}CG42335[iso-1],Gypsy,mdg1{}305,Gypsy,Gypsy,mdg1{}1720,Gypsy,mdg1{}900,Gypsy,Gypsy,mdg1{}2138,Gypsy,mdg1{}RR48394,Gypsy,mdg1{}914,Gypsy,mdg1{}6543,mdg1{}RR48386,Gypsy,mdg1{}1678,Gypsy,mdg1{}885,Gypsy,mdg1{}1280,Gypsy,mdg1{}6…	19,TTTCATTCTAGTTTTCTGAT,1.04731,mdg1{}6544,Gypsy,RR50204,Gypsy,mdg1{}859,Gypsy,mdg1{}305,Gypsy,Gypsy,mdg1{}29,mdg1{}831,Gypsy,mdg1{}1047,Gypsy,mdg1{}CG42335[iso-1],Gypsy,mdg1{}2139,mdg1{}2138,Gypsy,mdg1{}299,Gypsy,mdg1{}900,Gypsy,mdg1{}885,Gypsy,mdg1{}1280,Gypsy,Gypsy,Gypsy,mdg1{}RR48394,Gypsy,mdg1{}1611,mdg1{}1610,Gypsy,mdg1{}914,Gypsy,Gypsy,mdg1{}2138,mdg1{}1442,Gypsy,mdg1{}1720,Gypsy,Gypsy,mdg…	19,TAATACTTCTAAAGTTCTTT,1.28809,Gypsy,mdg1{}29,mdg1{}859,Gypsy,mdg1{}831,Gypsy,mdg1{}1047,Gypsy,mdg1{}1611,mdg1{}1610,GypsyChr3L:19120746-19120747-	19,TTGGTGTATGGCTTTACGGG,1.68658,Gypsy,mdg1{}305,Gypsy,Gypsy,BOOKEND-1156.i1,Gypsy,Gypsy,Gypsy,Gypsy,Gypsy,mdg1{}831,Gypsy,RR50204,Gypsy,mdg1{}299,Gypsy,mdg1{}CG42335[iso-1],Gypsy,mdg1{}859,Gypsy,mdg1{}2139,mdg1{}2138,Gypsy,mdg1{}6544,Gypsy,mdg1{}29,Gypsy,mdg1{}1047,Gypsy,Gypsy,Gypsy,Gypsy,mdg1{}900,Gypsy,mdg1{}1280,Gypsy,Gypsy,mdg1{}6612,RR49783{}mdg1,Gypsy,mdg1{}1678,Gypsy,Gypsy,mdg1{}2138,mdg1{…	19,GCATCTCCTGATCTCCTTTT,1.23942,Gypsy,mdg1{}299,Gypsy,mdg1{}6544,Gypsy,mdg1{}305,Gypsy,mdg1{}1047,Gypsy,mdg1{}2139,mdg1{}2138,Gypsy,mdg1{}831,Gypsy,Gypsy,mdg1{}29,mdg1{}859,Gypsy,mdg1{}CG42335[iso-1],Gypsy,RR50204,Gypsy,Gypsy,Gypsy,Gypsy,Gypsy,Gypsy,Gypsy,Gypsy,Gypsy,mdg1{}2138,mdg1{}1678,Gypsy,mdg1{}900,Gypsy,mdg1{}RR48394,Gypsy,mdg1{}885,Gypsy,mdg1{}1442,Gypsy,mdg1{}1720,Gypsy,Gypsy,mdg1{}1720,…
g2-g20	FBti0059781_mdg1{}1720	2.32062	0.00138726	276.046	196	19,TTATTTGATTTTCTGAGTGA,1.07316,mdg1{}299,Gypsy,mdg1{}831,Gypsy,RR50204,Gypsy,mdg1{}1047,Gypsy,mdg1{}1025,mdg1{}1610,Gypsy,mdg1{}CG42335[iso-1],Gypsy,mdg1{}859,Gypsy,Gypsy,mdg1{}305,mdg1{}2139,mdg1{}2138,Gypsy,mdg1{}6544,BOOKEND-3075.i1,Gypsy,mdg1{}29,Gypsy,BOOKEND-1391.i1,mdg1{}1678,Gypsy,Gypsy,mdg1{}2138,mdg1{}6543,mdg1{}RR48386,Gypsy,mdg1{}885,Gypsy,BOOKEND-3109.i1,Gypsy,mdg1{}1280,Gypsy,Gypsy…	19,CTTTTCCTTTCTCTGTAAAT,1.55013,mdg1{}831,Gypsy,RR50204,Gypsy,Gypsy,mdg1{}29,mdg1{}859,Gypsy,mdg1{}299,Gypsy,mdg1{}6544,Gypsy,mdg1{}305,Gypsy,mdg1{}CG42335[iso-1],Gypsy,mdg1{}1047,Gypsy,mdg1{}2139,mdg1{}2138,Gypsy,mdg1{}6612,RR49783{}mdg1,Gypsy,mdg1{}1280,Gypsy,Gypsy,mdg1{}1611,mdg1{}1610,Gypsy,mdg1{}914,Gypsy,Gypsy,mdg1{}2138,mdg1{}1678,Gypsy,mdg1{}900,Gypsy,mdg1{}RR48394,Gypsy,mdg1{}885,Gypsy,m…	19,TCAAACTCAGGTATTGTGGA,1.88341,mdg1{}831,Gypsy,Gypsy,mdg1{}29,mdg1{}859,Gypsy,mdg1{}CG42335[iso-1],Gypsy,RR50204,Gypsy,Gypsy,Gypsy,Gypsy,Gypsy,Gypsy,mdg1{}299,Gypsy,mdg1{}6544,Gypsy,mdg1{}305,Gypsy,mdg1{}1047,Gypsy,mdg1{}2139,mdg1{}2138,Gypsy,mdg1{}914,Gypsy,Gypsy,mdg1{}2138,mdg1{}1678,Gypsy,mdg1{}900,Gypsy,mdg1{}RR48394,Gypsy,mdg1{}885,Gypsy,mdg1{}1442,Gypsy,mdg1{}1720,Gypsy,Gypsy,mdg1{}1720,Gy…	19,CTGAATGTCATCTGTATGGT,1.32894,Gypsy,mdg1{}305,RR50204,Gypsy,mdg1{}CG42335[iso-1],Gypsy,mdg1{}2139,mdg1{}2138,Gypsy,mdg1{}299,Gypsy,mdg1{}1047,Gypsy,mdg1{}29,Gypsy,mdg1{}859,Gypsy,mdg1{}6544,Gypsy,mdg1{}831,Gypsy,mdg1{}900,Gypsy,mdg1{}914,Gypsy,mdg1{}6612,RR49783{}mdg1,Gypsy,Gypsy,mdg1{}1720,mdg1{}1720,Gypsy,mdg1{}RR48394,Gypsy,mdg1{}885,Gypsy,Gypsy,mdg1{}1280,Gypsy,mdg1{}6543,mdg1{}RR48386,Gyps…	19,CAAACTATTCTCTGCTTTGC,1.11866,mdg1{}2139,mdg1{}2138,Gypsy,mdg1{}299,Gypsy,mdg1{}1047,Gypsy,mdg1{}29,Gypsy,mdg1{}859,Gypsy,mdg1{}6544,Gypsy,mdg1{}831,Gypsy,Gypsy,mdg1{}305,RR50204,Gypsy,mdg1{}CG42335[iso-1],Gypsy,mdg1{}900,Gypsy,mdg1{}914,Gypsy,mdg1{}6612,RR49783{}mdg1,Gypsy,Gypsy,mdg1{}1720,mdg1{}1720,Gypsy,mdg1{}RR48394,Gypsy,mdg1{}885,Gypsy,Gypsy,mdg1{}1280,Gypsy,mdg1{}6543,mdg1{}RR48386,Gyps…	19,ACACTCTACTCACTCAGATC,1.02059,RR50204,Gypsy,Gypsy,mdg1{}5986,Tabor{}2860,Gypsy,BOOKEND-1156.i1,Gypsy,Gypsy,Gypsy,Gypsy,Gypsy,mdg1{}1025,mdg1{}1610,Gypsy,mdg1{}1047,Gypsy,mdg1{}CG42335[iso-1],Gypsy,mdg1{}859,Gypsy,Gypsy,mdg1{}305,mdg1{}2139,mdg1{}2138,Gypsy,mdg1{}6544,BOOKEND-3075.i1,Gypsy,mdg1{}29,Gypsy,mdg1{}299,Gypsy,mdg1{}831,Gypsy,mdg1{}1280,Gypsy,Gypsy,mdg1{}RR48394,BOOKEND-2426.i2,Gypsy,G…	19,CTTTTGTCAGATCTATTAGC,1.28337,Gypsy,mdg1{}29,mdg1{}859,Gypsy,mdg1{}CG42335[iso-1],Gypsy,RR50204,Gypsy,Gypsy,mdg1{}299,Gypsy,mdg1{}6544,Gypsy,mdg1{}305,Gypsy,mdg1{}1047,Gypsy,mdg1{}2139,mdg1{}2138,Gypsy,mdg1{}831,Gypsy,Gypsy,Gypsy,Gypsy,mdg1{}1280,Gypsy,mdg1{}6612,RR49783{}mdg1,Gypsy,Gypsy,mdg1{}1611,mdg1{}1610,Gypsy,mdg1{}914,Gypsy,Gypsy,mdg1{}2138,mdg1{}1678,Gypsy,mdg1{}900,Gypsy,mdg1{}RR48394…	19,TTAGAATTCCAATACTTCTG,1.72508,mdg1{}2139,mdg1{}2138,Gypsy,mdg1{}6544,Gypsy,mdg1{}6544,BOOKEND-3075.i1,Gypsy,mdg1{}29,Gypsy,Gypsy,mdg1{}29,mdg1{}1047,Gypsy,Gypsy,mdg1{}1047,mdg1{}CG42335[iso-1],Gypsy,mdg1{}CG42335[iso-1],Gypsy,mdg1{}859,Gypsy,mdg1{}859,Gypsy,mdg1{}2120,Gypsy,Gypsy,mdg1{}305,mdg1{}305,Gypsy,mdg1{}799,Gypsy,mdg1{}1720,mdg1{}2121,Gypsy,mdg1{}2138,mdg1{}900,Gypsy,BOOKEND-1391.i1,mdg…	19,TTATAATTTCCTCGGCCATT,1.05202,mdg1{}299,Gypsy,mdg1{}6544,Gypsy,mdg1{}305,Gypsy,mdg1{}1047,Gypsy,mdg1{}2139,mdg1{}2138,Gypsy,mdg1{}831,Gypsy,Gypsy,mdg1{}29,mdg1{}859,Gypsy,RR50204,Gypsy,mdg1{}CG42335[iso-1],Gypsy,Gypsy,Gypsy,Gypsy,Gypsy,Gypsy,Gypsy,Gypsy,mdg1{}1280,Gypsy,mdg1{}6612,RR49783{}mdg1,Gypsy,mdg1{}1611,mdg1{}1610,Gypsy,mdg1{}914,Gypsy,Gypsy,mdg1{}2138,mdg1{}1678,Gypsy,mdg1{}900,Gypsy,m…	19,TGTAATTCCTGGTTGGGGAT,1.2003,mdg1{}CG42335[iso-1],Gypsy,mdg1{}305,Gypsy,RR50204,Gypsy,mdg1{}1047,Gypsy,mdg1{}2139,mdg1{}2138,Gypsy,Gypsy,mdg1{}29,mdg1{}859,Gypsy,mdg1{}2136,Gypsy,mdg1{}299,Gypsy,mdg1{}6544,Gypsy,mdg1{}831,Gypsy,mdg1{}1442,Gypsy,mdg1{}1720,Gypsy,Gypsy,Gypsy,mdg1{}1720,Gypsy,mdg1{}1611,mdg1{}1610,Gypsy,mdg1{}914,Gypsy,mdg1{}6543,mdg1{}RR48386,Gypsy,Gypsy,mdg1{}2138,mdg1{}1678,Gyp…	19,TTGTATGTTTCGGACATTGT,1.05983,mdg1{}CG42335[iso-1],Gypsy,Gypsy,Gypsy,Gypsy,mdg1{}299,Gypsy,mdg1{}6544,Gypsy,mdg1{}305,Gypsy,mdg1{}1047,Gypsy,mdg1{}2139,mdg1{}2138,Gypsy,mdg1{}831,Gypsy,Gypsy,mdg1{}29,mdg1{}859,Gypsy,RR50204,Gypsy,Gypsy,Gypsy,Gypsy,mdg1{}1280,Gypsy,mdg1{}6612,RR49783{}mdg1,Gypsy,mdg1{}1611,mdg1{}1610,Gypsy,mdg1{}914,Gypsy,Gypsy,mdg1{}2138,mdg1{}1678,Gypsy,mdg1{}900,Gypsy,mdg1{}R…	19,AAGTTGTGTCTGTACTTGAC,1.80269,mdg1{}305,Gypsy,mdg1{}1047,Gypsy,mdg1{}2139,mdg1{}2138,Gypsy,mdg1{}831,Gypsy,RR50204,Gypsy,Gypsy,mdg1{}29,mdg1{}859,Gypsy,mdg1{}CG42335[iso-1],Gypsy,mdg1{}299,Gypsy,mdg1{}6544,Gypsy,mdg1{}RR48394,Gypsy,mdg1{}885,Gypsy,mdg1{}1442,Gypsy,mdg1{}1720,Gypsy,Gypsy,mdg1{}1720,Gypsy,mdg1{}6543,mdg1{}RR48386,Gypsy,Gypsy,mdg1{}6612,RR49783{}mdg1,Gypsy,mdg1{}1280,Gypsy,Gypsy,m…	19,ATTATTAGCTGATATGGTTT,1.10533,mdg1{}859,Gypsy,mdg1{}2139,mdg1{}2138,Gypsy,mdg1{}299,Gypsy,mdg1{}6544,Gypsy,mdg1{}CG42335[iso-1],Gypsy,mdg1{}305,Gypsy,RR50204,Gypsy,Gypsy,Gypsy,Gypsy,mdg1{}831,Gypsy,mdg1{}1047,Gypsy,Gypsy,mdg1{}29,mdg1{}6543,mdg1{}RR48386,Gypsy,mdg1{}1678,Gypsy,mdg1{}885,Gypsy,mdg1{}1280,Gypsy,mdg1{}6612,RR49783{}mdg1,Gypsy,mdg1{}1442,Gypsy,mdg1{}1720,Gypsy,Gypsy,mdg1{}1611,mdg1…	19,TTACTGCTTGTGATAAATGA,1.17359,mdg1{}299,Gypsy,mdg1{}6544,Gypsy,mdg1{}305,Gypsy,mdg1{}CG42335[iso-1],Gypsy,mdg1{}1047,Gypsy,mdg1{}2139,mdg1{}2138,Gypsy,mdg1{}831,Gypsy,RR50204,Gypsy,Gypsy,mdg1{}29,mdg1{}859,Gypsy,Gypsy,Gypsy,Gypsy,Gypsy,Gypsy,Gypsy,mdg1{}2138,mdg1{}1678,Gypsy,mdg1{}900,Gypsy,mdg1{}RR48394,Gypsy,mdg1{}885,Gypsy,mdg1{}1442,Gypsy,mdg1{}1720,Gypsy,Gypsy,mdg1{}1720,Gypsy,mdg1{}6543,m…	12,TTGAGATATTCGACACAGTG,1.45516,mdg1{}6544,BOOKEND-3075.i1,Gypsy,mdg1{}29,Gypsy,mdg1{}299,Gypsy,mdg1{}831,Gypsy,RR50204,Gypsy,mdg1{}1025,mdg1{}1610,Gypsy,mdg1{}1047,Gypsy,mdg1{}CG42335[iso-1],Gypsy,mdg1{}859,Gypsy,Gypsy,mdg1{}305,mdg1{}2139,mdg1{}2138,Gypsy,mdg1{}885,Gypsy,BOOKEND-3109.i1,Gypsy,mdg1{}1280,Gypsy,Gypsy,mdg1{}RR48394,BOOKEND-2426.i2,Gypsy,mdg1{}6543,mdg1{}RR48386,Gypsy,mdg1{}914,BOO…	19,CGCTAGCATCTCCTGATCTC,1.35008,mdg1{}2139,mdg1{}2138,Gypsy,mdg1{}831,Gypsy,Gypsy,mdg1{}29,mdg1{}859,Gypsy,mdg1{}CG42335[iso-1],Gypsy,RR50204,Gypsy,Gypsy,Gypsy,Gypsy,Gypsy,Gypsy,Gypsy,Gypsy,Gypsy,mdg1{}299,Gypsy,mdg1{}6544,Gypsy,mdg1{}305,Gypsy,mdg1{}1047,Gypsy,Gypsy,Gypsy,Gypsy,Gypsy,mdg1{}1280,Gypsy,mdg1{}6612,RR49783{}mdg1,Gypsy,Gypsy,mdg1{}1611,mdg1{}1610,Gypsy,mdg1{}914,Gypsy,Gypsy,mdg1{}213…	19,TTGCGTCAGCTGGACGTCGC,1.76984,mdg1{}1025,mdg1{}1610,Gypsy,mdg1{}CG42335[iso-1],Gypsy,mdg1{}859,Gypsy,mdg1{}2139,mdg1{}2138,Gypsy,mdg1{}6544,BOOKEND-3075.i1,Gypsy,mdg1{}29,Gypsy,mdg1{}831,Gypsy,mdg1{}1047,Gypsy,Gypsy,mdg1{}305,RR50204,Gypsy,Gypsy,mdg1{}1636,mdg1{}1280,Gypsy,Gypsy,mdg1{}1442,Gypsy,mdg1{}6612,RR49783{}mdg1,Gypsy,Gypsy,mdg1{}1720,mdg1{}1720,Gypsy,Gypsy,mdg1{}900,Gypsy,BOOKEND-1391.…	19,TTGTCAGATCTATTAGCCGG,1.48739,mdg1{}305,Gypsy,mdg1{}1047,Gypsy,mdg1{}2139,mdg1{}2138,Gypsy,mdg1{}831,Gypsy,Gypsy,mdg1{}29,mdg1{}859,Gypsy,mdg1{}CG42335[iso-1],Gypsy,RR50204,Gypsy,Gypsy,mdg1{}299,Gypsy,mdg1{}6544,Gypsy,mdg1{}6612,RR49783{}mdg1,Gypsy,Gypsy,mdg1{}1611,mdg1{}1610,Gypsy,mdg1{}914,Gypsy,Gypsy,mdg1{}2138,mdg1{}1678,Gypsy,mdg1{}900,Gypsy,mdg1{}RR48394,Gypsy,mdg1{}885,Gypsy,mdg1{}1442,G…	19,CACTATTTTCTATATTTGCG,1.01117,mdg1{}6544,Gypsy,mdg1{}831,Gypsy,mdg1{}CG42335[iso-1],Gypsy,mdg1{}305,Gypsy,RR50204,Gypsy,mdg1{}1047,Gypsy,Gypsy,mdg1{}29,mdg1{}859,Gypsy,mdg1{}2139,mdg1{}2138,Gypsy,mdg1{}299,Gypsy,Gypsy,mdg1{}1611,mdg1{}1610,Gypsy,mdg1{}1678,Gypsy,mdg1{}900,Gypsy,mdg1{}RR48394,Gypsy,mdg1{}914,Gypsy,mdg1{}6543,mdg1{}RR48386,Gypsy,mdg1{}885,Gypsy,mdg1{}1280,Gypsy,mdg1{}6612,RR49783…	19,ATTATAATTTTGGTTACCAC,1.41908,mdg1{}1047,Gypsy,mdg1{}2139,mdg1{}2138,Gypsy,mdg1{}831,Gypsy,Gypsy,mdg1{}29,mdg1{}859,Gypsy,RR50204,Gypsy,mdg1{}CG42335[iso-1],Gypsy,Gypsy,Gypsy,Gypsy,Gypsy,Gypsy,mdg1{}299,Gypsy,mdg1{}6544,Gypsy,mdg1{}305,Gypsy,mdg1{}900,Gypsy,mdg1{}RR48394,Gypsy,mdg1{}885,Gypsy,mdg1{}1442,Gypsy,mdg1{}1720,Gypsy,Gypsy,mdg1{}1720,Gypsy,mdg1{}6543,mdg1{}RR48386,Gypsy,Gypsy,Gypsy,Gyp…	19,TTTCCTGTATTCTTATTCCT,1.44661,mdg1{}6544,Gypsy,mdg1{}305,Gypsy,mdg1{}1047,Gypsy,mdg1{}2139,mdg1{}2138,Gypsy,mdg1{}831,Gypsy,RR50204,Gypsy,Gypsy,mdg1{}29,mdg1{}859,Gypsy,mdg1{}CG42335[iso-1],Gypsy,mdg1{}299,Gypsy,mdg1{}1720,Gypsy,Gypsy,mdg1{}1720,Gypsy,mdg1{}6543,mdg1{}RR48386,Gypsy,Gypsy,mdg1{}6612,RR49783{}mdg1,Gypsy,mdg1{}1280,Gypsy,Gypsy,mdg1{}1611,mdg1{}1610,Gypsy,mdg1{}914,Gypsy,Gypsy,mdg1…	19,ATTTGAATTGCCGGTCATTT,1.04885,mdg1{}859,Gypsy,RR50204,Gypsy,mdg1{}CG42335[iso-1],Gypsy,mdg1{}299,Gypsy,mdg1{}6544,Gypsy,mdg1{}305,Gypsy,mdg1{}1047,Gypsy,mdg1{}2139,mdg1{}2138,Gypsy,mdg1{}831,Gypsy,Gypsy,mdg1{}29,mdg1{}6612,RR49783{}mdg1,Gypsy,mdg1{}1611,mdg1{}1610,Gypsy,mdg1{}914,Gypsy,Gypsy,mdg1{}2138,mdg1{}1678,Gypsy,mdg1{}900,Gypsy,mdg1{}RR48394,Gypsy,mdg1{}885,Gypsy,mdg1{}1442,Gypsy,mdg1{}1…	19,TTATCCAAACTATTCTCTGC,1.00336,mdg1{}6544,Gypsy,mdg1{}831,Gypsy,Gypsy,mdg1{}305,RR50204,Gypsy,mdg1{}CG42335[iso-1],Gypsy,mdg1{}2139,mdg1{}2138,Gypsy,mdg1{}299,Gypsy,mdg1{}1047,Gypsy,mdg1{}29,Gypsy,mdg1{}859,Gypsy,mdg1{}900,Gypsy,mdg1{}914,Gypsy,mdg1{}6612,RR49783{}mdg1,Gypsy,Gypsy,mdg1{}1720,mdg1{}1720,Gypsy,mdg1{}RR48394,Gypsy,mdg1{}885,Gypsy,Gypsy,mdg1{}1280,Gypsy,mdg1{}6543,mdg1{}RR48386,Gyps…	19,ATAATACACTATTTGAATTG,1.19076,mdg1{}2139,mdg1{}2138,Gypsy,mdg1{}831,Gypsy,Gypsy,mdg1{}29,mdg1{}859,Gypsy,RR50204,Gypsy,mdg1{}CG42335[iso-1],Gypsy,Gypsy,Gypsy,Gypsy,Gypsy,mdg1{}299,Gypsy,mdg1{}6544,Gypsy,mdg1{}305,Gypsy,mdg1{}1047,Gypsy,mdg1{}1442,Gypsy,mdg1{}1720,Gypsy,Gypsy,mdg1{}1720,Gypsy,mdg1{}6543,mdg1{}RR48386,Gypsy,Gypsy,Gypsy,Gypsy,Gypsy,Gypsy,mdg1{}1280,Gypsy,mdg1{}6612,RR49783{}mdg1,G…	19,ATTTCTGTACTGCAGTGTAT,1.04731,mdg1{}6544,Gypsy,mdg1{}305,Gypsy,mdg1{}1047,Gypsy,mdg1{}2139,mdg1{}2138,Gypsy,mdg1{}831,Gypsy,Gypsy,mdg1{}29,mdg1{}859,Gypsy,RR50204,Gypsy,mdg1{}CG42335[iso-1],Gypsy,Gypsy,Gypsy,Gypsy,Gypsy,mdg1{}299,Gypsy,Gypsy,mdg1{}1720,Gypsy,mdg1{}6543,mdg1{}RR48386,Gypsy,Gypsy,Gypsy,Gypsy,Gypsy,Gypsy,Gypsy,mdg1{}1280,Gypsy,mdg1{}6612,RR49783{}mdg1,Gypsy,mdg1{}1611,mdg1{}1610,G…	19,TGGAAGTGGGAATTTATCTG,1.3422,Gypsy,Gypsy,Gypsy,Gypsy,mdg1{}831,Gypsy,mdg1{}1047,Gypsy,Gypsy,mdg1{}29,mdg1{}859,Gypsy,mdg1{}2139,mdg1{}2138,Gypsy,mdg1{}299,Gypsy,mdg1{}6544,Gypsy,mdg1{}CG42335[iso-1],Gypsy,mdg1{}305,Gypsy,RR50204,Gypsy,Gypsy,Gypsy,mdg1{}914,Gypsy,mdg1{}6543,mdg1{}RR48386,Gypsy,mdg1{}1678,Gypsy,mdg1{}885,Gypsy,mdg1{}1280,Gypsy,mdg1{}6612,RR49783{}mdg1,Gypsy,mdg1{}1442,Gypsy,Gypsy…	19,CCTCTTTATTATCTTGTTAT,1.12492,mdg1{}299,Gypsy,mdg1{}1047,Gypsy,mdg1{}29,Gypsy,mdg1{}859,Gypsy,mdg1{}6544,Gypsy,mdg1{}831,Gypsy,Gypsy,mdg1{}305,RR50204,Gypsy,mdg1{}CG42335[iso-1],Gypsy,mdg1{}2139,mdg1{}2138,Gypsy,mdg1{}900,Gypsy,mdg1{}914,Gypsy,mdg1{}6612,RR49783{}mdg1,Gypsy,Gypsy,mdg1{}1720,mdg1{}1720,Gypsy,mdg1{}RR48394,Gypsy,mdg1{}885,Gypsy,Gypsy,mdg1{}1280,Gypsy,mdg1{}6543,mdg1{}RR48386,Gyps…	19,TTTTATTAATTTGTCAACTT,1.34382,mdg1{}299,Gypsy,mdg1{}6544,Gypsy,mdg1{}CG42335[iso-1],Gypsy,mdg1{}305,Gypsy,RR50204,Gypsy,Gypsy,Gypsy,Gypsy,Gypsy,Gypsy,Gypsy,Gypsy,Gypsy,Gypsy,mdg1{}831,Gypsy,mdg1{}1047,Gypsy,Gypsy,mdg1{}29,mdg1{}859,Gypsy,mdg1{}2139,mdg1{}2138,Gypsy,mdg1{}1611,mdg1{}1610,Gypsy,Gypsy,mdg1{}1720,Gypsy,mdg1{}900,Gypsy,Gypsy,mdg1{}2138,Gypsy,Gypsy,Gypsy,Gypsy,mdg1{}RR48394,Gypsy,mdg…	19,TTTCGGACATTGTGGGCATG,1.13273,mdg1{}6544,Gypsy,mdg1{}305,Gypsy,mdg1{}1047,Gypsy,mdg1{}2139,mdg1{}2138,Gypsy,mdg1{}831,Gypsy,Gypsy,mdg1{}29,mdg1{}859,Gypsy,RR50204,Gypsy,mdg1{}CG42335[iso-1],Gypsy,mdg1{}299,Gypsy,mdg1{}1611,mdg1{}1610,Gypsy,mdg1{}914,Gypsy,Gypsy,mdg1{}2138,mdg1{}1678,Gypsy,mdg1{}900,Gypsy,mdg1{}RR48394,Gypsy,mdg1{}885,Gypsy,mdg1{}1442,Gypsy,mdg1{}1720,Gypsy,Gypsy,mdg1{}1720,Gyps…	19,AACTTGCCTTTGAATTTCTG,1.42937,Gypsy,mdg1{}29,mdg1{}859,Gypsy,mdg1{}2139,mdg1{}2138,Gypsy,mdg1{}299,Gypsy,mdg1{}6544,Gypsy,mdg1{}CG42335[iso-1],Gypsy,mdg1{}305,Gypsy,RR50204,Gypsy,Gypsy,Gypsy,Gypsy,Gypsy,Gypsy,Gypsy,Gypsy,mdg1{}831,Gypsy,mdg1{}1047,Gypsy,Gypsy,mdg1{}1720,Gypsy,mdg1{}900,Gypsy,Gypsy,mdg1{}2138,Gypsy,Gypsy,Gypsy,Gypsy,Gypsy,mdg1{}RR48394,Gypsy,mdg1{}914,Gypsy,mdg1{}6543,mdg1{}RR48…	19,TTTGTCAGATCTATTAGCCG,1.4882,mdg1{}831,Gypsy,Gypsy,mdg1{}29,mdg1{}859,Gypsy,mdg1{}CG42335[iso-1],Gypsy,RR50204,Gypsy,Gypsy,mdg1{}299,Gypsy,mdg1{}6544,Gypsy,mdg1{}305,Gypsy,mdg1{}1047,Gypsy,mdg1{}2139,mdg1{}2138,Gypsy,Gypsy,mdg1{}1280,Gypsy,mdg1{}6612,RR49783{}mdg1,Gypsy,Gypsy,mdg1{}1611,mdg1{}1610,Gypsy,mdg1{}914,Gypsy,Gypsy,mdg1{}2138,mdg1{}1678,Gypsy,mdg1{}900,Gypsy,mdg1{}RR48394,Gypsy,mdg1{}…	19,CTGGTTTTTGACTTTCTGGC,1.47792,mdg1{}859,Gypsy,mdg1{}2139,mdg1{}2138,Gypsy,mdg1{}299,Gypsy,mdg1{}6544,Gypsy,mdg1{}CG42335[iso-1],Gypsy,mdg1{}305,Gypsy,RR50204,Gypsy,mdg1{}831,Gypsy,mdg1{}1047,Gypsy,Gypsy,mdg1{}29,mdg1{}914,Gypsy,mdg1{}6543,mdg1{}RR48386,Gypsy,mdg1{}1678,Gypsy,mdg1{}885,Gypsy,mdg1{}1280,Gypsy,mdg1{}6612,RR49783{}mdg1,Gypsy,mdg1{}1442,Gypsy,mdg1{}1720,Gypsy,Gypsy,mdg1{}1611,mdg1{}…	19,CTTTCGATATCCTCACCGAT,1.53296,mdg1{}6544,Gypsy,mdg1{}305,Gypsy,mdg1{}1047,Gypsy,mdg1{}2139,mdg1{}2138,Gypsy,mdg1{}831,Gypsy,RR50204,Gypsy,Gypsy,mdg1{}29,mdg1{}859,Gypsy,mdg1{}CG42335[iso-1],Gypsy,Gypsy,Gypsy,Gypsy,Gypsy,Gypsy,mdg1{}1636,Gypsy,Gypsy,mdg1{}299,Gypsy,mdg1{}1678,Gypsy,mdg1{}900,Gypsy,mdg1{}RR48394,Gypsy,mdg1{}885,Gypsy,mdg1{}1442,Gypsy,mdg1{}1720,Gypsy,Gypsy,mdg1{}1720,Gypsy,mdg1{}…	19,TTTAAGTTGTGTCTGTACTT,1.29435,mdg1{}299,Gypsy,mdg1{}6544,Gypsy,mdg1{}305,Gypsy,mdg1{}1047,Gypsy,mdg1{}2139,mdg1{}2138,Gypsy,mdg1{}831,Gypsy,RR50204,Gypsy,Gypsy,mdg1{}29,mdg1{}859,Gypsy,mdg1{}CG42335[iso-1],Gypsy,mdg1{}RR48394,Gypsy,mdg1{}885,Gypsy,mdg1{}1442,Gypsy,mdg1{}1720,Gypsy,Gypsy,mdg1{}1720,Gypsy,mdg1{}6543,mdg1{}RR48386,Gypsy,Gypsy,mdg1{}6612,RR49783{}mdg1,Gypsy,mdg1{}1280,Gypsy,Gypsy,m…	19,TTTGATGACATCGGGCGATT,1.32975,mdg1{}CG42335[iso-1],Gypsy,RR50204,Gypsy,Gypsy,Gypsy,Gypsy,Gypsy,Gypsy,mdg1{}299,Gypsy,mdg1{}6544,Gypsy,mdg1{}305,Gypsy,mdg1{}1047,Gypsy,mdg1{}2139,mdg1{}2138,Gypsy,mdg1{}831,Gypsy,Gypsy,mdg1{}29,mdg1{}859,Gypsy,mdg1{}6543,mdg1{}RR48386,Gypsy,Gypsy,Gypsy,Gypsy,Gypsy,Gypsy,Gypsy,Gypsy,Gypsy,mdg1{}1280,Gypsy,mdg1{}6612,RR49783{}mdg1,Gypsy,Gypsy,mdg1{}1611,mdg1{}1610,…	19,TTGAATTGCCGGTCATTTCT,1.02759,mdg1{}2139,mdg1{}2138,Gypsy,mdg1{}831,Gypsy,Gypsy,mdg1{}29,mdg1{}859,Gypsy,RR50204,Gypsy,mdg1{}CG42335[iso-1],Gypsy,mdg1{}299,Gypsy,mdg1{}6544,Gypsy,mdg1{}305,Gypsy,mdg1{}1047,Gypsy,Gypsy,Gypsy,Gypsy,Gypsy,mdg1{}1280,Gypsy,mdg1{}6612,RR49783{}mdg1,Gypsy,mdg1{}1611,mdg1{}1610,Gypsy,mdg1{}914,Gypsy,Gypsy,mdg1{}2138,mdg1{}1678,Gypsy,mdg1{}900,Gypsy,mdg1{}RR48394,Gypsy…	19,TATGGTTTTGAGCTTATCGT,1.24488,RR50204,Gypsy,mdg1{}CG42335[iso-1],Gypsy,Gypsy,Gypsy,Gypsy,Gypsy,Gypsy,Gypsy,mdg1{}299,Gypsy,mdg1{}6544,Gypsy,mdg1{}305,Gypsy,mdg1{}1047,Gypsy,mdg1{}2139,mdg1{}2138,Gypsy,mdg1{}831,Gypsy,Gypsy,mdg1{}29,mdg1{}859,Gypsy,mdg1{}1611,mdg1{}1610,Gypsy,mdg1{}914,Gypsy,Gypsy,mdg1{}2138,mdg1{}1678,Gypsy,mdg1{}900,Gypsy,mdg1{}RR48394,Gypsy,mdg1{}885,Gypsy,mdg1{}1442,Gypsy,md…	19,CAGATCTATTAGCCGGAGAG,1.27792,mdg1{}831,Gypsy,Gypsy,mdg1{}29,mdg1{}859,Gypsy,mdg1{}CG42335[iso-1],Gypsy,RR50204,Gypsy,mdg1{}299,Gypsy,mdg1{}6544,Gypsy,mdg1{}305,Gypsy,mdg1{}1047,Gypsy,mdg1{}2139,mdg1{}2138,Gypsy,mdg1{}1611,mdg1{}1610,Gypsy,mdg1{}914,Gypsy,Gypsy,mdg1{}2138,mdg1{}1678,Gypsy,mdg1{}900,Gypsy,mdg1{}RR48394,Gypsy,mdg1{}885,Gypsy,mdg1{}1442,Gypsy,mdg1{}1720,Gypsy,Gypsy,mdg1{}1720,Gyps…	19,TTAGGGTCACCCTAGTAGAT,1.00571,mdg1{}900,Gypsy,mdg1{}RR48394,Gypsy,mdg1{}914,Gypsy,mdg1{}914,Gypsy,Gypsy,mdg1{}1442,mdg1{}1442,Gypsy,mdg1{}6543,mdg1{}RR48386,Gypsy,mdg1{}885,Gypsy,Gypsy,mdg1{}1678,mdg1{}6543,mdg1{}RR48386,Gypsy,Gypsy,mdg1{}1720,mdg1{}1720,Gypsy,mdg1{}1678,Gypsy,mdg1{}885,Gypsy,mdg1{}1280,Gypsy,mdg1{}1280,Gypsy,Gypsy,Gypsy,Gypsy,Gypsy,Gypsy,mdg1{}151,Gypsy,mdg1{}6612,RR49783{}mdg…	19,TTGATTTTCTGAGTGAGCGC,1.57053,mdg1{}299,Gypsy,mdg1{}831,Gypsy,RR50204,Gypsy,mdg1{}1047,Gypsy,mdg1{}1025,mdg1{}1610,Gypsy,mdg1{}CG42335[iso-1],Gypsy,mdg1{}859,Gypsy,Gypsy,mdg1{}305,mdg1{}2139,mdg1{}2138,Gypsy,mdg1{}6544,BOOKEND-3075.i1,Gypsy,mdg1{}29,Gypsy,Gypsy,mdg1{}RR48394,BOOKEND-2426.i2,Gypsy,mdg1{}914,BOOKEND-1691.i1,Gypsy,Gypsy,mdg1{}1720,mdg1{}1720,Gypsy,mdg1{}1442,Gypsy,mdg1{}6612,RR497…	19,TTCTGGTTTTTGACTTTCTG,1.4921,RR50204,Gypsy,mdg1{}831,Gypsy,mdg1{}1047,Gypsy,Gypsy,mdg1{}29,mdg1{}859,Gypsy,mdg1{}2139,mdg1{}2138,Gypsy,mdg1{}299,Gypsy,mdg1{}6544,Gypsy,mdg1{}CG42335[iso-1],Gypsy,mdg1{}305,Gypsy,Gypsy,mdg1{}1720,Gypsy,mdg1{}900,Gypsy,Gypsy,mdg1{}2138,Gypsy,mdg1{}RR48394,Gypsy,mdg1{}914,Gypsy,mdg1{}6543,mdg1{}RR48386,Gypsy,mdg1{}1678,Gypsy,mdg1{}885,Gypsy,mdg1{}1280,Gypsy,mdg1{}6…	19,TTTCATTCTAGTTTTCTGAT,1.04731,mdg1{}6544,Gypsy,RR50204,Gypsy,mdg1{}859,Gypsy,mdg1{}305,Gypsy,Gypsy,mdg1{}29,mdg1{}831,Gypsy,mdg1{}1047,Gypsy,mdg1{}CG42335[iso-1],Gypsy,mdg1{}2139,mdg1{}2138,Gypsy,mdg1{}299,Gypsy,mdg1{}900,Gypsy,mdg1{}885,Gypsy,mdg1{}1280,Gypsy,Gypsy,Gypsy,mdg1{}RR48394,Gypsy,mdg1{}1611,mdg1{}1610,Gypsy,mdg1{}914,Gypsy,Gypsy,mdg1{}2138,mdg1{}1442,Gypsy,mdg1{}1720,Gypsy,Gypsy,mdg…	19,TTGGTGTATGGCTTTACGGG,1.68658,Gypsy,mdg1{}305,Gypsy,Gypsy,BOOKEND-1156.i1,Gypsy,Gypsy,Gypsy,Gypsy,Gypsy,mdg1{}831,Gypsy,RR50204,Gypsy,mdg1{}299,Gypsy,mdg1{}CG42335[iso-1],Gypsy,mdg1{}859,Gypsy,mdg1{}2139,mdg1{}2138,Gypsy,mdg1{}6544,Gypsy,mdg1{}29,Gypsy,mdg1{}1047,Gypsy,Gypsy,Gypsy,Gypsy,mdg1{}900,Gypsy,mdg1{}1280,Gypsy,Gypsy,mdg1{}6612,RR49783{}mdg1,Gypsy,mdg1{}1678,Gypsy,Gypsy,mdg1{}2138,mdg1{…	19,GCATCTCCTGATCTCCTTTT,1.23942,Gypsy,mdg1{}299,Gypsy,mdg1{}6544,Gypsy,mdg1{}305,Gypsy,mdg1{}1047,Gypsy,mdg1{}2139,mdg1{}2138,Gypsy,mdg1{}831,Gypsy,Gypsy,mdg1{}29,mdg1{}859,Gypsy,mdg1{}CG42335[iso-1],Gypsy,RR50204,Gypsy,Gypsy,Gypsy,Gypsy,Gypsy,Gypsy,Gypsy,Gypsy,Gypsy,mdg1{}2138,mdg1{}1678,Gypsy,mdg1{}900,Gypsy,mdg1{}RR48394,Gypsy,mdg1{}885,Gypsy,mdg1{}1442,Gypsy,mdg1{}1720,Gypsy,Gypsy,mdg1{}1720,…
g2-g20	FBti0020025_mdg1{}914	4.394	1.4589e-11	275.841	196	19,TTATTTGATTTTCTGAGTGA,1.07316,mdg1{}299,Gypsy,mdg1{}831,Gypsy,RR50204,Gypsy,mdg1{}1047,Gypsy,mdg1{}1025,mdg1{}1610,Gypsy,mdg1{}CG42335[iso-1],Gypsy,mdg1{}859,Gypsy,Gypsy,mdg1{}305,mdg1{}2139,mdg1{}2138,Gypsy,mdg1{}6544,BOOKEND-3075.i1,Gypsy,mdg1{}29,Gypsy,BOOKEND-1391.i1,mdg1{}1678,Gypsy,Gypsy,mdg1{}2138,mdg1{}6543,mdg1{}RR48386,Gypsy,mdg1{}885,Gypsy,BOOKEND-3109.i1,Gypsy,mdg1{}1280,Gypsy,Gypsy…	19,CTTTTCCTTTCTCTGTAAAT,1.55013,mdg1{}831,Gypsy,RR50204,Gypsy,Gypsy,mdg1{}29,mdg1{}859,Gypsy,mdg1{}299,Gypsy,mdg1{}6544,Gypsy,mdg1{}305,Gypsy,mdg1{}CG42335[iso-1],Gypsy,mdg1{}1047,Gypsy,mdg1{}2139,mdg1{}2138,Gypsy,mdg1{}6612,RR49783{}mdg1,Gypsy,mdg1{}1280,Gypsy,Gypsy,mdg1{}1611,mdg1{}1610,Gypsy,mdg1{}914,Gypsy,Gypsy,mdg1{}2138,mdg1{}1678,Gypsy,mdg1{}900,Gypsy,mdg1{}RR48394,Gypsy,mdg1{}885,Gypsy,m…	19,TCAAACTCAGGTATTGTGGA,1.88341,mdg1{}831,Gypsy,Gypsy,mdg1{}29,mdg1{}859,Gypsy,mdg1{}CG42335[iso-1],Gypsy,RR50204,Gypsy,Gypsy,Gypsy,Gypsy,Gypsy,Gypsy,mdg1{}299,Gypsy,mdg1{}6544,Gypsy,mdg1{}305,Gypsy,mdg1{}1047,Gypsy,mdg1{}2139,mdg1{}2138,Gypsy,mdg1{}914,Gypsy,Gypsy,mdg1{}2138,mdg1{}1678,Gypsy,mdg1{}900,Gypsy,mdg1{}RR48394,Gypsy,mdg1{}885,Gypsy,mdg1{}1442,Gypsy,mdg1{}1720,Gypsy,Gypsy,mdg1{}1720,Gy…	19,CTGAATGTCATCTGTATGGT,1.32894,Gypsy,mdg1{}305,RR50204,Gypsy,mdg1{}CG42335[iso-1],Gypsy,mdg1{}2139,mdg1{}2138,Gypsy,mdg1{}299,Gypsy,mdg1{}1047,Gypsy,mdg1{}29,Gypsy,mdg1{}859,Gypsy,mdg1{}6544,Gypsy,mdg1{}831,Gypsy,mdg1{}900,Gypsy,mdg1{}914,Gypsy,mdg1{}6612,RR49783{}mdg1,Gypsy,Gypsy,mdg1{}1720,mdg1{}1720,Gypsy,mdg1{}RR48394,Gypsy,mdg1{}885,Gypsy,Gypsy,mdg1{}1280,Gypsy,mdg1{}6543,mdg1{}RR48386,Gyps…	19,CAAACTATTCTCTGCTTTGC,1.11866,mdg1{}2139,mdg1{}2138,Gypsy,mdg1{}299,Gypsy,mdg1{}1047,Gypsy,mdg1{}29,Gypsy,mdg1{}859,Gypsy,mdg1{}6544,Gypsy,mdg1{}831,Gypsy,Gypsy,mdg1{}305,RR50204,Gypsy,mdg1{}CG42335[iso-1],Gypsy,mdg1{}900,Gypsy,mdg1{}914,Gypsy,mdg1{}6612,RR49783{}mdg1,Gypsy,Gypsy,mdg1{}1720,mdg1{}1720,Gypsy,mdg1{}RR48394,Gypsy,mdg1{}885,Gypsy,Gypsy,mdg1{}1280,Gypsy,mdg1{}6543,mdg1{}RR48386,Gyps…	19,ACACTCTACTCACTCAGATC,1.02059,RR50204,Gypsy,Gypsy,mdg1{}5986,Tabor{}2860,Gypsy,BOOKEND-1156.i1,Gypsy,Gypsy,Gypsy,Gypsy,Gypsy,mdg1{}1025,mdg1{}1610,Gypsy,mdg1{}1047,Gypsy,mdg1{}CG42335[iso-1],Gypsy,mdg1{}859,Gypsy,Gypsy,mdg1{}305,mdg1{}2139,mdg1{}2138,Gypsy,mdg1{}6544,BOOKEND-3075.i1,Gypsy,mdg1{}29,Gypsy,mdg1{}299,Gypsy,mdg1{}831,Gypsy,mdg1{}1280,Gypsy,Gypsy,mdg1{}RR48394,BOOKEND-2426.i2,Gypsy,G…	19,CTTTTGTCAGATCTATTAGC,1.28337,Gypsy,mdg1{}29,mdg1{}859,Gypsy,mdg1{}CG42335[iso-1],Gypsy,RR50204,Gypsy,Gypsy,mdg1{}299,Gypsy,mdg1{}6544,Gypsy,mdg1{}305,Gypsy,mdg1{}1047,Gypsy,mdg1{}2139,mdg1{}2138,Gypsy,mdg1{}831,Gypsy,Gypsy,Gypsy,Gypsy,mdg1{}1280,Gypsy,mdg1{}6612,RR49783{}mdg1,Gypsy,Gypsy,mdg1{}1611,mdg1{}1610,Gypsy,mdg1{}914,Gypsy,Gypsy,mdg1{}2138,mdg1{}1678,Gypsy,mdg1{}900,Gypsy,mdg1{}RR48394…	19,TTAGAATTCCAATACTTCTG,1.72508,mdg1{}2139,mdg1{}2138,Gypsy,mdg1{}6544,Gypsy,mdg1{}6544,BOOKEND-3075.i1,Gypsy,mdg1{}29,Gypsy,Gypsy,mdg1{}29,mdg1{}1047,Gypsy,Gypsy,mdg1{}1047,mdg1{}CG42335[iso-1],Gypsy,mdg1{}CG42335[iso-1],Gypsy,mdg1{}859,Gypsy,mdg1{}859,Gypsy,mdg1{}2120,Gypsy,Gypsy,mdg1{}305,mdg1{}305,Gypsy,mdg1{}799,Gypsy,mdg1{}1720,mdg1{}2121,Gypsy,mdg1{}2138,mdg1{}900,Gypsy,BOOKEND-1391.i1,mdg…	19,TTATAATTTCCTCGGCCATT,1.05202,mdg1{}299,Gypsy,mdg1{}6544,Gypsy,mdg1{}305,Gypsy,mdg1{}1047,Gypsy,mdg1{}2139,mdg1{}2138,Gypsy,mdg1{}831,Gypsy,Gypsy,mdg1{}29,mdg1{}859,Gypsy,RR50204,Gypsy,mdg1{}CG42335[iso-1],Gypsy,Gypsy,Gypsy,Gypsy,Gypsy,Gypsy,Gypsy,Gypsy,mdg1{}1280,Gypsy,mdg1{}6612,RR49783{}mdg1,Gypsy,mdg1{}1611,mdg1{}1610,Gypsy,mdg1{}914,Gypsy,Gypsy,mdg1{}2138,mdg1{}1678,Gypsy,mdg1{}900,Gypsy,m…	19,TGTAATTCCTGGTTGGGGAT,1.2003,mdg1{}CG42335[iso-1],Gypsy,mdg1{}305,Gypsy,RR50204,Gypsy,mdg1{}1047,Gypsy,mdg1{}2139,mdg1{}2138,Gypsy,Gypsy,mdg1{}29,mdg1{}859,Gypsy,mdg1{}2136,Gypsy,mdg1{}299,Gypsy,mdg1{}6544,Gypsy,mdg1{}831,Gypsy,mdg1{}1442,Gypsy,mdg1{}1720,Gypsy,Gypsy,Gypsy,mdg1{}1720,Gypsy,mdg1{}1611,mdg1{}1610,Gypsy,mdg1{}914,Gypsy,mdg1{}6543,mdg1{}RR48386,Gypsy,Gypsy,mdg1{}2138,mdg1{}1678,Gyp…	19,TTGTATGTTTCGGACATTGT,1.05983,mdg1{}CG42335[iso-1],Gypsy,Gypsy,Gypsy,Gypsy,mdg1{}299,Gypsy,mdg1{}6544,Gypsy,mdg1{}305,Gypsy,mdg1{}1047,Gypsy,mdg1{}2139,mdg1{}2138,Gypsy,mdg1{}831,Gypsy,Gypsy,mdg1{}29,mdg1{}859,Gypsy,RR50204,Gypsy,Gypsy,Gypsy,Gypsy,mdg1{}1280,Gypsy,mdg1{}6612,RR49783{}mdg1,Gypsy,mdg1{}1611,mdg1{}1610,Gypsy,mdg1{}914,Gypsy,Gypsy,mdg1{}2138,mdg1{}1678,Gypsy,mdg1{}900,Gypsy,mdg1{}R…	19,AAGTTGTGTCTGTACTTGAC,1.80269,mdg1{}305,Gypsy,mdg1{}1047,Gypsy,mdg1{}2139,mdg1{}2138,Gypsy,mdg1{}831,Gypsy,RR50204,Gypsy,Gypsy,mdg1{}29,mdg1{}859,Gypsy,mdg1{}CG42335[iso-1],Gypsy,mdg1{}299,Gypsy,mdg1{}6544,Gypsy,mdg1{}RR48394,Gypsy,mdg1{}885,Gypsy,mdg1{}1442,Gypsy,mdg1{}1720,Gypsy,Gypsy,mdg1{}1720,Gypsy,mdg1{}6543,mdg1{}RR48386,Gypsy,Gypsy,mdg1{}6612,RR49783{}mdg1,Gypsy,mdg1{}1280,Gypsy,Gypsy,m…	19,ATTATTAGCTGATATGGTTT,1.10533,mdg1{}859,Gypsy,mdg1{}2139,mdg1{}2138,Gypsy,mdg1{}299,Gypsy,mdg1{}6544,Gypsy,mdg1{}CG42335[iso-1],Gypsy,mdg1{}305,Gypsy,RR50204,Gypsy,Gypsy,Gypsy,Gypsy,mdg1{}831,Gypsy,mdg1{}1047,Gypsy,Gypsy,mdg1{}29,mdg1{}6543,mdg1{}RR48386,Gypsy,mdg1{}1678,Gypsy,mdg1{}885,Gypsy,mdg1{}1280,Gypsy,mdg1{}6612,RR49783{}mdg1,Gypsy,mdg1{}1442,Gypsy,mdg1{}1720,Gypsy,Gypsy,mdg1{}1611,mdg1…	19,TTACTGCTTGTGATAAATGA,1.17359,mdg1{}299,Gypsy,mdg1{}6544,Gypsy,mdg1{}305,Gypsy,mdg1{}CG42335[iso-1],Gypsy,mdg1{}1047,Gypsy,mdg1{}2139,mdg1{}2138,Gypsy,mdg1{}831,Gypsy,RR50204,Gypsy,Gypsy,mdg1{}29,mdg1{}859,Gypsy,Gypsy,Gypsy,Gypsy,Gypsy,Gypsy,Gypsy,mdg1{}2138,mdg1{}1678,Gypsy,mdg1{}900,Gypsy,mdg1{}RR48394,Gypsy,mdg1{}885,Gypsy,mdg1{}1442,Gypsy,mdg1{}1720,Gypsy,Gypsy,mdg1{}1720,Gypsy,mdg1{}6543,m…	12,TTGAGATATTCGACACAGTG,1.45516,mdg1{}6544,BOOKEND-3075.i1,Gypsy,mdg1{}29,Gypsy,mdg1{}299,Gypsy,mdg1{}831,Gypsy,RR50204,Gypsy,mdg1{}1025,mdg1{}1610,Gypsy,mdg1{}1047,Gypsy,mdg1{}CG42335[iso-1],Gypsy,mdg1{}859,Gypsy,Gypsy,mdg1{}305,mdg1{}2139,mdg1{}2138,Gypsy,mdg1{}885,Gypsy,BOOKEND-3109.i1,Gypsy,mdg1{}1280,Gypsy,Gypsy,mdg1{}RR48394,BOOKEND-2426.i2,Gypsy,mdg1{}6543,mdg1{}RR48386,Gypsy,mdg1{}914,BOO…	19,CGCTAGCATCTCCTGATCTC,1.35008,mdg1{}2139,mdg1{}2138,Gypsy,mdg1{}831,Gypsy,Gypsy,mdg1{}29,mdg1{}859,Gypsy,mdg1{}CG42335[iso-1],Gypsy,RR50204,Gypsy,Gypsy,Gypsy,Gypsy,Gypsy,Gypsy,Gypsy,Gypsy,Gypsy,mdg1{}299,Gypsy,mdg1{}6544,Gypsy,mdg1{}305,Gypsy,mdg1{}1047,Gypsy,Gypsy,Gypsy,Gypsy,Gypsy,mdg1{}1280,Gypsy,mdg1{}6612,RR49783{}mdg1,Gypsy,Gypsy,mdg1{}1611,mdg1{}1610,Gypsy,mdg1{}914,Gypsy,Gypsy,mdg1{}213…	19,TTGCGTCAGCTGGACGTCGC,1.76984,mdg1{}1025,mdg1{}1610,Gypsy,mdg1{}CG42335[iso-1],Gypsy,mdg1{}859,Gypsy,mdg1{}2139,mdg1{}2138,Gypsy,mdg1{}6544,BOOKEND-3075.i1,Gypsy,mdg1{}29,Gypsy,mdg1{}831,Gypsy,mdg1{}1047,Gypsy,Gypsy,mdg1{}305,RR50204,Gypsy,Gypsy,mdg1{}1636,mdg1{}1280,Gypsy,Gypsy,mdg1{}1442,Gypsy,mdg1{}6612,RR49783{}mdg1,Gypsy,Gypsy,mdg1{}1720,mdg1{}1720,Gypsy,Gypsy,mdg1{}900,Gypsy,BOOKEND-1391.…	19,TTGTCAGATCTATTAGCCGG,1.48739,mdg1{}305,Gypsy,mdg1{}1047,Gypsy,mdg1{}2139,mdg1{}2138,Gypsy,mdg1{}831,Gypsy,Gypsy,mdg1{}29,mdg1{}859,Gypsy,mdg1{}CG42335[iso-1],Gypsy,RR50204,Gypsy,Gypsy,mdg1{}299,Gypsy,mdg1{}6544,Gypsy,mdg1{}6612,RR49783{}mdg1,Gypsy,Gypsy,mdg1{}1611,mdg1{}1610,Gypsy,mdg1{}914,Gypsy,Gypsy,mdg1{}2138,mdg1{}1678,Gypsy,mdg1{}900,Gypsy,mdg1{}RR48394,Gypsy,mdg1{}885,Gypsy,mdg1{}1442,G…	19,CACTATTTTCTATATTTGCG,1.01117,mdg1{}6544,Gypsy,mdg1{}831,Gypsy,mdg1{}CG42335[iso-1],Gypsy,mdg1{}305,Gypsy,RR50204,Gypsy,mdg1{}1047,Gypsy,Gypsy,mdg1{}29,mdg1{}859,Gypsy,mdg1{}2139,mdg1{}2138,Gypsy,mdg1{}299,Gypsy,Gypsy,mdg1{}1611,mdg1{}1610,Gypsy,mdg1{}1678,Gypsy,mdg1{}900,Gypsy,mdg1{}RR48394,Gypsy,mdg1{}914,Gypsy,mdg1{}6543,mdg1{}RR48386,Gypsy,mdg1{}885,Gypsy,mdg1{}1280,Gypsy,mdg1{}6612,RR49783…	19,ATTATAATTTTGGTTACCAC,1.41908,mdg1{}1047,Gypsy,mdg1{}2139,mdg1{}2138,Gypsy,mdg1{}831,Gypsy,Gypsy,mdg1{}29,mdg1{}859,Gypsy,RR50204,Gypsy,mdg1{}CG42335[iso-1],Gypsy,Gypsy,Gypsy,Gypsy,Gypsy,Gypsy,mdg1{}299,Gypsy,mdg1{}6544,Gypsy,mdg1{}305,Gypsy,mdg1{}900,Gypsy,mdg1{}RR48394,Gypsy,mdg1{}885,Gypsy,mdg1{}1442,Gypsy,mdg1{}1720,Gypsy,Gypsy,mdg1{}1720,Gypsy,mdg1{}6543,mdg1{}RR48386,Gypsy,Gypsy,Gypsy,Gyp…	19,TTTCCTGTATTCTTATTCCT,1.44661,mdg1{}6544,Gypsy,mdg1{}305,Gypsy,mdg1{}1047,Gypsy,mdg1{}2139,mdg1{}2138,Gypsy,mdg1{}831,Gypsy,RR50204,Gypsy,Gypsy,mdg1{}29,mdg1{}859,Gypsy,mdg1{}CG42335[iso-1],Gypsy,mdg1{}299,Gypsy,mdg1{}1720,Gypsy,Gypsy,mdg1{}1720,Gypsy,mdg1{}6543,mdg1{}RR48386,Gypsy,Gypsy,mdg1{}6612,RR49783{}mdg1,Gypsy,mdg1{}1280,Gypsy,Gypsy,mdg1{}1611,mdg1{}1610,Gypsy,mdg1{}914,Gypsy,Gypsy,mdg1…	19,ATTTGAATTGCCGGTCATTT,1.04885,mdg1{}859,Gypsy,RR50204,Gypsy,mdg1{}CG42335[iso-1],Gypsy,mdg1{}299,Gypsy,mdg1{}6544,Gypsy,mdg1{}305,Gypsy,mdg1{}1047,Gypsy,mdg1{}2139,mdg1{}2138,Gypsy,mdg1{}831,Gypsy,Gypsy,mdg1{}29,mdg1{}6612,RR49783{}mdg1,Gypsy,mdg1{}1611,mdg1{}1610,Gypsy,mdg1{}914,Gypsy,Gypsy,mdg1{}2138,mdg1{}1678,Gypsy,mdg1{}900,Gypsy,mdg1{}RR48394,Gypsy,mdg1{}885,Gypsy,mdg1{}1442,Gypsy,mdg1{}1…	19,TTATCCAAACTATTCTCTGC,1.00336,mdg1{}6544,Gypsy,mdg1{}831,Gypsy,Gypsy,mdg1{}305,RR50204,Gypsy,mdg1{}CG42335[iso-1],Gypsy,mdg1{}2139,mdg1{}2138,Gypsy,mdg1{}299,Gypsy,mdg1{}1047,Gypsy,mdg1{}29,Gypsy,mdg1{}859,Gypsy,mdg1{}900,Gypsy,mdg1{}914,Gypsy,mdg1{}6612,RR49783{}mdg1,Gypsy,Gypsy,mdg1{}1720,mdg1{}1720,Gypsy,mdg1{}RR48394,Gypsy,mdg1{}885,Gypsy,Gypsy,mdg1{}1280,Gypsy,mdg1{}6543,mdg1{}RR48386,Gyps…	19,ATAATACACTATTTGAATTG,1.19076,mdg1{}2139,mdg1{}2138,Gypsy,mdg1{}831,Gypsy,Gypsy,mdg1{}29,mdg1{}859,Gypsy,RR50204,Gypsy,mdg1{}CG42335[iso-1],Gypsy,Gypsy,Gypsy,Gypsy,Gypsy,mdg1{}299,Gypsy,mdg1{}6544,Gypsy,mdg1{}305,Gypsy,mdg1{}1047,Gypsy,mdg1{}1442,Gypsy,mdg1{}1720,Gypsy,Gypsy,mdg1{}1720,Gypsy,mdg1{}6543,mdg1{}RR48386,Gypsy,Gypsy,Gypsy,Gypsy,Gypsy,Gypsy,mdg1{}1280,Gypsy,mdg1{}6612,RR49783{}mdg1,G…	19,ATTTCTGTACTGCAGTGTAT,1.04731,mdg1{}6544,Gypsy,mdg1{}305,Gypsy,mdg1{}1047,Gypsy,mdg1{}2139,mdg1{}2138,Gypsy,mdg1{}831,Gypsy,Gypsy,mdg1{}29,mdg1{}859,Gypsy,RR50204,Gypsy,mdg1{}CG42335[iso-1],Gypsy,Gypsy,Gypsy,Gypsy,Gypsy,mdg1{}299,Gypsy,Gypsy,mdg1{}1720,Gypsy,mdg1{}6543,mdg1{}RR48386,Gypsy,Gypsy,Gypsy,Gypsy,Gypsy,Gypsy,Gypsy,mdg1{}1280,Gypsy,mdg1{}6612,RR49783{}mdg1,Gypsy,mdg1{}1611,mdg1{}1610,G…	19,TGGAAGTGGGAATTTATCTG,1.3422,Gypsy,Gypsy,Gypsy,Gypsy,mdg1{}831,Gypsy,mdg1{}1047,Gypsy,Gypsy,mdg1{}29,mdg1{}859,Gypsy,mdg1{}2139,mdg1{}2138,Gypsy,mdg1{}299,Gypsy,mdg1{}6544,Gypsy,mdg1{}CG42335[iso-1],Gypsy,mdg1{}305,Gypsy,RR50204,Gypsy,Gypsy,Gypsy,mdg1{}914,Gypsy,mdg1{}6543,mdg1{}RR48386,Gypsy,mdg1{}1678,Gypsy,mdg1{}885,Gypsy,mdg1{}1280,Gypsy,mdg1{}6612,RR49783{}mdg1,Gypsy,mdg1{}1442,Gypsy,Gypsy…	19,CCTCTTTATTATCTTGTTAT,1.12492,mdg1{}299,Gypsy,mdg1{}1047,Gypsy,mdg1{}29,Gypsy,mdg1{}859,Gypsy,mdg1{}6544,Gypsy,mdg1{}831,Gypsy,Gypsy,mdg1{}305,RR50204,Gypsy,mdg1{}CG42335[iso-1],Gypsy,mdg1{}2139,mdg1{}2138,Gypsy,mdg1{}900,Gypsy,mdg1{}914,Gypsy,mdg1{}6612,RR49783{}mdg1,Gypsy,Gypsy,mdg1{}1720,mdg1{}1720,Gypsy,mdg1{}RR48394,Gypsy,mdg1{}885,Gypsy,Gypsy,mdg1{}1280,Gypsy,mdg1{}6543,mdg1{}RR48386,Gyps…	19,TTTTATTAATTTGTCAACTT,1.34382,mdg1{}299,Gypsy,mdg1{}6544,Gypsy,mdg1{}CG42335[iso-1],Gypsy,mdg1{}305,Gypsy,RR50204,Gypsy,Gypsy,Gypsy,Gypsy,Gypsy,Gypsy,Gypsy,Gypsy,Gypsy,Gypsy,mdg1{}831,Gypsy,mdg1{}1047,Gypsy,Gypsy,mdg1{}29,mdg1{}859,Gypsy,mdg1{}2139,mdg1{}2138,Gypsy,mdg1{}1611,mdg1{}1610,Gypsy,Gypsy,mdg1{}1720,Gypsy,mdg1{}900,Gypsy,Gypsy,mdg1{}2138,Gypsy,Gypsy,Gypsy,Gypsy,mdg1{}RR48394,Gypsy,mdg…	19,TTTCGGACATTGTGGGCATG,1.13273,mdg1{}6544,Gypsy,mdg1{}305,Gypsy,mdg1{}1047,Gypsy,mdg1{}2139,mdg1{}2138,Gypsy,mdg1{}831,Gypsy,Gypsy,mdg1{}29,mdg1{}859,Gypsy,RR50204,Gypsy,mdg1{}CG42335[iso-1],Gypsy,mdg1{}299,Gypsy,mdg1{}1611,mdg1{}1610,Gypsy,mdg1{}914,Gypsy,Gypsy,mdg1{}2138,mdg1{}1678,Gypsy,mdg1{}900,Gypsy,mdg1{}RR48394,Gypsy,mdg1{}885,Gypsy,mdg1{}1442,Gypsy,mdg1{}1720,Gypsy,Gypsy,mdg1{}1720,Gyps…	19,AACTTGCCTTTGAATTTCTG,1.42937,Gypsy,mdg1{}29,mdg1{}859,Gypsy,mdg1{}2139,mdg1{}2138,Gypsy,mdg1{}299,Gypsy,mdg1{}6544,Gypsy,mdg1{}CG42335[iso-1],Gypsy,mdg1{}305,Gypsy,RR50204,Gypsy,Gypsy,Gypsy,Gypsy,Gypsy,Gypsy,Gypsy,Gypsy,mdg1{}831,Gypsy,mdg1{}1047,Gypsy,Gypsy,mdg1{}1720,Gypsy,mdg1{}900,Gypsy,Gypsy,mdg1{}2138,Gypsy,Gypsy,Gypsy,Gypsy,Gypsy,mdg1{}RR48394,Gypsy,mdg1{}914,Gypsy,mdg1{}6543,mdg1{}RR48…	19,TTTGTCAGATCTATTAGCCG,1.4882,mdg1{}831,Gypsy,Gypsy,mdg1{}29,mdg1{}859,Gypsy,mdg1{}CG42335[iso-1],Gypsy,RR50204,Gypsy,Gypsy,mdg1{}299,Gypsy,mdg1{}6544,Gypsy,mdg1{}305,Gypsy,mdg1{}1047,Gypsy,mdg1{}2139,mdg1{}2138,Gypsy,Gypsy,mdg1{}1280,Gypsy,mdg1{}6612,RR49783{}mdg1,Gypsy,Gypsy,mdg1{}1611,mdg1{}1610,Gypsy,mdg1{}914,Gypsy,Gypsy,mdg1{}2138,mdg1{}1678,Gypsy,mdg1{}900,Gypsy,mdg1{}RR48394,Gypsy,mdg1{}…	19,CTGGTTTTTGACTTTCTGGC,1.47792,mdg1{}859,Gypsy,mdg1{}2139,mdg1{}2138,Gypsy,mdg1{}299,Gypsy,mdg1{}6544,Gypsy,mdg1{}CG42335[iso-1],Gypsy,mdg1{}305,Gypsy,RR50204,Gypsy,mdg1{}831,Gypsy,mdg1{}1047,Gypsy,Gypsy,mdg1{}29,mdg1{}914,Gypsy,mdg1{}6543,mdg1{}RR48386,Gypsy,mdg1{}1678,Gypsy,mdg1{}885,Gypsy,mdg1{}1280,Gypsy,mdg1{}6612,RR49783{}mdg1,Gypsy,mdg1{}1442,Gypsy,mdg1{}1720,Gypsy,Gypsy,mdg1{}1611,mdg1{}…	19,CTTTCGATATCCTCACCGAT,1.53296,mdg1{}6544,Gypsy,mdg1{}305,Gypsy,mdg1{}1047,Gypsy,mdg1{}2139,mdg1{}2138,Gypsy,mdg1{}831,Gypsy,RR50204,Gypsy,Gypsy,mdg1{}29,mdg1{}859,Gypsy,mdg1{}CG42335[iso-1],Gypsy,Gypsy,Gypsy,Gypsy,Gypsy,Gypsy,mdg1{}1636,Gypsy,Gypsy,mdg1{}299,Gypsy,mdg1{}1678,Gypsy,mdg1{}900,Gypsy,mdg1{}RR48394,Gypsy,mdg1{}885,Gypsy,mdg1{}1442,Gypsy,mdg1{}1720,Gypsy,Gypsy,mdg1{}1720,Gypsy,mdg1{}…	19,TTTAAGTTGTGTCTGTACTT,1.29435,mdg1{}299,Gypsy,mdg1{}6544,Gypsy,mdg1{}305,Gypsy,mdg1{}1047,Gypsy,mdg1{}2139,mdg1{}2138,Gypsy,mdg1{}831,Gypsy,RR50204,Gypsy,Gypsy,mdg1{}29,mdg1{}859,Gypsy,mdg1{}CG42335[iso-1],Gypsy,mdg1{}RR48394,Gypsy,mdg1{}885,Gypsy,mdg1{}1442,Gypsy,mdg1{}1720,Gypsy,Gypsy,mdg1{}1720,Gypsy,mdg1{}6543,mdg1{}RR48386,Gypsy,Gypsy,mdg1{}6612,RR49783{}mdg1,Gypsy,mdg1{}1280,Gypsy,Gypsy,m…	19,TTTGATGACATCGGGCGATT,1.32975,mdg1{}CG42335[iso-1],Gypsy,RR50204,Gypsy,Gypsy,Gypsy,Gypsy,Gypsy,Gypsy,mdg1{}299,Gypsy,mdg1{}6544,Gypsy,mdg1{}305,Gypsy,mdg1{}1047,Gypsy,mdg1{}2139,mdg1{}2138,Gypsy,mdg1{}831,Gypsy,Gypsy,mdg1{}29,mdg1{}859,Gypsy,mdg1{}6543,mdg1{}RR48386,Gypsy,Gypsy,Gypsy,Gypsy,Gypsy,Gypsy,Gypsy,Gypsy,Gypsy,mdg1{}1280,Gypsy,mdg1{}6612,RR49783{}mdg1,Gypsy,Gypsy,mdg1{}1611,mdg1{}1610,…	19,TTGAATTGCCGGTCATTTCT,1.02759,mdg1{}2139,mdg1{}2138,Gypsy,mdg1{}831,Gypsy,Gypsy,mdg1{}29,mdg1{}859,Gypsy,RR50204,Gypsy,mdg1{}CG42335[iso-1],Gypsy,mdg1{}299,Gypsy,mdg1{}6544,Gypsy,mdg1{}305,Gypsy,mdg1{}1047,Gypsy,Gypsy,Gypsy,Gypsy,Gypsy,mdg1{}1280,Gypsy,mdg1{}6612,RR49783{}mdg1,Gypsy,mdg1{}1611,mdg1{}1610,Gypsy,mdg1{}914,Gypsy,Gypsy,mdg1{}2138,mdg1{}1678,Gypsy,mdg1{}900,Gypsy,mdg1{}RR48394,Gypsy…	19,TATGGTTTTGAGCTTATCGT,1.24488,RR50204,Gypsy,mdg1{}CG42335[iso-1],Gypsy,Gypsy,Gypsy,Gypsy,Gypsy,Gypsy,Gypsy,mdg1{}299,Gypsy,mdg1{}6544,Gypsy,mdg1{}305,Gypsy,mdg1{}1047,Gypsy,mdg1{}2139,mdg1{}2138,Gypsy,mdg1{}831,Gypsy,Gypsy,mdg1{}29,mdg1{}859,Gypsy,mdg1{}1611,mdg1{}1610,Gypsy,mdg1{}914,Gypsy,Gypsy,mdg1{}2138,mdg1{}1678,Gypsy,mdg1{}900,Gypsy,mdg1{}RR48394,Gypsy,mdg1{}885,Gypsy,mdg1{}1442,Gypsy,md…	19,CAGATCTATTAGCCGGAGAG,1.27792,mdg1{}831,Gypsy,Gypsy,mdg1{}29,mdg1{}859,Gypsy,mdg1{}CG42335[iso-1],Gypsy,RR50204,Gypsy,mdg1{}299,Gypsy,mdg1{}6544,Gypsy,mdg1{}305,Gypsy,mdg1{}1047,Gypsy,mdg1{}2139,mdg1{}2138,Gypsy,mdg1{}1611,mdg1{}1610,Gypsy,mdg1{}914,Gypsy,Gypsy,mdg1{}2138,mdg1{}1678,Gypsy,mdg1{}900,Gypsy,mdg1{}RR48394,Gypsy,mdg1{}885,Gypsy,mdg1{}1442,Gypsy,mdg1{}1720,Gypsy,Gypsy,mdg1{}1720,Gyps…	19,TTGATTTTCTGAGTGAGCGC,1.57053,mdg1{}299,Gypsy,mdg1{}831,Gypsy,RR50204,Gypsy,mdg1{}1047,Gypsy,mdg1{}1025,mdg1{}1610,Gypsy,mdg1{}CG42335[iso-1],Gypsy,mdg1{}859,Gypsy,Gypsy,mdg1{}305,mdg1{}2139,mdg1{}2138,Gypsy,mdg1{}6544,BOOKEND-3075.i1,Gypsy,mdg1{}29,Gypsy,Gypsy,mdg1{}RR48394,BOOKEND-2426.i2,Gypsy,mdg1{}914,BOOKEND-1691.i1,Gypsy,Gypsy,mdg1{}1720,mdg1{}1720,Gypsy,mdg1{}1442,Gypsy,mdg1{}6612,RR497…	19,TTCTGGTTTTTGACTTTCTG,1.4921,RR50204,Gypsy,mdg1{}831,Gypsy,mdg1{}1047,Gypsy,Gypsy,mdg1{}29,mdg1{}859,Gypsy,mdg1{}2139,mdg1{}2138,Gypsy,mdg1{}299,Gypsy,mdg1{}6544,Gypsy,mdg1{}CG42335[iso-1],Gypsy,mdg1{}305,Gypsy,Gypsy,mdg1{}1720,Gypsy,mdg1{}900,Gypsy,Gypsy,mdg1{}2138,Gypsy,mdg1{}RR48394,Gypsy,mdg1{}914,Gypsy,mdg1{}6543,mdg1{}RR48386,Gypsy,mdg1{}1678,Gypsy,mdg1{}885,Gypsy,mdg1{}1280,Gypsy,mdg1{}6…	19,TTTCATTCTAGTTTTCTGAT,1.04731,mdg1{}6544,Gypsy,RR50204,Gypsy,mdg1{}859,Gypsy,mdg1{}305,Gypsy,Gypsy,mdg1{}29,mdg1{}831,Gypsy,mdg1{}1047,Gypsy,mdg1{}CG42335[iso-1],Gypsy,mdg1{}2139,mdg1{}2138,Gypsy,mdg1{}299,Gypsy,mdg1{}900,Gypsy,mdg1{}885,Gypsy,mdg1{}1280,Gypsy,Gypsy,Gypsy,mdg1{}RR48394,Gypsy,mdg1{}1611,mdg1{}1610,Gypsy,mdg1{}914,Gypsy,Gypsy,mdg1{}2138,mdg1{}1442,Gypsy,mdg1{}1720,Gypsy,Gypsy,mdg…	19,TTGGTGTATGGCTTTACGGG,1.68658,Gypsy,mdg1{}305,Gypsy,Gypsy,BOOKEND-1156.i1,Gypsy,Gypsy,Gypsy,Gypsy,Gypsy,mdg1{}831,Gypsy,RR50204,Gypsy,mdg1{}299,Gypsy,mdg1{}CG42335[iso-1],Gypsy,mdg1{}859,Gypsy,mdg1{}2139,mdg1{}2138,Gypsy,mdg1{}6544,Gypsy,mdg1{}29,Gypsy,mdg1{}1047,Gypsy,Gypsy,Gypsy,Gypsy,mdg1{}900,Gypsy,mdg1{}1280,Gypsy,Gypsy,mdg1{}6612,RR49783{}mdg1,Gypsy,mdg1{}1678,Gypsy,Gypsy,mdg1{}2138,mdg1{…	19,GCATCTCCTGATCTCCTTTT,1.23942,Gypsy,mdg1{}299,Gypsy,mdg1{}6544,Gypsy,mdg1{}305,Gypsy,mdg1{}1047,Gypsy,mdg1{}2139,mdg1{}2138,Gypsy,mdg1{}831,Gypsy,Gypsy,mdg1{}29,mdg1{}859,Gypsy,mdg1{}CG42335[iso-1],Gypsy,RR50204,Gypsy,Gypsy,Gypsy,Gypsy,Gypsy,Gypsy,Gypsy,Gypsy,Gypsy,mdg1{}2138,mdg1{}1678,Gypsy,mdg1{}900,Gypsy,mdg1{}RR48394,Gypsy,mdg1{}885,Gypsy,mdg1{}1442,Gypsy,mdg1{}1720,Gypsy,Gypsy,mdg1{}1720,…	19,TTTCGACCATTGGGGTGGTG,1.02133,mdg1{}299,Gypsy,mdg1{}831,Gypsy,RR50204,Gypsy,mdg1{}1025,mdg1{}1610,Gypsy,mdg1{}1047,Gypsy,mdg1{}CG42335[iso-1],Gypsy,mdg1{}859,Gypsy,Gypsy,mdg1{}305,mdg1{}2139,mdg1{}2138,Gypsy,mdg1{}6544,BOOKEND-3075.i1,Gypsy,mdg1{}29,Gypsy,Gypsy,mdg1{}1720,mdg1{}1720,Gypsy,mdg1{}1442,Gypsy,mdg1{}6612,RR49783{}mdg1,Gypsy,Gypsy,mdg1{}900,Gypsy,BOOKEND-1391.i1,mdg1{}1678,Gypsy,Gyps…
g2-g20	FBti0060200_mdg1{}2139	4.39083	0.0235979	275.841	196	19,TTATTTGATTTTCTGAGTGA,1.07316,mdg1{}299,Gypsy,mdg1{}831,Gypsy,RR50204,Gypsy,mdg1{}1047,Gypsy,mdg1{}1025,mdg1{}1610,Gypsy,mdg1{}CG42335[iso-1],Gypsy,mdg1{}859,Gypsy,Gypsy,mdg1{}305,mdg1{}2139,mdg1{}2138,Gypsy,mdg1{}6544,BOOKEND-3075.i1,Gypsy,mdg1{}29,Gypsy,BOOKEND-1391.i1,mdg1{}1678,Gypsy,Gypsy,mdg1{}2138,mdg1{}6543,mdg1{}RR48386,Gypsy,mdg1{}885,Gypsy,BOOKEND-3109.i1,Gypsy,mdg1{}1280,Gypsy,Gypsy…	19,CTTTTCCTTTCTCTGTAAAT,1.55013,mdg1{}831,Gypsy,RR50204,Gypsy,Gypsy,mdg1{}29,mdg1{}859,Gypsy,mdg1{}299,Gypsy,mdg1{}6544,Gypsy,mdg1{}305,Gypsy,mdg1{}CG42335[iso-1],Gypsy,mdg1{}1047,Gypsy,mdg1{}2139,mdg1{}2138,Gypsy,mdg1{}6612,RR49783{}mdg1,Gypsy,mdg1{}1280,Gypsy,Gypsy,mdg1{}1611,mdg1{}1610,Gypsy,mdg1{}914,Gypsy,Gypsy,mdg1{}2138,mdg1{}1678,Gypsy,mdg1{}900,Gypsy,mdg1{}RR48394,Gypsy,mdg1{}885,Gypsy,m…	19,TCAAACTCAGGTATTGTGGA,1.88341,mdg1{}831,Gypsy,Gypsy,mdg1{}29,mdg1{}859,Gypsy,mdg1{}CG42335[iso-1],Gypsy,RR50204,Gypsy,Gypsy,Gypsy,Gypsy,Gypsy,Gypsy,mdg1{}299,Gypsy,mdg1{}6544,Gypsy,mdg1{}305,Gypsy,mdg1{}1047,Gypsy,mdg1{}2139,mdg1{}2138,Gypsy,mdg1{}914,Gypsy,Gypsy,mdg1{}2138,mdg1{}1678,Gypsy,mdg1{}900,Gypsy,mdg1{}RR48394,Gypsy,mdg1{}885,Gypsy,mdg1{}1442,Gypsy,mdg1{}1720,Gypsy,Gypsy,mdg1{}1720,Gy…	19,CTGAATGTCATCTGTATGGT,1.32894,Gypsy,mdg1{}305,RR50204,Gypsy,mdg1{}CG42335[iso-1],Gypsy,mdg1{}2139,mdg1{}2138,Gypsy,mdg1{}299,Gypsy,mdg1{}1047,Gypsy,mdg1{}29,Gypsy,mdg1{}859,Gypsy,mdg1{}6544,Gypsy,mdg1{}831,Gypsy,mdg1{}900,Gypsy,mdg1{}914,Gypsy,mdg1{}6612,RR49783{}mdg1,Gypsy,Gypsy,mdg1{}1720,mdg1{}1720,Gypsy,mdg1{}RR48394,Gypsy,mdg1{}885,Gypsy,Gypsy,mdg1{}1280,Gypsy,mdg1{}6543,mdg1{}RR48386,Gyps…	19,CAAACTATTCTCTGCTTTGC,1.11866,mdg1{}2139,mdg1{}2138,Gypsy,mdg1{}299,Gypsy,mdg1{}1047,Gypsy,mdg1{}29,Gypsy,mdg1{}859,Gypsy,mdg1{}6544,Gypsy,mdg1{}831,Gypsy,Gypsy,mdg1{}305,RR50204,Gypsy,mdg1{}CG42335[iso-1],Gypsy,mdg1{}900,Gypsy,mdg1{}914,Gypsy,mdg1{}6612,RR49783{}mdg1,Gypsy,Gypsy,mdg1{}1720,mdg1{}1720,Gypsy,mdg1{}RR48394,Gypsy,mdg1{}885,Gypsy,Gypsy,mdg1{}1280,Gypsy,mdg1{}6543,mdg1{}RR48386,Gyps…	19,ACACTCTACTCACTCAGATC,1.02059,RR50204,Gypsy,Gypsy,mdg1{}5986,Tabor{}2860,Gypsy,BOOKEND-1156.i1,Gypsy,Gypsy,Gypsy,Gypsy,Gypsy,mdg1{}1025,mdg1{}1610,Gypsy,mdg1{}1047,Gypsy,mdg1{}CG42335[iso-1],Gypsy,mdg1{}859,Gypsy,Gypsy,mdg1{}305,mdg1{}2139,mdg1{}2138,Gypsy,mdg1{}6544,BOOKEND-3075.i1,Gypsy,mdg1{}29,Gypsy,mdg1{}299,Gypsy,mdg1{}831,Gypsy,mdg1{}1280,Gypsy,Gypsy,mdg1{}RR48394,BOOKEND-2426.i2,Gypsy,G…	19,CTTTTGTCAGATCTATTAGC,1.28337,Gypsy,mdg1{}29,mdg1{}859,Gypsy,mdg1{}CG42335[iso-1],Gypsy,RR50204,Gypsy,Gypsy,mdg1{}299,Gypsy,mdg1{}6544,Gypsy,mdg1{}305,Gypsy,mdg1{}1047,Gypsy,mdg1{}2139,mdg1{}2138,Gypsy,mdg1{}831,Gypsy,Gypsy,Gypsy,Gypsy,mdg1{}1280,Gypsy,mdg1{}6612,RR49783{}mdg1,Gypsy,Gypsy,mdg1{}1611,mdg1{}1610,Gypsy,mdg1{}914,Gypsy,Gypsy,mdg1{}2138,mdg1{}1678,Gypsy,mdg1{}900,Gypsy,mdg1{}RR48394…	19,TTAGAATTCCAATACTTCTG,1.72508,mdg1{}2139,mdg1{}2138,Gypsy,mdg1{}6544,Gypsy,mdg1{}6544,BOOKEND-3075.i1,Gypsy,mdg1{}29,Gypsy,Gypsy,mdg1{}29,mdg1{}1047,Gypsy,Gypsy,mdg1{}1047,mdg1{}CG42335[iso-1],Gypsy,mdg1{}CG42335[iso-1],Gypsy,mdg1{}859,Gypsy,mdg1{}859,Gypsy,mdg1{}2120,Gypsy,Gypsy,mdg1{}305,mdg1{}305,Gypsy,mdg1{}799,Gypsy,mdg1{}1720,mdg1{}2121,Gypsy,mdg1{}2138,mdg1{}900,Gypsy,BOOKEND-1391.i1,mdg…	19,TTATAATTTCCTCGGCCATT,1.05202,mdg1{}299,Gypsy,mdg1{}6544,Gypsy,mdg1{}305,Gypsy,mdg1{}1047,Gypsy,mdg1{}2139,mdg1{}2138,Gypsy,mdg1{}831,Gypsy,Gypsy,mdg1{}29,mdg1{}859,Gypsy,RR50204,Gypsy,mdg1{}CG42335[iso-1],Gypsy,Gypsy,Gypsy,Gypsy,Gypsy,Gypsy,Gypsy,Gypsy,mdg1{}1280,Gypsy,mdg1{}6612,RR49783{}mdg1,Gypsy,mdg1{}1611,mdg1{}1610,Gypsy,mdg1{}914,Gypsy,Gypsy,mdg1{}2138,mdg1{}1678,Gypsy,mdg1{}900,Gypsy,m…	19,TGTAATTCCTGGTTGGGGAT,1.2003,mdg1{}CG42335[iso-1],Gypsy,mdg1{}305,Gypsy,RR50204,Gypsy,mdg1{}1047,Gypsy,mdg1{}2139,mdg1{}2138,Gypsy,Gypsy,mdg1{}29,mdg1{}859,Gypsy,mdg1{}2136,Gypsy,mdg1{}299,Gypsy,mdg1{}6544,Gypsy,mdg1{}831,Gypsy,mdg1{}1442,Gypsy,mdg1{}1720,Gypsy,Gypsy,Gypsy,mdg1{}1720,Gypsy,mdg1{}1611,mdg1{}1610,Gypsy,mdg1{}914,Gypsy,mdg1{}6543,mdg1{}RR48386,Gypsy,Gypsy,mdg1{}2138,mdg1{}1678,Gyp…	19,TTGTATGTTTCGGACATTGT,1.05983,mdg1{}CG42335[iso-1],Gypsy,Gypsy,Gypsy,Gypsy,mdg1{}299,Gypsy,mdg1{}6544,Gypsy,mdg1{}305,Gypsy,mdg1{}1047,Gypsy,mdg1{}2139,mdg1{}2138,Gypsy,mdg1{}831,Gypsy,Gypsy,mdg1{}29,mdg1{}859,Gypsy,RR50204,Gypsy,Gypsy,Gypsy,Gypsy,mdg1{}1280,Gypsy,mdg1{}6612,RR49783{}mdg1,Gypsy,mdg1{}1611,mdg1{}1610,Gypsy,mdg1{}914,Gypsy,Gypsy,mdg1{}2138,mdg1{}1678,Gypsy,mdg1{}900,Gypsy,mdg1{}R…	19,AAGTTGTGTCTGTACTTGAC,1.80269,mdg1{}305,Gypsy,mdg1{}1047,Gypsy,mdg1{}2139,mdg1{}2138,Gypsy,mdg1{}831,Gypsy,RR50204,Gypsy,Gypsy,mdg1{}29,mdg1{}859,Gypsy,mdg1{}CG42335[iso-1],Gypsy,mdg1{}299,Gypsy,mdg1{}6544,Gypsy,mdg1{}RR48394,Gypsy,mdg1{}885,Gypsy,mdg1{}1442,Gypsy,mdg1{}1720,Gypsy,Gypsy,mdg1{}1720,Gypsy,mdg1{}6543,mdg1{}RR48386,Gypsy,Gypsy,mdg1{}6612,RR49783{}mdg1,Gypsy,mdg1{}1280,Gypsy,Gypsy,m…	19,ATTATTAGCTGATATGGTTT,1.10533,mdg1{}859,Gypsy,mdg1{}2139,mdg1{}2138,Gypsy,mdg1{}299,Gypsy,mdg1{}6544,Gypsy,mdg1{}CG42335[iso-1],Gypsy,mdg1{}305,Gypsy,RR50204,Gypsy,Gypsy,Gypsy,Gypsy,mdg1{}831,Gypsy,mdg1{}1047,Gypsy,Gypsy,mdg1{}29,mdg1{}6543,mdg1{}RR48386,Gypsy,mdg1{}1678,Gypsy,mdg1{}885,Gypsy,mdg1{}1280,Gypsy,mdg1{}6612,RR49783{}mdg1,Gypsy,mdg1{}1442,Gypsy,mdg1{}1720,Gypsy,Gypsy,mdg1{}1611,mdg1…	19,TTACTGCTTGTGATAAATGA,1.17359,mdg1{}299,Gypsy,mdg1{}6544,Gypsy,mdg1{}305,Gypsy,mdg1{}CG42335[iso-1],Gypsy,mdg1{}1047,Gypsy,mdg1{}2139,mdg1{}2138,Gypsy,mdg1{}831,Gypsy,RR50204,Gypsy,Gypsy,mdg1{}29,mdg1{}859,Gypsy,Gypsy,Gypsy,Gypsy,Gypsy,Gypsy,Gypsy,mdg1{}2138,mdg1{}1678,Gypsy,mdg1{}900,Gypsy,mdg1{}RR48394,Gypsy,mdg1{}885,Gypsy,mdg1{}1442,Gypsy,mdg1{}1720,Gypsy,Gypsy,mdg1{}1720,Gypsy,mdg1{}6543,m…	12,TTGAGATATTCGACACAGTG,1.45516,mdg1{}6544,BOOKEND-3075.i1,Gypsy,mdg1{}29,Gypsy,mdg1{}299,Gypsy,mdg1{}831,Gypsy,RR50204,Gypsy,mdg1{}1025,mdg1{}1610,Gypsy,mdg1{}1047,Gypsy,mdg1{}CG42335[iso-1],Gypsy,mdg1{}859,Gypsy,Gypsy,mdg1{}305,mdg1{}2139,mdg1{}2138,Gypsy,mdg1{}885,Gypsy,BOOKEND-3109.i1,Gypsy,mdg1{}1280,Gypsy,Gypsy,mdg1{}RR48394,BOOKEND-2426.i2,Gypsy,mdg1{}6543,mdg1{}RR48386,Gypsy,mdg1{}914,BOO…	19,CGCTAGCATCTCCTGATCTC,1.35008,mdg1{}2139,mdg1{}2138,Gypsy,mdg1{}831,Gypsy,Gypsy,mdg1{}29,mdg1{}859,Gypsy,mdg1{}CG42335[iso-1],Gypsy,RR50204,Gypsy,Gypsy,Gypsy,Gypsy,Gypsy,Gypsy,Gypsy,Gypsy,Gypsy,mdg1{}299,Gypsy,mdg1{}6544,Gypsy,mdg1{}305,Gypsy,mdg1{}1047,Gypsy,Gypsy,Gypsy,Gypsy,Gypsy,mdg1{}1280,Gypsy,mdg1{}6612,RR49783{}mdg1,Gypsy,Gypsy,mdg1{}1611,mdg1{}1610,Gypsy,mdg1{}914,Gypsy,Gypsy,mdg1{}213…	19,TTGCGTCAGCTGGACGTCGC,1.76984,mdg1{}1025,mdg1{}1610,Gypsy,mdg1{}CG42335[iso-1],Gypsy,mdg1{}859,Gypsy,mdg1{}2139,mdg1{}2138,Gypsy,mdg1{}6544,BOOKEND-3075.i1,Gypsy,mdg1{}29,Gypsy,mdg1{}831,Gypsy,mdg1{}1047,Gypsy,Gypsy,mdg1{}305,RR50204,Gypsy,Gypsy,mdg1{}1636,mdg1{}1280,Gypsy,Gypsy,mdg1{}1442,Gypsy,mdg1{}6612,RR49783{}mdg1,Gypsy,Gypsy,mdg1{}1720,mdg1{}1720,Gypsy,Gypsy,mdg1{}900,Gypsy,BOOKEND-1391.…	19,TTGTCAGATCTATTAGCCGG,1.48739,mdg1{}305,Gypsy,mdg1{}1047,Gypsy,mdg1{}2139,mdg1{}2138,Gypsy,mdg1{}831,Gypsy,Gypsy,mdg1{}29,mdg1{}859,Gypsy,mdg1{}CG42335[iso-1],Gypsy,RR50204,Gypsy,Gypsy,mdg1{}299,Gypsy,mdg1{}6544,Gypsy,mdg1{}6612,RR49783{}mdg1,Gypsy,Gypsy,mdg1{}1611,mdg1{}1610,Gypsy,mdg1{}914,Gypsy,Gypsy,mdg1{}2138,mdg1{}1678,Gypsy,mdg1{}900,Gypsy,mdg1{}RR48394,Gypsy,mdg1{}885,Gypsy,mdg1{}1442,G…	19,CACTATTTTCTATATTTGCG,1.01117,mdg1{}6544,Gypsy,mdg1{}831,Gypsy,mdg1{}CG42335[iso-1],Gypsy,mdg1{}305,Gypsy,RR50204,Gypsy,mdg1{}1047,Gypsy,Gypsy,mdg1{}29,mdg1{}859,Gypsy,mdg1{}2139,mdg1{}2138,Gypsy,mdg1{}299,Gypsy,Gypsy,mdg1{}1611,mdg1{}1610,Gypsy,mdg1{}1678,Gypsy,mdg1{}900,Gypsy,mdg1{}RR48394,Gypsy,mdg1{}914,Gypsy,mdg1{}6543,mdg1{}RR48386,Gypsy,mdg1{}885,Gypsy,mdg1{}1280,Gypsy,mdg1{}6612,RR49783…	19,ATTATAATTTTGGTTACCAC,1.41908,mdg1{}1047,Gypsy,mdg1{}2139,mdg1{}2138,Gypsy,mdg1{}831,Gypsy,Gypsy,mdg1{}29,mdg1{}859,Gypsy,RR50204,Gypsy,mdg1{}CG42335[iso-1],Gypsy,Gypsy,Gypsy,Gypsy,Gypsy,Gypsy,mdg1{}299,Gypsy,mdg1{}6544,Gypsy,mdg1{}305,Gypsy,mdg1{}900,Gypsy,mdg1{}RR48394,Gypsy,mdg1{}885,Gypsy,mdg1{}1442,Gypsy,mdg1{}1720,Gypsy,Gypsy,mdg1{}1720,Gypsy,mdg1{}6543,mdg1{}RR48386,Gypsy,Gypsy,Gypsy,Gyp…	19,TTTCCTGTATTCTTATTCCT,1.44661,mdg1{}6544,Gypsy,mdg1{}305,Gypsy,mdg1{}1047,Gypsy,mdg1{}2139,mdg1{}2138,Gypsy,mdg1{}831,Gypsy,RR50204,Gypsy,Gypsy,mdg1{}29,mdg1{}859,Gypsy,mdg1{}CG42335[iso-1],Gypsy,mdg1{}299,Gypsy,mdg1{}1720,Gypsy,Gypsy,mdg1{}1720,Gypsy,mdg1{}6543,mdg1{}RR48386,Gypsy,Gypsy,mdg1{}6612,RR49783{}mdg1,Gypsy,mdg1{}1280,Gypsy,Gypsy,mdg1{}1611,mdg1{}1610,Gypsy,mdg1{}914,Gypsy,Gypsy,mdg1…	19,ATTTGAATTGCCGGTCATTT,1.04885,mdg1{}859,Gypsy,RR50204,Gypsy,mdg1{}CG42335[iso-1],Gypsy,mdg1{}299,Gypsy,mdg1{}6544,Gypsy,mdg1{}305,Gypsy,mdg1{}1047,Gypsy,mdg1{}2139,mdg1{}2138,Gypsy,mdg1{}831,Gypsy,Gypsy,mdg1{}29,mdg1{}6612,RR49783{}mdg1,Gypsy,mdg1{}1611,mdg1{}1610,Gypsy,mdg1{}914,Gypsy,Gypsy,mdg1{}2138,mdg1{}1678,Gypsy,mdg1{}900,Gypsy,mdg1{}RR48394,Gypsy,mdg1{}885,Gypsy,mdg1{}1442,Gypsy,mdg1{}1…	19,TTATCCAAACTATTCTCTGC,1.00336,mdg1{}6544,Gypsy,mdg1{}831,Gypsy,Gypsy,mdg1{}305,RR50204,Gypsy,mdg1{}CG42335[iso-1],Gypsy,mdg1{}2139,mdg1{}2138,Gypsy,mdg1{}299,Gypsy,mdg1{}1047,Gypsy,mdg1{}29,Gypsy,mdg1{}859,Gypsy,mdg1{}900,Gypsy,mdg1{}914,Gypsy,mdg1{}6612,RR49783{}mdg1,Gypsy,Gypsy,mdg1{}1720,mdg1{}1720,Gypsy,mdg1{}RR48394,Gypsy,mdg1{}885,Gypsy,Gypsy,mdg1{}1280,Gypsy,mdg1{}6543,mdg1{}RR48386,Gyps…	19,ATAATACACTATTTGAATTG,1.19076,mdg1{}2139,mdg1{}2138,Gypsy,mdg1{}831,Gypsy,Gypsy,mdg1{}29,mdg1{}859,Gypsy,RR50204,Gypsy,mdg1{}CG42335[iso-1],Gypsy,Gypsy,Gypsy,Gypsy,Gypsy,mdg1{}299,Gypsy,mdg1{}6544,Gypsy,mdg1{}305,Gypsy,mdg1{}1047,Gypsy,mdg1{}1442,Gypsy,mdg1{}1720,Gypsy,Gypsy,mdg1{}1720,Gypsy,mdg1{}6543,mdg1{}RR48386,Gypsy,Gypsy,Gypsy,Gypsy,Gypsy,Gypsy,mdg1{}1280,Gypsy,mdg1{}6612,RR49783{}mdg1,G…	19,ATTTCTGTACTGCAGTGTAT,1.04731,mdg1{}6544,Gypsy,mdg1{}305,Gypsy,mdg1{}1047,Gypsy,mdg1{}2139,mdg1{}2138,Gypsy,mdg1{}831,Gypsy,Gypsy,mdg1{}29,mdg1{}859,Gypsy,RR50204,Gypsy,mdg1{}CG42335[iso-1],Gypsy,Gypsy,Gypsy,Gypsy,Gypsy,mdg1{}299,Gypsy,Gypsy,mdg1{}1720,Gypsy,mdg1{}6543,mdg1{}RR48386,Gypsy,Gypsy,Gypsy,Gypsy,Gypsy,Gypsy,Gypsy,mdg1{}1280,Gypsy,mdg1{}6612,RR49783{}mdg1,Gypsy,mdg1{}1611,mdg1{}1610,G…	19,TGGAAGTGGGAATTTATCTG,1.3422,Gypsy,Gypsy,Gypsy,Gypsy,mdg1{}831,Gypsy,mdg1{}1047,Gypsy,Gypsy,mdg1{}29,mdg1{}859,Gypsy,mdg1{}2139,mdg1{}2138,Gypsy,mdg1{}299,Gypsy,mdg1{}6544,Gypsy,mdg1{}CG42335[iso-1],Gypsy,mdg1{}305,Gypsy,RR50204,Gypsy,Gypsy,Gypsy,mdg1{}914,Gypsy,mdg1{}6543,mdg1{}RR48386,Gypsy,mdg1{}1678,Gypsy,mdg1{}885,Gypsy,mdg1{}1280,Gypsy,mdg1{}6612,RR49783{}mdg1,Gypsy,mdg1{}1442,Gypsy,Gypsy…	19,CCTCTTTATTATCTTGTTAT,1.12492,mdg1{}299,Gypsy,mdg1{}1047,Gypsy,mdg1{}29,Gypsy,mdg1{}859,Gypsy,mdg1{}6544,Gypsy,mdg1{}831,Gypsy,Gypsy,mdg1{}305,RR50204,Gypsy,mdg1{}CG42335[iso-1],Gypsy,mdg1{}2139,mdg1{}2138,Gypsy,mdg1{}900,Gypsy,mdg1{}914,Gypsy,mdg1{}6612,RR49783{}mdg1,Gypsy,Gypsy,mdg1{}1720,mdg1{}1720,Gypsy,mdg1{}RR48394,Gypsy,mdg1{}885,Gypsy,Gypsy,mdg1{}1280,Gypsy,mdg1{}6543,mdg1{}RR48386,Gyps…	19,TTTTATTAATTTGTCAACTT,1.34382,mdg1{}299,Gypsy,mdg1{}6544,Gypsy,mdg1{}CG42335[iso-1],Gypsy,mdg1{}305,Gypsy,RR50204,Gypsy,Gypsy,Gypsy,Gypsy,Gypsy,Gypsy,Gypsy,Gypsy,Gypsy,Gypsy,mdg1{}831,Gypsy,mdg1{}1047,Gypsy,Gypsy,mdg1{}29,mdg1{}859,Gypsy,mdg1{}2139,mdg1{}2138,Gypsy,mdg1{}1611,mdg1{}1610,Gypsy,Gypsy,mdg1{}1720,Gypsy,mdg1{}900,Gypsy,Gypsy,mdg1{}2138,Gypsy,Gypsy,Gypsy,Gypsy,mdg1{}RR48394,Gypsy,mdg…	19,TTTCGGACATTGTGGGCATG,1.13273,mdg1{}6544,Gypsy,mdg1{}305,Gypsy,mdg1{}1047,Gypsy,mdg1{}2139,mdg1{}2138,Gypsy,mdg1{}831,Gypsy,Gypsy,mdg1{}29,mdg1{}859,Gypsy,RR50204,Gypsy,mdg1{}CG42335[iso-1],Gypsy,mdg1{}299,Gypsy,mdg1{}1611,mdg1{}1610,Gypsy,mdg1{}914,Gypsy,Gypsy,mdg1{}2138,mdg1{}1678,Gypsy,mdg1{}900,Gypsy,mdg1{}RR48394,Gypsy,mdg1{}885,Gypsy,mdg1{}1442,Gypsy,mdg1{}1720,Gypsy,Gypsy,mdg1{}1720,Gyps…	19,AACTTGCCTTTGAATTTCTG,1.42937,Gypsy,mdg1{}29,mdg1{}859,Gypsy,mdg1{}2139,mdg1{}2138,Gypsy,mdg1{}299,Gypsy,mdg1{}6544,Gypsy,mdg1{}CG42335[iso-1],Gypsy,mdg1{}305,Gypsy,RR50204,Gypsy,Gypsy,Gypsy,Gypsy,Gypsy,Gypsy,Gypsy,Gypsy,mdg1{}831,Gypsy,mdg1{}1047,Gypsy,Gypsy,mdg1{}1720,Gypsy,mdg1{}900,Gypsy,Gypsy,mdg1{}2138,Gypsy,Gypsy,Gypsy,Gypsy,Gypsy,mdg1{}RR48394,Gypsy,mdg1{}914,Gypsy,mdg1{}6543,mdg1{}RR48…	19,TTTGTCAGATCTATTAGCCG,1.4882,mdg1{}831,Gypsy,Gypsy,mdg1{}29,mdg1{}859,Gypsy,mdg1{}CG42335[iso-1],Gypsy,RR50204,Gypsy,Gypsy,mdg1{}299,Gypsy,mdg1{}6544,Gypsy,mdg1{}305,Gypsy,mdg1{}1047,Gypsy,mdg1{}2139,mdg1{}2138,Gypsy,Gypsy,mdg1{}1280,Gypsy,mdg1{}6612,RR49783{}mdg1,Gypsy,Gypsy,mdg1{}1611,mdg1{}1610,Gypsy,mdg1{}914,Gypsy,Gypsy,mdg1{}2138,mdg1{}1678,Gypsy,mdg1{}900,Gypsy,mdg1{}RR48394,Gypsy,mdg1{}…	19,CTGGTTTTTGACTTTCTGGC,1.47792,mdg1{}859,Gypsy,mdg1{}2139,mdg1{}2138,Gypsy,mdg1{}299,Gypsy,mdg1{}6544,Gypsy,mdg1{}CG42335[iso-1],Gypsy,mdg1{}305,Gypsy,RR50204,Gypsy,mdg1{}831,Gypsy,mdg1{}1047,Gypsy,Gypsy,mdg1{}29,mdg1{}914,Gypsy,mdg1{}6543,mdg1{}RR48386,Gypsy,mdg1{}1678,Gypsy,mdg1{}885,Gypsy,mdg1{}1280,Gypsy,mdg1{}6612,RR49783{}mdg1,Gypsy,mdg1{}1442,Gypsy,mdg1{}1720,Gypsy,Gypsy,mdg1{}1611,mdg1{}…	19,CTTTCGATATCCTCACCGAT,1.53296,mdg1{}6544,Gypsy,mdg1{}305,Gypsy,mdg1{}1047,Gypsy,mdg1{}2139,mdg1{}2138,Gypsy,mdg1{}831,Gypsy,RR50204,Gypsy,Gypsy,mdg1{}29,mdg1{}859,Gypsy,mdg1{}CG42335[iso-1],Gypsy,Gypsy,Gypsy,Gypsy,Gypsy,Gypsy,mdg1{}1636,Gypsy,Gypsy,mdg1{}299,Gypsy,mdg1{}1678,Gypsy,mdg1{}900,Gypsy,mdg1{}RR48394,Gypsy,mdg1{}885,Gypsy,mdg1{}1442,Gypsy,mdg1{}1720,Gypsy,Gypsy,mdg1{}1720,Gypsy,mdg1{}…	19,TTTAAGTTGTGTCTGTACTT,1.29435,mdg1{}299,Gypsy,mdg1{}6544,Gypsy,mdg1{}305,Gypsy,mdg1{}1047,Gypsy,mdg1{}2139,mdg1{}2138,Gypsy,mdg1{}831,Gypsy,RR50204,Gypsy,Gypsy,mdg1{}29,mdg1{}859,Gypsy,mdg1{}CG42335[iso-1],Gypsy,mdg1{}RR48394,Gypsy,mdg1{}885,Gypsy,mdg1{}1442,Gypsy,mdg1{}1720,Gypsy,Gypsy,mdg1{}1720,Gypsy,mdg1{}6543,mdg1{}RR48386,Gypsy,Gypsy,mdg1{}6612,RR49783{}mdg1,Gypsy,mdg1{}1280,Gypsy,Gypsy,m…	19,TTTGATGACATCGGGCGATT,1.32975,mdg1{}CG42335[iso-1],Gypsy,RR50204,Gypsy,Gypsy,Gypsy,Gypsy,Gypsy,Gypsy,mdg1{}299,Gypsy,mdg1{}6544,Gypsy,mdg1{}305,Gypsy,mdg1{}1047,Gypsy,mdg1{}2139,mdg1{}2138,Gypsy,mdg1{}831,Gypsy,Gypsy,mdg1{}29,mdg1{}859,Gypsy,mdg1{}6543,mdg1{}RR48386,Gypsy,Gypsy,Gypsy,Gypsy,Gypsy,Gypsy,Gypsy,Gypsy,Gypsy,mdg1{}1280,Gypsy,mdg1{}6612,RR49783{}mdg1,Gypsy,Gypsy,mdg1{}1611,mdg1{}1610,…	19,TTGAATTGCCGGTCATTTCT,1.02759,mdg1{}2139,mdg1{}2138,Gypsy,mdg1{}831,Gypsy,Gypsy,mdg1{}29,mdg1{}859,Gypsy,RR50204,Gypsy,mdg1{}CG42335[iso-1],Gypsy,mdg1{}299,Gypsy,mdg1{}6544,Gypsy,mdg1{}305,Gypsy,mdg1{}1047,Gypsy,Gypsy,Gypsy,Gypsy,Gypsy,mdg1{}1280,Gypsy,mdg1{}6612,RR49783{}mdg1,Gypsy,mdg1{}1611,mdg1{}1610,Gypsy,mdg1{}914,Gypsy,Gypsy,mdg1{}2138,mdg1{}1678,Gypsy,mdg1{}900,Gypsy,mdg1{}RR48394,Gypsy…	19,TATGGTTTTGAGCTTATCGT,1.24488,RR50204,Gypsy,mdg1{}CG42335[iso-1],Gypsy,Gypsy,Gypsy,Gypsy,Gypsy,Gypsy,Gypsy,mdg1{}299,Gypsy,mdg1{}6544,Gypsy,mdg1{}305,Gypsy,mdg1{}1047,Gypsy,mdg1{}2139,mdg1{}2138,Gypsy,mdg1{}831,Gypsy,Gypsy,mdg1{}29,mdg1{}859,Gypsy,mdg1{}1611,mdg1{}1610,Gypsy,mdg1{}914,Gypsy,Gypsy,mdg1{}2138,mdg1{}1678,Gypsy,mdg1{}900,Gypsy,mdg1{}RR48394,Gypsy,mdg1{}885,Gypsy,mdg1{}1442,Gypsy,md…	19,CAGATCTATTAGCCGGAGAG,1.27792,mdg1{}831,Gypsy,Gypsy,mdg1{}29,mdg1{}859,Gypsy,mdg1{}CG42335[iso-1],Gypsy,RR50204,Gypsy,mdg1{}299,Gypsy,mdg1{}6544,Gypsy,mdg1{}305,Gypsy,mdg1{}1047,Gypsy,mdg1{}2139,mdg1{}2138,Gypsy,mdg1{}1611,mdg1{}1610,Gypsy,mdg1{}914,Gypsy,Gypsy,mdg1{}2138,mdg1{}1678,Gypsy,mdg1{}900,Gypsy,mdg1{}RR48394,Gypsy,mdg1{}885,Gypsy,mdg1{}1442,Gypsy,mdg1{}1720,Gypsy,Gypsy,mdg1{}1720,Gyps…	19,TTGATTTTCTGAGTGAGCGC,1.57053,mdg1{}299,Gypsy,mdg1{}831,Gypsy,RR50204,Gypsy,mdg1{}1047,Gypsy,mdg1{}1025,mdg1{}1610,Gypsy,mdg1{}CG42335[iso-1],Gypsy,mdg1{}859,Gypsy,Gypsy,mdg1{}305,mdg1{}2139,mdg1{}2138,Gypsy,mdg1{}6544,BOOKEND-3075.i1,Gypsy,mdg1{}29,Gypsy,Gypsy,mdg1{}RR48394,BOOKEND-2426.i2,Gypsy,mdg1{}914,BOOKEND-1691.i1,Gypsy,Gypsy,mdg1{}1720,mdg1{}1720,Gypsy,mdg1{}1442,Gypsy,mdg1{}6612,RR497…	19,TTCTGGTTTTTGACTTTCTG,1.4921,RR50204,Gypsy,mdg1{}831,Gypsy,mdg1{}1047,Gypsy,Gypsy,mdg1{}29,mdg1{}859,Gypsy,mdg1{}2139,mdg1{}2138,Gypsy,mdg1{}299,Gypsy,mdg1{}6544,Gypsy,mdg1{}CG42335[iso-1],Gypsy,mdg1{}305,Gypsy,Gypsy,mdg1{}1720,Gypsy,mdg1{}900,Gypsy,Gypsy,mdg1{}2138,Gypsy,mdg1{}RR48394,Gypsy,mdg1{}914,Gypsy,mdg1{}6543,mdg1{}RR48386,Gypsy,mdg1{}1678,Gypsy,mdg1{}885,Gypsy,mdg1{}1280,Gypsy,mdg1{}6…	19,TTTCATTCTAGTTTTCTGAT,1.04731,mdg1{}6544,Gypsy,RR50204,Gypsy,mdg1{}859,Gypsy,mdg1{}305,Gypsy,Gypsy,mdg1{}29,mdg1{}831,Gypsy,mdg1{}1047,Gypsy,mdg1{}CG42335[iso-1],Gypsy,mdg1{}2139,mdg1{}2138,Gypsy,mdg1{}299,Gypsy,mdg1{}900,Gypsy,mdg1{}885,Gypsy,mdg1{}1280,Gypsy,Gypsy,Gypsy,mdg1{}RR48394,Gypsy,mdg1{}1611,mdg1{}1610,Gypsy,mdg1{}914,Gypsy,Gypsy,mdg1{}2138,mdg1{}1442,Gypsy,mdg1{}1720,Gypsy,Gypsy,mdg…	19,TTGGTGTATGGCTTTACGGG,1.68658,Gypsy,mdg1{}305,Gypsy,Gypsy,BOOKEND-1156.i1,Gypsy,Gypsy,Gypsy,Gypsy,Gypsy,mdg1{}831,Gypsy,RR50204,Gypsy,mdg1{}299,Gypsy,mdg1{}CG42335[iso-1],Gypsy,mdg1{}859,Gypsy,mdg1{}2139,mdg1{}2138,Gypsy,mdg1{}6544,Gypsy,mdg1{}29,Gypsy,mdg1{}1047,Gypsy,Gypsy,Gypsy,Gypsy,mdg1{}900,Gypsy,mdg1{}1280,Gypsy,Gypsy,mdg1{}6612,RR49783{}mdg1,Gypsy,mdg1{}1678,Gypsy,Gypsy,mdg1{}2138,mdg1{…	19,GCATCTCCTGATCTCCTTTT,1.23942,Gypsy,mdg1{}299,Gypsy,mdg1{}6544,Gypsy,mdg1{}305,Gypsy,mdg1{}1047,Gypsy,mdg1{}2139,mdg1{}2138,Gypsy,mdg1{}831,Gypsy,Gypsy,mdg1{}29,mdg1{}859,Gypsy,mdg1{}CG42335[iso-1],Gypsy,RR50204,Gypsy,Gypsy,Gypsy,Gypsy,Gypsy,Gypsy,Gypsy,Gypsy,Gypsy,mdg1{}2138,mdg1{}1678,Gypsy,mdg1{}900,Gypsy,mdg1{}RR48394,Gypsy,mdg1{}885,Gypsy,mdg1{}1442,Gypsy,mdg1{}1720,Gypsy,Gypsy,mdg1{}1720,…	19,TTTCGACCATTGGGGTGGTG,1.02133,mdg1{}299,Gypsy,mdg1{}831,Gypsy,RR50204,Gypsy,mdg1{}1025,mdg1{}1610,Gypsy,mdg1{}1047,Gypsy,mdg1{}CG42335[iso-1],Gypsy,mdg1{}859,Gypsy,Gypsy,mdg1{}305,mdg1{}2139,mdg1{}2138,Gypsy,mdg1{}6544,BOOKEND-3075.i1,Gypsy,mdg1{}29,Gypsy,Gypsy,mdg1{}1720,mdg1{}1720,Gypsy,mdg1{}1442,Gypsy,mdg1{}6612,RR49783{}mdg1,Gypsy,Gypsy,mdg1{}900,Gypsy,BOOKEND-1391.i1,mdg1{}1678,Gypsy,Gyps…
g2-g20	FBti0019347_mdg1{}1280	3.01594	2.38588e-05	274.835	195	19,TTATTTGATTTTCTGAGTGA,1.07316,mdg1{}299,Gypsy,mdg1{}831,Gypsy,RR50204,Gypsy,mdg1{}1047,Gypsy,mdg1{}1025,mdg1{}1610,Gypsy,mdg1{}CG42335[iso-1],Gypsy,mdg1{}859,Gypsy,Gypsy,mdg1{}305,mdg1{}2139,mdg1{}2138,Gypsy,mdg1{}6544,BOOKEND-3075.i1,Gypsy,mdg1{}29,Gypsy,BOOKEND-1391.i1,mdg1{}1678,Gypsy,Gypsy,mdg1{}2138,mdg1{}6543,mdg1{}RR48386,Gypsy,mdg1{}885,Gypsy,BOOKEND-3109.i1,Gypsy,mdg1{}1280,Gypsy,Gypsy…	19,CTTTTCCTTTCTCTGTAAAT,1.55013,mdg1{}831,Gypsy,RR50204,Gypsy,Gypsy,mdg1{}29,mdg1{}859,Gypsy,mdg1{}299,Gypsy,mdg1{}6544,Gypsy,mdg1{}305,Gypsy,mdg1{}CG42335[iso-1],Gypsy,mdg1{}1047,Gypsy,mdg1{}2139,mdg1{}2138,Gypsy,mdg1{}6612,RR49783{}mdg1,Gypsy,mdg1{}1280,Gypsy,Gypsy,mdg1{}1611,mdg1{}1610,Gypsy,mdg1{}914,Gypsy,Gypsy,mdg1{}2138,mdg1{}1678,Gypsy,mdg1{}900,Gypsy,mdg1{}RR48394,Gypsy,mdg1{}885,Gypsy,m…	19,TCAAACTCAGGTATTGTGGA,1.88341,mdg1{}831,Gypsy,Gypsy,mdg1{}29,mdg1{}859,Gypsy,mdg1{}CG42335[iso-1],Gypsy,RR50204,Gypsy,Gypsy,Gypsy,Gypsy,Gypsy,Gypsy,mdg1{}299,Gypsy,mdg1{}6544,Gypsy,mdg1{}305,Gypsy,mdg1{}1047,Gypsy,mdg1{}2139,mdg1{}2138,Gypsy,mdg1{}914,Gypsy,Gypsy,mdg1{}2138,mdg1{}1678,Gypsy,mdg1{}900,Gypsy,mdg1{}RR48394,Gypsy,mdg1{}885,Gypsy,mdg1{}1442,Gypsy,mdg1{}1720,Gypsy,Gypsy,mdg1{}1720,Gy…	19,CTGAATGTCATCTGTATGGT,1.32894,Gypsy,mdg1{}305,RR50204,Gypsy,mdg1{}CG42335[iso-1],Gypsy,mdg1{}2139,mdg1{}2138,Gypsy,mdg1{}299,Gypsy,mdg1{}1047,Gypsy,mdg1{}29,Gypsy,mdg1{}859,Gypsy,mdg1{}6544,Gypsy,mdg1{}831,Gypsy,mdg1{}900,Gypsy,mdg1{}914,Gypsy,mdg1{}6612,RR49783{}mdg1,Gypsy,Gypsy,mdg1{}1720,mdg1{}1720,Gypsy,mdg1{}RR48394,Gypsy,mdg1{}885,Gypsy,Gypsy,mdg1{}1280,Gypsy,mdg1{}6543,mdg1{}RR48386,Gyps…	19,CAAACTATTCTCTGCTTTGC,1.11866,mdg1{}2139,mdg1{}2138,Gypsy,mdg1{}299,Gypsy,mdg1{}1047,Gypsy,mdg1{}29,Gypsy,mdg1{}859,Gypsy,mdg1{}6544,Gypsy,mdg1{}831,Gypsy,Gypsy,mdg1{}305,RR50204,Gypsy,mdg1{}CG42335[iso-1],Gypsy,mdg1{}900,Gypsy,mdg1{}914,Gypsy,mdg1{}6612,RR49783{}mdg1,Gypsy,Gypsy,mdg1{}1720,mdg1{}1720,Gypsy,mdg1{}RR48394,Gypsy,mdg1{}885,Gypsy,Gypsy,mdg1{}1280,Gypsy,mdg1{}6543,mdg1{}RR48386,Gyps…	19,ACACTCTACTCACTCAGATC,1.02059,RR50204,Gypsy,Gypsy,mdg1{}5986,Tabor{}2860,Gypsy,BOOKEND-1156.i1,Gypsy,Gypsy,Gypsy,Gypsy,Gypsy,mdg1{}1025,mdg1{}1610,Gypsy,mdg1{}1047,Gypsy,mdg1{}CG42335[iso-1],Gypsy,mdg1{}859,Gypsy,Gypsy,mdg1{}305,mdg1{}2139,mdg1{}2138,Gypsy,mdg1{}6544,BOOKEND-3075.i1,Gypsy,mdg1{}29,Gypsy,mdg1{}299,Gypsy,mdg1{}831,Gypsy,mdg1{}1280,Gypsy,Gypsy,mdg1{}RR48394,BOOKEND-2426.i2,Gypsy,G…	19,CTTTTGTCAGATCTATTAGC,1.28337,Gypsy,mdg1{}29,mdg1{}859,Gypsy,mdg1{}CG42335[iso-1],Gypsy,RR50204,Gypsy,Gypsy,mdg1{}299,Gypsy,mdg1{}6544,Gypsy,mdg1{}305,Gypsy,mdg1{}1047,Gypsy,mdg1{}2139,mdg1{}2138,Gypsy,mdg1{}831,Gypsy,Gypsy,Gypsy,Gypsy,mdg1{}1280,Gypsy,mdg1{}6612,RR49783{}mdg1,Gypsy,Gypsy,mdg1{}1611,mdg1{}1610,Gypsy,mdg1{}914,Gypsy,Gypsy,mdg1{}2138,mdg1{}1678,Gypsy,mdg1{}900,Gypsy,mdg1{}RR48394…	19,TTAGAATTCCAATACTTCTG,1.72508,mdg1{}2139,mdg1{}2138,Gypsy,mdg1{}6544,Gypsy,mdg1{}6544,BOOKEND-3075.i1,Gypsy,mdg1{}29,Gypsy,Gypsy,mdg1{}29,mdg1{}1047,Gypsy,Gypsy,mdg1{}1047,mdg1{}CG42335[iso-1],Gypsy,mdg1{}CG42335[iso-1],Gypsy,mdg1{}859,Gypsy,mdg1{}859,Gypsy,mdg1{}2120,Gypsy,Gypsy,mdg1{}305,mdg1{}305,Gypsy,mdg1{}799,Gypsy,mdg1{}1720,mdg1{}2121,Gypsy,mdg1{}2138,mdg1{}900,Gypsy,BOOKEND-1391.i1,mdg…	19,TTATAATTTCCTCGGCCATT,1.05202,mdg1{}299,Gypsy,mdg1{}6544,Gypsy,mdg1{}305,Gypsy,mdg1{}1047,Gypsy,mdg1{}2139,mdg1{}2138,Gypsy,mdg1{}831,Gypsy,Gypsy,mdg1{}29,mdg1{}859,Gypsy,RR50204,Gypsy,mdg1{}CG42335[iso-1],Gypsy,Gypsy,Gypsy,Gypsy,Gypsy,Gypsy,Gypsy,Gypsy,mdg1{}1280,Gypsy,mdg1{}6612,RR49783{}mdg1,Gypsy,mdg1{}1611,mdg1{}1610,Gypsy,mdg1{}914,Gypsy,Gypsy,mdg1{}2138,mdg1{}1678,Gypsy,mdg1{}900,Gypsy,m…	19,TGTAATTCCTGGTTGGGGAT,1.2003,mdg1{}CG42335[iso-1],Gypsy,mdg1{}305,Gypsy,RR50204,Gypsy,mdg1{}1047,Gypsy,mdg1{}2139,mdg1{}2138,Gypsy,Gypsy,mdg1{}29,mdg1{}859,Gypsy,mdg1{}2136,Gypsy,mdg1{}299,Gypsy,mdg1{}6544,Gypsy,mdg1{}831,Gypsy,mdg1{}1442,Gypsy,mdg1{}1720,Gypsy,Gypsy,Gypsy,mdg1{}1720,Gypsy,mdg1{}1611,mdg1{}1610,Gypsy,mdg1{}914,Gypsy,mdg1{}6543,mdg1{}RR48386,Gypsy,Gypsy,mdg1{}2138,mdg1{}1678,Gyp…	19,TTGTATGTTTCGGACATTGT,1.05983,mdg1{}CG42335[iso-1],Gypsy,Gypsy,Gypsy,Gypsy,mdg1{}299,Gypsy,mdg1{}6544,Gypsy,mdg1{}305,Gypsy,mdg1{}1047,Gypsy,mdg1{}2139,mdg1{}2138,Gypsy,mdg1{}831,Gypsy,Gypsy,mdg1{}29,mdg1{}859,Gypsy,RR50204,Gypsy,Gypsy,Gypsy,Gypsy,mdg1{}1280,Gypsy,mdg1{}6612,RR49783{}mdg1,Gypsy,mdg1{}1611,mdg1{}1610,Gypsy,mdg1{}914,Gypsy,Gypsy,mdg1{}2138,mdg1{}1678,Gypsy,mdg1{}900,Gypsy,mdg1{}R…	19,AAGTTGTGTCTGTACTTGAC,1.80269,mdg1{}305,Gypsy,mdg1{}1047,Gypsy,mdg1{}2139,mdg1{}2138,Gypsy,mdg1{}831,Gypsy,RR50204,Gypsy,Gypsy,mdg1{}29,mdg1{}859,Gypsy,mdg1{}CG42335[iso-1],Gypsy,mdg1{}299,Gypsy,mdg1{}6544,Gypsy,mdg1{}RR48394,Gypsy,mdg1{}885,Gypsy,mdg1{}1442,Gypsy,mdg1{}1720,Gypsy,Gypsy,mdg1{}1720,Gypsy,mdg1{}6543,mdg1{}RR48386,Gypsy,Gypsy,mdg1{}6612,RR49783{}mdg1,Gypsy,mdg1{}1280,Gypsy,Gypsy,m…	19,ATTATTAGCTGATATGGTTT,1.10533,mdg1{}859,Gypsy,mdg1{}2139,mdg1{}2138,Gypsy,mdg1{}299,Gypsy,mdg1{}6544,Gypsy,mdg1{}CG42335[iso-1],Gypsy,mdg1{}305,Gypsy,RR50204,Gypsy,Gypsy,Gypsy,Gypsy,mdg1{}831,Gypsy,mdg1{}1047,Gypsy,Gypsy,mdg1{}29,mdg1{}6543,mdg1{}RR48386,Gypsy,mdg1{}1678,Gypsy,mdg1{}885,Gypsy,mdg1{}1280,Gypsy,mdg1{}6612,RR49783{}mdg1,Gypsy,mdg1{}1442,Gypsy,mdg1{}1720,Gypsy,Gypsy,mdg1{}1611,mdg1…	19,TTACTGCTTGTGATAAATGA,1.17359,mdg1{}299,Gypsy,mdg1{}6544,Gypsy,mdg1{}305,Gypsy,mdg1{}CG42335[iso-1],Gypsy,mdg1{}1047,Gypsy,mdg1{}2139,mdg1{}2138,Gypsy,mdg1{}831,Gypsy,RR50204,Gypsy,Gypsy,mdg1{}29,mdg1{}859,Gypsy,Gypsy,Gypsy,Gypsy,Gypsy,Gypsy,Gypsy,mdg1{}2138,mdg1{}1678,Gypsy,mdg1{}900,Gypsy,mdg1{}RR48394,Gypsy,mdg1{}885,Gypsy,mdg1{}1442,Gypsy,mdg1{}1720,Gypsy,Gypsy,mdg1{}1720,Gypsy,mdg1{}6543,m…	12,TTGAGATATTCGACACAGTG,1.45516,mdg1{}6544,BOOKEND-3075.i1,Gypsy,mdg1{}29,Gypsy,mdg1{}299,Gypsy,mdg1{}831,Gypsy,RR50204,Gypsy,mdg1{}1025,mdg1{}1610,Gypsy,mdg1{}1047,Gypsy,mdg1{}CG42335[iso-1],Gypsy,mdg1{}859,Gypsy,Gypsy,mdg1{}305,mdg1{}2139,mdg1{}2138,Gypsy,mdg1{}885,Gypsy,BOOKEND-3109.i1,Gypsy,mdg1{}1280,Gypsy,Gypsy,mdg1{}RR48394,BOOKEND-2426.i2,Gypsy,mdg1{}6543,mdg1{}RR48386,Gypsy,mdg1{}914,BOO…	19,CGCTAGCATCTCCTGATCTC,1.35008,mdg1{}2139,mdg1{}2138,Gypsy,mdg1{}831,Gypsy,Gypsy,mdg1{}29,mdg1{}859,Gypsy,mdg1{}CG42335[iso-1],Gypsy,RR50204,Gypsy,Gypsy,Gypsy,Gypsy,Gypsy,Gypsy,Gypsy,Gypsy,Gypsy,mdg1{}299,Gypsy,mdg1{}6544,Gypsy,mdg1{}305,Gypsy,mdg1{}1047,Gypsy,Gypsy,Gypsy,Gypsy,Gypsy,mdg1{}1280,Gypsy,mdg1{}6612,RR49783{}mdg1,Gypsy,Gypsy,mdg1{}1611,mdg1{}1610,Gypsy,mdg1{}914,Gypsy,Gypsy,mdg1{}213…	19,TTGCGTCAGCTGGACGTCGC,1.76984,mdg1{}1025,mdg1{}1610,Gypsy,mdg1{}CG42335[iso-1],Gypsy,mdg1{}859,Gypsy,mdg1{}2139,mdg1{}2138,Gypsy,mdg1{}6544,BOOKEND-3075.i1,Gypsy,mdg1{}29,Gypsy,mdg1{}831,Gypsy,mdg1{}1047,Gypsy,Gypsy,mdg1{}305,RR50204,Gypsy,Gypsy,mdg1{}1636,mdg1{}1280,Gypsy,Gypsy,mdg1{}1442,Gypsy,mdg1{}6612,RR49783{}mdg1,Gypsy,Gypsy,mdg1{}1720,mdg1{}1720,Gypsy,Gypsy,mdg1{}900,Gypsy,BOOKEND-1391.…	19,TTGTCAGATCTATTAGCCGG,1.48739,mdg1{}305,Gypsy,mdg1{}1047,Gypsy,mdg1{}2139,mdg1{}2138,Gypsy,mdg1{}831,Gypsy,Gypsy,mdg1{}29,mdg1{}859,Gypsy,mdg1{}CG42335[iso-1],Gypsy,RR50204,Gypsy,Gypsy,mdg1{}299,Gypsy,mdg1{}6544,Gypsy,mdg1{}6612,RR49783{}mdg1,Gypsy,Gypsy,mdg1{}1611,mdg1{}1610,Gypsy,mdg1{}914,Gypsy,Gypsy,mdg1{}2138,mdg1{}1678,Gypsy,mdg1{}900,Gypsy,mdg1{}RR48394,Gypsy,mdg1{}885,Gypsy,mdg1{}1442,G…	19,CACTATTTTCTATATTTGCG,1.01117,mdg1{}6544,Gypsy,mdg1{}831,Gypsy,mdg1{}CG42335[iso-1],Gypsy,mdg1{}305,Gypsy,RR50204,Gypsy,mdg1{}1047,Gypsy,Gypsy,mdg1{}29,mdg1{}859,Gypsy,mdg1{}2139,mdg1{}2138,Gypsy,mdg1{}299,Gypsy,Gypsy,mdg1{}1611,mdg1{}1610,Gypsy,mdg1{}1678,Gypsy,mdg1{}900,Gypsy,mdg1{}RR48394,Gypsy,mdg1{}914,Gypsy,mdg1{}6543,mdg1{}RR48386,Gypsy,mdg1{}885,Gypsy,mdg1{}1280,Gypsy,mdg1{}6612,RR49783…	19,ATTATAATTTTGGTTACCAC,1.41908,mdg1{}1047,Gypsy,mdg1{}2139,mdg1{}2138,Gypsy,mdg1{}831,Gypsy,Gypsy,mdg1{}29,mdg1{}859,Gypsy,RR50204,Gypsy,mdg1{}CG42335[iso-1],Gypsy,Gypsy,Gypsy,Gypsy,Gypsy,Gypsy,mdg1{}299,Gypsy,mdg1{}6544,Gypsy,mdg1{}305,Gypsy,mdg1{}900,Gypsy,mdg1{}RR48394,Gypsy,mdg1{}885,Gypsy,mdg1{}1442,Gypsy,mdg1{}1720,Gypsy,Gypsy,mdg1{}1720,Gypsy,mdg1{}6543,mdg1{}RR48386,Gypsy,Gypsy,Gypsy,Gyp…	19,TTTCCTGTATTCTTATTCCT,1.44661,mdg1{}6544,Gypsy,mdg1{}305,Gypsy,mdg1{}1047,Gypsy,mdg1{}2139,mdg1{}2138,Gypsy,mdg1{}831,Gypsy,RR50204,Gypsy,Gypsy,mdg1{}29,mdg1{}859,Gypsy,mdg1{}CG42335[iso-1],Gypsy,mdg1{}299,Gypsy,mdg1{}1720,Gypsy,Gypsy,mdg1{}1720,Gypsy,mdg1{}6543,mdg1{}RR48386,Gypsy,Gypsy,mdg1{}6612,RR49783{}mdg1,Gypsy,mdg1{}1280,Gypsy,Gypsy,mdg1{}1611,mdg1{}1610,Gypsy,mdg1{}914,Gypsy,Gypsy,mdg1…	19,ATTTGAATTGCCGGTCATTT,1.04885,mdg1{}859,Gypsy,RR50204,Gypsy,mdg1{}CG42335[iso-1],Gypsy,mdg1{}299,Gypsy,mdg1{}6544,Gypsy,mdg1{}305,Gypsy,mdg1{}1047,Gypsy,mdg1{}2139,mdg1{}2138,Gypsy,mdg1{}831,Gypsy,Gypsy,mdg1{}29,mdg1{}6612,RR49783{}mdg1,Gypsy,mdg1{}1611,mdg1{}1610,Gypsy,mdg1{}914,Gypsy,Gypsy,mdg1{}2138,mdg1{}1678,Gypsy,mdg1{}900,Gypsy,mdg1{}RR48394,Gypsy,mdg1{}885,Gypsy,mdg1{}1442,Gypsy,mdg1{}1…	19,TTATCCAAACTATTCTCTGC,1.00336,mdg1{}6544,Gypsy,mdg1{}831,Gypsy,Gypsy,mdg1{}305,RR50204,Gypsy,mdg1{}CG42335[iso-1],Gypsy,mdg1{}2139,mdg1{}2138,Gypsy,mdg1{}299,Gypsy,mdg1{}1047,Gypsy,mdg1{}29,Gypsy,mdg1{}859,Gypsy,mdg1{}900,Gypsy,mdg1{}914,Gypsy,mdg1{}6612,RR49783{}mdg1,Gypsy,Gypsy,mdg1{}1720,mdg1{}1720,Gypsy,mdg1{}RR48394,Gypsy,mdg1{}885,Gypsy,Gypsy,mdg1{}1280,Gypsy,mdg1{}6543,mdg1{}RR48386,Gyps…	19,ATAATACACTATTTGAATTG,1.19076,mdg1{}2139,mdg1{}2138,Gypsy,mdg1{}831,Gypsy,Gypsy,mdg1{}29,mdg1{}859,Gypsy,RR50204,Gypsy,mdg1{}CG42335[iso-1],Gypsy,Gypsy,Gypsy,Gypsy,Gypsy,mdg1{}299,Gypsy,mdg1{}6544,Gypsy,mdg1{}305,Gypsy,mdg1{}1047,Gypsy,mdg1{}1442,Gypsy,mdg1{}1720,Gypsy,Gypsy,mdg1{}1720,Gypsy,mdg1{}6543,mdg1{}RR48386,Gypsy,Gypsy,Gypsy,Gypsy,Gypsy,Gypsy,mdg1{}1280,Gypsy,mdg1{}6612,RR49783{}mdg1,G…	19,ATTTCTGTACTGCAGTGTAT,1.04731,mdg1{}6544,Gypsy,mdg1{}305,Gypsy,mdg1{}1047,Gypsy,mdg1{}2139,mdg1{}2138,Gypsy,mdg1{}831,Gypsy,Gypsy,mdg1{}29,mdg1{}859,Gypsy,RR50204,Gypsy,mdg1{}CG42335[iso-1],Gypsy,Gypsy,Gypsy,Gypsy,Gypsy,mdg1{}299,Gypsy,Gypsy,mdg1{}1720,Gypsy,mdg1{}6543,mdg1{}RR48386,Gypsy,Gypsy,Gypsy,Gypsy,Gypsy,Gypsy,Gypsy,mdg1{}1280,Gypsy,mdg1{}6612,RR49783{}mdg1,Gypsy,mdg1{}1611,mdg1{}1610,G…	19,TGGAAGTGGGAATTTATCTG,1.3422,Gypsy,Gypsy,Gypsy,Gypsy,mdg1{}831,Gypsy,mdg1{}1047,Gypsy,Gypsy,mdg1{}29,mdg1{}859,Gypsy,mdg1{}2139,mdg1{}2138,Gypsy,mdg1{}299,Gypsy,mdg1{}6544,Gypsy,mdg1{}CG42335[iso-1],Gypsy,mdg1{}305,Gypsy,RR50204,Gypsy,Gypsy,Gypsy,mdg1{}914,Gypsy,mdg1{}6543,mdg1{}RR48386,Gypsy,mdg1{}1678,Gypsy,mdg1{}885,Gypsy,mdg1{}1280,Gypsy,mdg1{}6612,RR49783{}mdg1,Gypsy,mdg1{}1442,Gypsy,Gypsy…	19,CCTCTTTATTATCTTGTTAT,1.12492,mdg1{}299,Gypsy,mdg1{}1047,Gypsy,mdg1{}29,Gypsy,mdg1{}859,Gypsy,mdg1{}6544,Gypsy,mdg1{}831,Gypsy,Gypsy,mdg1{}305,RR50204,Gypsy,mdg1{}CG42335[iso-1],Gypsy,mdg1{}2139,mdg1{}2138,Gypsy,mdg1{}900,Gypsy,mdg1{}914,Gypsy,mdg1{}6612,RR49783{}mdg1,Gypsy,Gypsy,mdg1{}1720,mdg1{}1720,Gypsy,mdg1{}RR48394,Gypsy,mdg1{}885,Gypsy,Gypsy,mdg1{}1280,Gypsy,mdg1{}6543,mdg1{}RR48386,Gyps…	19,TTTTATTAATTTGTCAACTT,1.34382,mdg1{}299,Gypsy,mdg1{}6544,Gypsy,mdg1{}CG42335[iso-1],Gypsy,mdg1{}305,Gypsy,RR50204,Gypsy,Gypsy,Gypsy,Gypsy,Gypsy,Gypsy,Gypsy,Gypsy,Gypsy,Gypsy,mdg1{}831,Gypsy,mdg1{}1047,Gypsy,Gypsy,mdg1{}29,mdg1{}859,Gypsy,mdg1{}2139,mdg1{}2138,Gypsy,mdg1{}1611,mdg1{}1610,Gypsy,Gypsy,mdg1{}1720,Gypsy,mdg1{}900,Gypsy,Gypsy,mdg1{}2138,Gypsy,Gypsy,Gypsy,Gypsy,mdg1{}RR48394,Gypsy,mdg…	19,TTTCGGACATTGTGGGCATG,1.13273,mdg1{}6544,Gypsy,mdg1{}305,Gypsy,mdg1{}1047,Gypsy,mdg1{}2139,mdg1{}2138,Gypsy,mdg1{}831,Gypsy,Gypsy,mdg1{}29,mdg1{}859,Gypsy,RR50204,Gypsy,mdg1{}CG42335[iso-1],Gypsy,mdg1{}299,Gypsy,mdg1{}1611,mdg1{}1610,Gypsy,mdg1{}914,Gypsy,Gypsy,mdg1{}2138,mdg1{}1678,Gypsy,mdg1{}900,Gypsy,mdg1{}RR48394,Gypsy,mdg1{}885,Gypsy,mdg1{}1442,Gypsy,mdg1{}1720,Gypsy,Gypsy,mdg1{}1720,Gyps…	19,AACTTGCCTTTGAATTTCTG,1.42937,Gypsy,mdg1{}29,mdg1{}859,Gypsy,mdg1{}2139,mdg1{}2138,Gypsy,mdg1{}299,Gypsy,mdg1{}6544,Gypsy,mdg1{}CG42335[iso-1],Gypsy,mdg1{}305,Gypsy,RR50204,Gypsy,Gypsy,Gypsy,Gypsy,Gypsy,Gypsy,Gypsy,Gypsy,mdg1{}831,Gypsy,mdg1{}1047,Gypsy,Gypsy,mdg1{}1720,Gypsy,mdg1{}900,Gypsy,Gypsy,mdg1{}2138,Gypsy,Gypsy,Gypsy,Gypsy,Gypsy,mdg1{}RR48394,Gypsy,mdg1{}914,Gypsy,mdg1{}6543,mdg1{}RR48…	19,TTTGTCAGATCTATTAGCCG,1.4882,mdg1{}831,Gypsy,Gypsy,mdg1{}29,mdg1{}859,Gypsy,mdg1{}CG42335[iso-1],Gypsy,RR50204,Gypsy,Gypsy,mdg1{}299,Gypsy,mdg1{}6544,Gypsy,mdg1{}305,Gypsy,mdg1{}1047,Gypsy,mdg1{}2139,mdg1{}2138,Gypsy,Gypsy,mdg1{}1280,Gypsy,mdg1{}6612,RR49783{}mdg1,Gypsy,Gypsy,mdg1{}1611,mdg1{}1610,Gypsy,mdg1{}914,Gypsy,Gypsy,mdg1{}2138,mdg1{}1678,Gypsy,mdg1{}900,Gypsy,mdg1{}RR48394,Gypsy,mdg1{}…	19,CTGGTTTTTGACTTTCTGGC,1.47792,mdg1{}859,Gypsy,mdg1{}2139,mdg1{}2138,Gypsy,mdg1{}299,Gypsy,mdg1{}6544,Gypsy,mdg1{}CG42335[iso-1],Gypsy,mdg1{}305,Gypsy,RR50204,Gypsy,mdg1{}831,Gypsy,mdg1{}1047,Gypsy,Gypsy,mdg1{}29,mdg1{}914,Gypsy,mdg1{}6543,mdg1{}RR48386,Gypsy,mdg1{}1678,Gypsy,mdg1{}885,Gypsy,mdg1{}1280,Gypsy,mdg1{}6612,RR49783{}mdg1,Gypsy,mdg1{}1442,Gypsy,mdg1{}1720,Gypsy,Gypsy,mdg1{}1611,mdg1{}…	19,CTTTCGATATCCTCACCGAT,1.53296,mdg1{}6544,Gypsy,mdg1{}305,Gypsy,mdg1{}1047,Gypsy,mdg1{}2139,mdg1{}2138,Gypsy,mdg1{}831,Gypsy,RR50204,Gypsy,Gypsy,mdg1{}29,mdg1{}859,Gypsy,mdg1{}CG42335[iso-1],Gypsy,Gypsy,Gypsy,Gypsy,Gypsy,Gypsy,mdg1{}1636,Gypsy,Gypsy,mdg1{}299,Gypsy,mdg1{}1678,Gypsy,mdg1{}900,Gypsy,mdg1{}RR48394,Gypsy,mdg1{}885,Gypsy,mdg1{}1442,Gypsy,mdg1{}1720,Gypsy,Gypsy,mdg1{}1720,Gypsy,mdg1{}…	19,TTTAAGTTGTGTCTGTACTT,1.29435,mdg1{}299,Gypsy,mdg1{}6544,Gypsy,mdg1{}305,Gypsy,mdg1{}1047,Gypsy,mdg1{}2139,mdg1{}2138,Gypsy,mdg1{}831,Gypsy,RR50204,Gypsy,Gypsy,mdg1{}29,mdg1{}859,Gypsy,mdg1{}CG42335[iso-1],Gypsy,mdg1{}RR48394,Gypsy,mdg1{}885,Gypsy,mdg1{}1442,Gypsy,mdg1{}1720,Gypsy,Gypsy,mdg1{}1720,Gypsy,mdg1{}6543,mdg1{}RR48386,Gypsy,Gypsy,mdg1{}6612,RR49783{}mdg1,Gypsy,mdg1{}1280,Gypsy,Gypsy,m…	19,TTTGATGACATCGGGCGATT,1.32975,mdg1{}CG42335[iso-1],Gypsy,RR50204,Gypsy,Gypsy,Gypsy,Gypsy,Gypsy,Gypsy,mdg1{}299,Gypsy,mdg1{}6544,Gypsy,mdg1{}305,Gypsy,mdg1{}1047,Gypsy,mdg1{}2139,mdg1{}2138,Gypsy,mdg1{}831,Gypsy,Gypsy,mdg1{}29,mdg1{}859,Gypsy,mdg1{}6543,mdg1{}RR48386,Gypsy,Gypsy,Gypsy,Gypsy,Gypsy,Gypsy,Gypsy,Gypsy,Gypsy,mdg1{}1280,Gypsy,mdg1{}6612,RR49783{}mdg1,Gypsy,Gypsy,mdg1{}1611,mdg1{}1610,…	19,TTGAATTGCCGGTCATTTCT,1.02759,mdg1{}2139,mdg1{}2138,Gypsy,mdg1{}831,Gypsy,Gypsy,mdg1{}29,mdg1{}859,Gypsy,RR50204,Gypsy,mdg1{}CG42335[iso-1],Gypsy,mdg1{}299,Gypsy,mdg1{}6544,Gypsy,mdg1{}305,Gypsy,mdg1{}1047,Gypsy,Gypsy,Gypsy,Gypsy,Gypsy,mdg1{}1280,Gypsy,mdg1{}6612,RR49783{}mdg1,Gypsy,mdg1{}1611,mdg1{}1610,Gypsy,mdg1{}914,Gypsy,Gypsy,mdg1{}2138,mdg1{}1678,Gypsy,mdg1{}900,Gypsy,mdg1{}RR48394,Gypsy…	19,TATGGTTTTGAGCTTATCGT,1.24488,RR50204,Gypsy,mdg1{}CG42335[iso-1],Gypsy,Gypsy,Gypsy,Gypsy,Gypsy,Gypsy,Gypsy,mdg1{}299,Gypsy,mdg1{}6544,Gypsy,mdg1{}305,Gypsy,mdg1{}1047,Gypsy,mdg1{}2139,mdg1{}2138,Gypsy,mdg1{}831,Gypsy,Gypsy,mdg1{}29,mdg1{}859,Gypsy,mdg1{}1611,mdg1{}1610,Gypsy,mdg1{}914,Gypsy,Gypsy,mdg1{}2138,mdg1{}1678,Gypsy,mdg1{}900,Gypsy,mdg1{}RR48394,Gypsy,mdg1{}885,Gypsy,mdg1{}1442,Gypsy,md…	19,CAGATCTATTAGCCGGAGAG,1.27792,mdg1{}831,Gypsy,Gypsy,mdg1{}29,mdg1{}859,Gypsy,mdg1{}CG42335[iso-1],Gypsy,RR50204,Gypsy,mdg1{}299,Gypsy,mdg1{}6544,Gypsy,mdg1{}305,Gypsy,mdg1{}1047,Gypsy,mdg1{}2139,mdg1{}2138,Gypsy,mdg1{}1611,mdg1{}1610,Gypsy,mdg1{}914,Gypsy,Gypsy,mdg1{}2138,mdg1{}1678,Gypsy,mdg1{}900,Gypsy,mdg1{}RR48394,Gypsy,mdg1{}885,Gypsy,mdg1{}1442,Gypsy,mdg1{}1720,Gypsy,Gypsy,mdg1{}1720,Gyps…	19,TTGATTTTCTGAGTGAGCGC,1.57053,mdg1{}299,Gypsy,mdg1{}831,Gypsy,RR50204,Gypsy,mdg1{}1047,Gypsy,mdg1{}1025,mdg1{}1610,Gypsy,mdg1{}CG42335[iso-1],Gypsy,mdg1{}859,Gypsy,Gypsy,mdg1{}305,mdg1{}2139,mdg1{}2138,Gypsy,mdg1{}6544,BOOKEND-3075.i1,Gypsy,mdg1{}29,Gypsy,Gypsy,mdg1{}RR48394,BOOKEND-2426.i2,Gypsy,mdg1{}914,BOOKEND-1691.i1,Gypsy,Gypsy,mdg1{}1720,mdg1{}1720,Gypsy,mdg1{}1442,Gypsy,mdg1{}6612,RR497…	19,TTCTGGTTTTTGACTTTCTG,1.4921,RR50204,Gypsy,mdg1{}831,Gypsy,mdg1{}1047,Gypsy,Gypsy,mdg1{}29,mdg1{}859,Gypsy,mdg1{}2139,mdg1{}2138,Gypsy,mdg1{}299,Gypsy,mdg1{}6544,Gypsy,mdg1{}CG42335[iso-1],Gypsy,mdg1{}305,Gypsy,Gypsy,mdg1{}1720,Gypsy,mdg1{}900,Gypsy,Gypsy,mdg1{}2138,Gypsy,mdg1{}RR48394,Gypsy,mdg1{}914,Gypsy,mdg1{}6543,mdg1{}RR48386,Gypsy,mdg1{}1678,Gypsy,mdg1{}885,Gypsy,mdg1{}1280,Gypsy,mdg1{}6…	19,TTTCATTCTAGTTTTCTGAT,1.04731,mdg1{}6544,Gypsy,RR50204,Gypsy,mdg1{}859,Gypsy,mdg1{}305,Gypsy,Gypsy,mdg1{}29,mdg1{}831,Gypsy,mdg1{}1047,Gypsy,mdg1{}CG42335[iso-1],Gypsy,mdg1{}2139,mdg1{}2138,Gypsy,mdg1{}299,Gypsy,mdg1{}900,Gypsy,mdg1{}885,Gypsy,mdg1{}1280,Gypsy,Gypsy,Gypsy,mdg1{}RR48394,Gypsy,mdg1{}1611,mdg1{}1610,Gypsy,mdg1{}914,Gypsy,Gypsy,mdg1{}2138,mdg1{}1442,Gypsy,mdg1{}1720,Gypsy,Gypsy,mdg…	19,TTGGTGTATGGCTTTACGGG,1.68658,Gypsy,mdg1{}305,Gypsy,Gypsy,BOOKEND-1156.i1,Gypsy,Gypsy,Gypsy,Gypsy,Gypsy,mdg1{}831,Gypsy,RR50204,Gypsy,mdg1{}299,Gypsy,mdg1{}CG42335[iso-1],Gypsy,mdg1{}859,Gypsy,mdg1{}2139,mdg1{}2138,Gypsy,mdg1{}6544,Gypsy,mdg1{}29,Gypsy,mdg1{}1047,Gypsy,Gypsy,Gypsy,Gypsy,mdg1{}900,Gypsy,mdg1{}1280,Gypsy,Gypsy,mdg1{}6612,RR49783{}mdg1,Gypsy,mdg1{}1678,Gypsy,Gypsy,mdg1{}2138,mdg1{…	19,GCATCTCCTGATCTCCTTTT,1.23942,Gypsy,mdg1{}299,Gypsy,mdg1{}6544,Gypsy,mdg1{}305,Gypsy,mdg1{}1047,Gypsy,mdg1{}2139,mdg1{}2138,Gypsy,mdg1{}831,Gypsy,Gypsy,mdg1{}29,mdg1{}859,Gypsy,mdg1{}CG42335[iso-1],Gypsy,RR50204,Gypsy,Gypsy,Gypsy,Gypsy,Gypsy,Gypsy,Gypsy,Gypsy,Gypsy,mdg1{}2138,mdg1{}1678,Gypsy,mdg1{}900,Gypsy,mdg1{}RR48394,Gypsy,mdg1{}885,Gypsy,mdg1{}1442,Gypsy,mdg1{}1720,Gypsy,Gypsy,mdg1{}1720,…	19,TTTCGACCATTGGGGTGGTG,1.02133,mdg1{}299,Gypsy,mdg1{}831,Gypsy,RR50204,Gypsy,mdg1{}1025,mdg1{}1610,Gypsy,mdg1{}1047,Gypsy,mdg1{}CG42335[iso-1],Gypsy,mdg1{}859,Gypsy,Gypsy,mdg1{}305,mdg1{}2139,mdg1{}2138,Gypsy,mdg1{}6544,BOOKEND-3075.i1,Gypsy,mdg1{}29,Gypsy,Gypsy,mdg1{}1720,mdg1{}1720,Gypsy,mdg1{}1442,Gypsy,mdg1{}6612,RR49783{}mdg1,Gypsy,Gypsy,mdg1{}900,Gypsy,BOOKEND-1391.i1,mdg1{}1678,Gypsy,Gyps…
g2-g20	FBti0019002_mdg1{}885	3.47934	0.0285227	274.758	195	19,TTATTTGATTTTCTGAGTGA,1.07316,mdg1{}299,Gypsy,mdg1{}831,Gypsy,RR50204,Gypsy,mdg1{}1047,Gypsy,mdg1{}1025,mdg1{}1610,Gypsy,mdg1{}CG42335[iso-1],Gypsy,mdg1{}859,Gypsy,Gypsy,mdg1{}305,mdg1{}2139,mdg1{}2138,Gypsy,mdg1{}6544,BOOKEND-3075.i1,Gypsy,mdg1{}29,Gypsy,BOOKEND-1391.i1,mdg1{}1678,Gypsy,Gypsy,mdg1{}2138,mdg1{}6543,mdg1{}RR48386,Gypsy,mdg1{}885,Gypsy,BOOKEND-3109.i1,Gypsy,mdg1{}1280,Gypsy,Gypsy…	19,CTTTTCCTTTCTCTGTAAAT,1.55013,mdg1{}831,Gypsy,RR50204,Gypsy,Gypsy,mdg1{}29,mdg1{}859,Gypsy,mdg1{}299,Gypsy,mdg1{}6544,Gypsy,mdg1{}305,Gypsy,mdg1{}CG42335[iso-1],Gypsy,mdg1{}1047,Gypsy,mdg1{}2139,mdg1{}2138,Gypsy,mdg1{}6612,RR49783{}mdg1,Gypsy,mdg1{}1280,Gypsy,Gypsy,mdg1{}1611,mdg1{}1610,Gypsy,mdg1{}914,Gypsy,Gypsy,mdg1{}2138,mdg1{}1678,Gypsy,mdg1{}900,Gypsy,mdg1{}RR48394,Gypsy,mdg1{}885,Gypsy,m…	19,TCAAACTCAGGTATTGTGGA,1.88341,mdg1{}831,Gypsy,Gypsy,mdg1{}29,mdg1{}859,Gypsy,mdg1{}CG42335[iso-1],Gypsy,RR50204,Gypsy,Gypsy,Gypsy,Gypsy,Gypsy,Gypsy,mdg1{}299,Gypsy,mdg1{}6544,Gypsy,mdg1{}305,Gypsy,mdg1{}1047,Gypsy,mdg1{}2139,mdg1{}2138,Gypsy,mdg1{}914,Gypsy,Gypsy,mdg1{}2138,mdg1{}1678,Gypsy,mdg1{}900,Gypsy,mdg1{}RR48394,Gypsy,mdg1{}885,Gypsy,mdg1{}1442,Gypsy,mdg1{}1720,Gypsy,Gypsy,mdg1{}1720,Gy…	19,CTGAATGTCATCTGTATGGT,1.32894,Gypsy,mdg1{}305,RR50204,Gypsy,mdg1{}CG42335[iso-1],Gypsy,mdg1{}2139,mdg1{}2138,Gypsy,mdg1{}299,Gypsy,mdg1{}1047,Gypsy,mdg1{}29,Gypsy,mdg1{}859,Gypsy,mdg1{}6544,Gypsy,mdg1{}831,Gypsy,mdg1{}900,Gypsy,mdg1{}914,Gypsy,mdg1{}6612,RR49783{}mdg1,Gypsy,Gypsy,mdg1{}1720,mdg1{}1720,Gypsy,mdg1{}RR48394,Gypsy,mdg1{}885,Gypsy,Gypsy,mdg1{}1280,Gypsy,mdg1{}6543,mdg1{}RR48386,Gyps…	19,CAAACTATTCTCTGCTTTGC,1.11866,mdg1{}2139,mdg1{}2138,Gypsy,mdg1{}299,Gypsy,mdg1{}1047,Gypsy,mdg1{}29,Gypsy,mdg1{}859,Gypsy,mdg1{}6544,Gypsy,mdg1{}831,Gypsy,Gypsy,mdg1{}305,RR50204,Gypsy,mdg1{}CG42335[iso-1],Gypsy,mdg1{}900,Gypsy,mdg1{}914,Gypsy,mdg1{}6612,RR49783{}mdg1,Gypsy,Gypsy,mdg1{}1720,mdg1{}1720,Gypsy,mdg1{}RR48394,Gypsy,mdg1{}885,Gypsy,Gypsy,mdg1{}1280,Gypsy,mdg1{}6543,mdg1{}RR48386,Gyps…	19,ACACTCTACTCACTCAGATC,1.02059,RR50204,Gypsy,Gypsy,mdg1{}5986,Tabor{}2860,Gypsy,BOOKEND-1156.i1,Gypsy,Gypsy,Gypsy,Gypsy,Gypsy,mdg1{}1025,mdg1{}1610,Gypsy,mdg1{}1047,Gypsy,mdg1{}CG42335[iso-1],Gypsy,mdg1{}859,Gypsy,Gypsy,mdg1{}305,mdg1{}2139,mdg1{}2138,Gypsy,mdg1{}6544,BOOKEND-3075.i1,Gypsy,mdg1{}29,Gypsy,mdg1{}299,Gypsy,mdg1{}831,Gypsy,mdg1{}1280,Gypsy,Gypsy,mdg1{}RR48394,BOOKEND-2426.i2,Gypsy,G…	19,CTTTTGTCAGATCTATTAGC,1.28337,Gypsy,mdg1{}29,mdg1{}859,Gypsy,mdg1{}CG42335[iso-1],Gypsy,RR50204,Gypsy,Gypsy,mdg1{}299,Gypsy,mdg1{}6544,Gypsy,mdg1{}305,Gypsy,mdg1{}1047,Gypsy,mdg1{}2139,mdg1{}2138,Gypsy,mdg1{}831,Gypsy,Gypsy,Gypsy,Gypsy,mdg1{}1280,Gypsy,mdg1{}6612,RR49783{}mdg1,Gypsy,Gypsy,mdg1{}1611,mdg1{}1610,Gypsy,mdg1{}914,Gypsy,Gypsy,mdg1{}2138,mdg1{}1678,Gypsy,mdg1{}900,Gypsy,mdg1{}RR48394…	19,TTAGAATTCCAATACTTCTG,1.72508,mdg1{}2139,mdg1{}2138,Gypsy,mdg1{}6544,Gypsy,mdg1{}6544,BOOKEND-3075.i1,Gypsy,mdg1{}29,Gypsy,Gypsy,mdg1{}29,mdg1{}1047,Gypsy,Gypsy,mdg1{}1047,mdg1{}CG42335[iso-1],Gypsy,mdg1{}CG42335[iso-1],Gypsy,mdg1{}859,Gypsy,mdg1{}859,Gypsy,mdg1{}2120,Gypsy,Gypsy,mdg1{}305,mdg1{}305,Gypsy,mdg1{}799,Gypsy,mdg1{}1720,mdg1{}2121,Gypsy,mdg1{}2138,mdg1{}900,Gypsy,BOOKEND-1391.i1,mdg…	19,TTATAATTTCCTCGGCCATT,1.05202,mdg1{}299,Gypsy,mdg1{}6544,Gypsy,mdg1{}305,Gypsy,mdg1{}1047,Gypsy,mdg1{}2139,mdg1{}2138,Gypsy,mdg1{}831,Gypsy,Gypsy,mdg1{}29,mdg1{}859,Gypsy,RR50204,Gypsy,mdg1{}CG42335[iso-1],Gypsy,Gypsy,Gypsy,Gypsy,Gypsy,Gypsy,Gypsy,Gypsy,mdg1{}1280,Gypsy,mdg1{}6612,RR49783{}mdg1,Gypsy,mdg1{}1611,mdg1{}1610,Gypsy,mdg1{}914,Gypsy,Gypsy,mdg1{}2138,mdg1{}1678,Gypsy,mdg1{}900,Gypsy,m…	19,TGTAATTCCTGGTTGGGGAT,1.2003,mdg1{}CG42335[iso-1],Gypsy,mdg1{}305,Gypsy,RR50204,Gypsy,mdg1{}1047,Gypsy,mdg1{}2139,mdg1{}2138,Gypsy,Gypsy,mdg1{}29,mdg1{}859,Gypsy,mdg1{}2136,Gypsy,mdg1{}299,Gypsy,mdg1{}6544,Gypsy,mdg1{}831,Gypsy,mdg1{}1442,Gypsy,mdg1{}1720,Gypsy,Gypsy,Gypsy,mdg1{}1720,Gypsy,mdg1{}1611,mdg1{}1610,Gypsy,mdg1{}914,Gypsy,mdg1{}6543,mdg1{}RR48386,Gypsy,Gypsy,mdg1{}2138,mdg1{}1678,Gyp…	19,TTGTATGTTTCGGACATTGT,1.05983,mdg1{}CG42335[iso-1],Gypsy,Gypsy,Gypsy,Gypsy,mdg1{}299,Gypsy,mdg1{}6544,Gypsy,mdg1{}305,Gypsy,mdg1{}1047,Gypsy,mdg1{}2139,mdg1{}2138,Gypsy,mdg1{}831,Gypsy,Gypsy,mdg1{}29,mdg1{}859,Gypsy,RR50204,Gypsy,Gypsy,Gypsy,Gypsy,mdg1{}1280,Gypsy,mdg1{}6612,RR49783{}mdg1,Gypsy,mdg1{}1611,mdg1{}1610,Gypsy,mdg1{}914,Gypsy,Gypsy,mdg1{}2138,mdg1{}1678,Gypsy,mdg1{}900,Gypsy,mdg1{}R…	19,AAGTTGTGTCTGTACTTGAC,1.80269,mdg1{}305,Gypsy,mdg1{}1047,Gypsy,mdg1{}2139,mdg1{}2138,Gypsy,mdg1{}831,Gypsy,RR50204,Gypsy,Gypsy,mdg1{}29,mdg1{}859,Gypsy,mdg1{}CG42335[iso-1],Gypsy,mdg1{}299,Gypsy,mdg1{}6544,Gypsy,mdg1{}RR48394,Gypsy,mdg1{}885,Gypsy,mdg1{}1442,Gypsy,mdg1{}1720,Gypsy,Gypsy,mdg1{}1720,Gypsy,mdg1{}6543,mdg1{}RR48386,Gypsy,Gypsy,mdg1{}6612,RR49783{}mdg1,Gypsy,mdg1{}1280,Gypsy,Gypsy,m…	19,ATTATTAGCTGATATGGTTT,1.10533,mdg1{}859,Gypsy,mdg1{}2139,mdg1{}2138,Gypsy,mdg1{}299,Gypsy,mdg1{}6544,Gypsy,mdg1{}CG42335[iso-1],Gypsy,mdg1{}305,Gypsy,RR50204,Gypsy,Gypsy,Gypsy,Gypsy,mdg1{}831,Gypsy,mdg1{}1047,Gypsy,Gypsy,mdg1{}29,mdg1{}6543,mdg1{}RR48386,Gypsy,mdg1{}1678,Gypsy,mdg1{}885,Gypsy,mdg1{}1280,Gypsy,mdg1{}6612,RR49783{}mdg1,Gypsy,mdg1{}1442,Gypsy,mdg1{}1720,Gypsy,Gypsy,mdg1{}1611,mdg1…	19,TTACTGCTTGTGATAAATGA,1.17359,mdg1{}299,Gypsy,mdg1{}6544,Gypsy,mdg1{}305,Gypsy,mdg1{}CG42335[iso-1],Gypsy,mdg1{}1047,Gypsy,mdg1{}2139,mdg1{}2138,Gypsy,mdg1{}831,Gypsy,RR50204,Gypsy,Gypsy,mdg1{}29,mdg1{}859,Gypsy,Gypsy,Gypsy,Gypsy,Gypsy,Gypsy,Gypsy,mdg1{}2138,mdg1{}1678,Gypsy,mdg1{}900,Gypsy,mdg1{}RR48394,Gypsy,mdg1{}885,Gypsy,mdg1{}1442,Gypsy,mdg1{}1720,Gypsy,Gypsy,mdg1{}1720,Gypsy,mdg1{}6543,m…	12,TTGAGATATTCGACACAGTG,1.45516,mdg1{}6544,BOOKEND-3075.i1,Gypsy,mdg1{}29,Gypsy,mdg1{}299,Gypsy,mdg1{}831,Gypsy,RR50204,Gypsy,mdg1{}1025,mdg1{}1610,Gypsy,mdg1{}1047,Gypsy,mdg1{}CG42335[iso-1],Gypsy,mdg1{}859,Gypsy,Gypsy,mdg1{}305,mdg1{}2139,mdg1{}2138,Gypsy,mdg1{}885,Gypsy,BOOKEND-3109.i1,Gypsy,mdg1{}1280,Gypsy,Gypsy,mdg1{}RR48394,BOOKEND-2426.i2,Gypsy,mdg1{}6543,mdg1{}RR48386,Gypsy,mdg1{}914,BOO…	19,CGCTAGCATCTCCTGATCTC,1.35008,mdg1{}2139,mdg1{}2138,Gypsy,mdg1{}831,Gypsy,Gypsy,mdg1{}29,mdg1{}859,Gypsy,mdg1{}CG42335[iso-1],Gypsy,RR50204,Gypsy,Gypsy,Gypsy,Gypsy,Gypsy,Gypsy,Gypsy,Gypsy,Gypsy,mdg1{}299,Gypsy,mdg1{}6544,Gypsy,mdg1{}305,Gypsy,mdg1{}1047,Gypsy,Gypsy,Gypsy,Gypsy,Gypsy,mdg1{}1280,Gypsy,mdg1{}6612,RR49783{}mdg1,Gypsy,Gypsy,mdg1{}1611,mdg1{}1610,Gypsy,mdg1{}914,Gypsy,Gypsy,mdg1{}213…	19,TTGCGTCAGCTGGACGTCGC,1.76984,mdg1{}1025,mdg1{}1610,Gypsy,mdg1{}CG42335[iso-1],Gypsy,mdg1{}859,Gypsy,mdg1{}2139,mdg1{}2138,Gypsy,mdg1{}6544,BOOKEND-3075.i1,Gypsy,mdg1{}29,Gypsy,mdg1{}831,Gypsy,mdg1{}1047,Gypsy,Gypsy,mdg1{}305,RR50204,Gypsy,Gypsy,mdg1{}1636,mdg1{}1280,Gypsy,Gypsy,mdg1{}1442,Gypsy,mdg1{}6612,RR49783{}mdg1,Gypsy,Gypsy,mdg1{}1720,mdg1{}1720,Gypsy,Gypsy,mdg1{}900,Gypsy,BOOKEND-1391.…	19,TTGTCAGATCTATTAGCCGG,1.48739,mdg1{}305,Gypsy,mdg1{}1047,Gypsy,mdg1{}2139,mdg1{}2138,Gypsy,mdg1{}831,Gypsy,Gypsy,mdg1{}29,mdg1{}859,Gypsy,mdg1{}CG42335[iso-1],Gypsy,RR50204,Gypsy,Gypsy,mdg1{}299,Gypsy,mdg1{}6544,Gypsy,mdg1{}6612,RR49783{}mdg1,Gypsy,Gypsy,mdg1{}1611,mdg1{}1610,Gypsy,mdg1{}914,Gypsy,Gypsy,mdg1{}2138,mdg1{}1678,Gypsy,mdg1{}900,Gypsy,mdg1{}RR48394,Gypsy,mdg1{}885,Gypsy,mdg1{}1442,G…	19,CACTATTTTCTATATTTGCG,1.01117,mdg1{}6544,Gypsy,mdg1{}831,Gypsy,mdg1{}CG42335[iso-1],Gypsy,mdg1{}305,Gypsy,RR50204,Gypsy,mdg1{}1047,Gypsy,Gypsy,mdg1{}29,mdg1{}859,Gypsy,mdg1{}2139,mdg1{}2138,Gypsy,mdg1{}299,Gypsy,Gypsy,mdg1{}1611,mdg1{}1610,Gypsy,mdg1{}1678,Gypsy,mdg1{}900,Gypsy,mdg1{}RR48394,Gypsy,mdg1{}914,Gypsy,mdg1{}6543,mdg1{}RR48386,Gypsy,mdg1{}885,Gypsy,mdg1{}1280,Gypsy,mdg1{}6612,RR49783…	19,ATTATAATTTTGGTTACCAC,1.41908,mdg1{}1047,Gypsy,mdg1{}2139,mdg1{}2138,Gypsy,mdg1{}831,Gypsy,Gypsy,mdg1{}29,mdg1{}859,Gypsy,RR50204,Gypsy,mdg1{}CG42335[iso-1],Gypsy,Gypsy,Gypsy,Gypsy,Gypsy,Gypsy,mdg1{}299,Gypsy,mdg1{}6544,Gypsy,mdg1{}305,Gypsy,mdg1{}900,Gypsy,mdg1{}RR48394,Gypsy,mdg1{}885,Gypsy,mdg1{}1442,Gypsy,mdg1{}1720,Gypsy,Gypsy,mdg1{}1720,Gypsy,mdg1{}6543,mdg1{}RR48386,Gypsy,Gypsy,Gypsy,Gyp…	19,TTTCCTGTATTCTTATTCCT,1.44661,mdg1{}6544,Gypsy,mdg1{}305,Gypsy,mdg1{}1047,Gypsy,mdg1{}2139,mdg1{}2138,Gypsy,mdg1{}831,Gypsy,RR50204,Gypsy,Gypsy,mdg1{}29,mdg1{}859,Gypsy,mdg1{}CG42335[iso-1],Gypsy,mdg1{}299,Gypsy,mdg1{}1720,Gypsy,Gypsy,mdg1{}1720,Gypsy,mdg1{}6543,mdg1{}RR48386,Gypsy,Gypsy,mdg1{}6612,RR49783{}mdg1,Gypsy,mdg1{}1280,Gypsy,Gypsy,mdg1{}1611,mdg1{}1610,Gypsy,mdg1{}914,Gypsy,Gypsy,mdg1…	19,ATTTGAATTGCCGGTCATTT,1.04885,mdg1{}859,Gypsy,RR50204,Gypsy,mdg1{}CG42335[iso-1],Gypsy,mdg1{}299,Gypsy,mdg1{}6544,Gypsy,mdg1{}305,Gypsy,mdg1{}1047,Gypsy,mdg1{}2139,mdg1{}2138,Gypsy,mdg1{}831,Gypsy,Gypsy,mdg1{}29,mdg1{}6612,RR49783{}mdg1,Gypsy,mdg1{}1611,mdg1{}1610,Gypsy,mdg1{}914,Gypsy,Gypsy,mdg1{}2138,mdg1{}1678,Gypsy,mdg1{}900,Gypsy,mdg1{}RR48394,Gypsy,mdg1{}885,Gypsy,mdg1{}1442,Gypsy,mdg1{}1…	19,TTATCCAAACTATTCTCTGC,1.00336,mdg1{}6544,Gypsy,mdg1{}831,Gypsy,Gypsy,mdg1{}305,RR50204,Gypsy,mdg1{}CG42335[iso-1],Gypsy,mdg1{}2139,mdg1{}2138,Gypsy,mdg1{}299,Gypsy,mdg1{}1047,Gypsy,mdg1{}29,Gypsy,mdg1{}859,Gypsy,mdg1{}900,Gypsy,mdg1{}914,Gypsy,mdg1{}6612,RR49783{}mdg1,Gypsy,Gypsy,mdg1{}1720,mdg1{}1720,Gypsy,mdg1{}RR48394,Gypsy,mdg1{}885,Gypsy,Gypsy,mdg1{}1280,Gypsy,mdg1{}6543,mdg1{}RR48386,Gyps…	19,ATAATACACTATTTGAATTG,1.19076,mdg1{}2139,mdg1{}2138,Gypsy,mdg1{}831,Gypsy,Gypsy,mdg1{}29,mdg1{}859,Gypsy,RR50204,Gypsy,mdg1{}CG42335[iso-1],Gypsy,Gypsy,Gypsy,Gypsy,Gypsy,mdg1{}299,Gypsy,mdg1{}6544,Gypsy,mdg1{}305,Gypsy,mdg1{}1047,Gypsy,mdg1{}1442,Gypsy,mdg1{}1720,Gypsy,Gypsy,mdg1{}1720,Gypsy,mdg1{}6543,mdg1{}RR48386,Gypsy,Gypsy,Gypsy,Gypsy,Gypsy,Gypsy,mdg1{}1280,Gypsy,mdg1{}6612,RR49783{}mdg1,G…	19,ATTTCTGTACTGCAGTGTAT,1.04731,mdg1{}6544,Gypsy,mdg1{}305,Gypsy,mdg1{}1047,Gypsy,mdg1{}2139,mdg1{}2138,Gypsy,mdg1{}831,Gypsy,Gypsy,mdg1{}29,mdg1{}859,Gypsy,RR50204,Gypsy,mdg1{}CG42335[iso-1],Gypsy,Gypsy,Gypsy,Gypsy,Gypsy,mdg1{}299,Gypsy,Gypsy,mdg1{}1720,Gypsy,mdg1{}6543,mdg1{}RR48386,Gypsy,Gypsy,Gypsy,Gypsy,Gypsy,Gypsy,Gypsy,mdg1{}1280,Gypsy,mdg1{}6612,RR49783{}mdg1,Gypsy,mdg1{}1611,mdg1{}1610,G…	19,TGGAAGTGGGAATTTATCTG,1.3422,Gypsy,Gypsy,Gypsy,Gypsy,mdg1{}831,Gypsy,mdg1{}1047,Gypsy,Gypsy,mdg1{}29,mdg1{}859,Gypsy,mdg1{}2139,mdg1{}2138,Gypsy,mdg1{}299,Gypsy,mdg1{}6544,Gypsy,mdg1{}CG42335[iso-1],Gypsy,mdg1{}305,Gypsy,RR50204,Gypsy,Gypsy,Gypsy,mdg1{}914,Gypsy,mdg1{}6543,mdg1{}RR48386,Gypsy,mdg1{}1678,Gypsy,mdg1{}885,Gypsy,mdg1{}1280,Gypsy,mdg1{}6612,RR49783{}mdg1,Gypsy,mdg1{}1442,Gypsy,Gypsy…	19,CCTCTTTATTATCTTGTTAT,1.12492,mdg1{}299,Gypsy,mdg1{}1047,Gypsy,mdg1{}29,Gypsy,mdg1{}859,Gypsy,mdg1{}6544,Gypsy,mdg1{}831,Gypsy,Gypsy,mdg1{}305,RR50204,Gypsy,mdg1{}CG42335[iso-1],Gypsy,mdg1{}2139,mdg1{}2138,Gypsy,mdg1{}900,Gypsy,mdg1{}914,Gypsy,mdg1{}6612,RR49783{}mdg1,Gypsy,Gypsy,mdg1{}1720,mdg1{}1720,Gypsy,mdg1{}RR48394,Gypsy,mdg1{}885,Gypsy,Gypsy,mdg1{}1280,Gypsy,mdg1{}6543,mdg1{}RR48386,Gyps…	19,TTTTATTAATTTGTCAACTT,1.34382,mdg1{}299,Gypsy,mdg1{}6544,Gypsy,mdg1{}CG42335[iso-1],Gypsy,mdg1{}305,Gypsy,RR50204,Gypsy,Gypsy,Gypsy,Gypsy,Gypsy,Gypsy,Gypsy,Gypsy,Gypsy,Gypsy,mdg1{}831,Gypsy,mdg1{}1047,Gypsy,Gypsy,mdg1{}29,mdg1{}859,Gypsy,mdg1{}2139,mdg1{}2138,Gypsy,mdg1{}1611,mdg1{}1610,Gypsy,Gypsy,mdg1{}1720,Gypsy,mdg1{}900,Gypsy,Gypsy,mdg1{}2138,Gypsy,Gypsy,Gypsy,Gypsy,mdg1{}RR48394,Gypsy,mdg…	19,TTTCGGACATTGTGGGCATG,1.13273,mdg1{}6544,Gypsy,mdg1{}305,Gypsy,mdg1{}1047,Gypsy,mdg1{}2139,mdg1{}2138,Gypsy,mdg1{}831,Gypsy,Gypsy,mdg1{}29,mdg1{}859,Gypsy,RR50204,Gypsy,mdg1{}CG42335[iso-1],Gypsy,mdg1{}299,Gypsy,mdg1{}1611,mdg1{}1610,Gypsy,mdg1{}914,Gypsy,Gypsy,mdg1{}2138,mdg1{}1678,Gypsy,mdg1{}900,Gypsy,mdg1{}RR48394,Gypsy,mdg1{}885,Gypsy,mdg1{}1442,Gypsy,mdg1{}1720,Gypsy,Gypsy,mdg1{}1720,Gyps…	19,AACTTGCCTTTGAATTTCTG,1.42937,Gypsy,mdg1{}29,mdg1{}859,Gypsy,mdg1{}2139,mdg1{}2138,Gypsy,mdg1{}299,Gypsy,mdg1{}6544,Gypsy,mdg1{}CG42335[iso-1],Gypsy,mdg1{}305,Gypsy,RR50204,Gypsy,Gypsy,Gypsy,Gypsy,Gypsy,Gypsy,Gypsy,Gypsy,mdg1{}831,Gypsy,mdg1{}1047,Gypsy,Gypsy,mdg1{}1720,Gypsy,mdg1{}900,Gypsy,Gypsy,mdg1{}2138,Gypsy,Gypsy,Gypsy,Gypsy,Gypsy,mdg1{}RR48394,Gypsy,mdg1{}914,Gypsy,mdg1{}6543,mdg1{}RR48…	19,TTTGTCAGATCTATTAGCCG,1.4882,mdg1{}831,Gypsy,Gypsy,mdg1{}29,mdg1{}859,Gypsy,mdg1{}CG42335[iso-1],Gypsy,RR50204,Gypsy,Gypsy,mdg1{}299,Gypsy,mdg1{}6544,Gypsy,mdg1{}305,Gypsy,mdg1{}1047,Gypsy,mdg1{}2139,mdg1{}2138,Gypsy,Gypsy,mdg1{}1280,Gypsy,mdg1{}6612,RR49783{}mdg1,Gypsy,Gypsy,mdg1{}1611,mdg1{}1610,Gypsy,mdg1{}914,Gypsy,Gypsy,mdg1{}2138,mdg1{}1678,Gypsy,mdg1{}900,Gypsy,mdg1{}RR48394,Gypsy,mdg1{}…	19,CTGGTTTTTGACTTTCTGGC,1.47792,mdg1{}859,Gypsy,mdg1{}2139,mdg1{}2138,Gypsy,mdg1{}299,Gypsy,mdg1{}6544,Gypsy,mdg1{}CG42335[iso-1],Gypsy,mdg1{}305,Gypsy,RR50204,Gypsy,mdg1{}831,Gypsy,mdg1{}1047,Gypsy,Gypsy,mdg1{}29,mdg1{}914,Gypsy,mdg1{}6543,mdg1{}RR48386,Gypsy,mdg1{}1678,Gypsy,mdg1{}885,Gypsy,mdg1{}1280,Gypsy,mdg1{}6612,RR49783{}mdg1,Gypsy,mdg1{}1442,Gypsy,mdg1{}1720,Gypsy,Gypsy,mdg1{}1611,mdg1{}…	19,CTTTCGATATCCTCACCGAT,1.53296,mdg1{}6544,Gypsy,mdg1{}305,Gypsy,mdg1{}1047,Gypsy,mdg1{}2139,mdg1{}2138,Gypsy,mdg1{}831,Gypsy,RR50204,Gypsy,Gypsy,mdg1{}29,mdg1{}859,Gypsy,mdg1{}CG42335[iso-1],Gypsy,Gypsy,Gypsy,Gypsy,Gypsy,Gypsy,mdg1{}1636,Gypsy,Gypsy,mdg1{}299,Gypsy,mdg1{}1678,Gypsy,mdg1{}900,Gypsy,mdg1{}RR48394,Gypsy,mdg1{}885,Gypsy,mdg1{}1442,Gypsy,mdg1{}1720,Gypsy,Gypsy,mdg1{}1720,Gypsy,mdg1{}…	19,TTTAAGTTGTGTCTGTACTT,1.29435,mdg1{}299,Gypsy,mdg1{}6544,Gypsy,mdg1{}305,Gypsy,mdg1{}1047,Gypsy,mdg1{}2139,mdg1{}2138,Gypsy,mdg1{}831,Gypsy,RR50204,Gypsy,Gypsy,mdg1{}29,mdg1{}859,Gypsy,mdg1{}CG42335[iso-1],Gypsy,mdg1{}RR48394,Gypsy,mdg1{}885,Gypsy,mdg1{}1442,Gypsy,mdg1{}1720,Gypsy,Gypsy,mdg1{}1720,Gypsy,mdg1{}6543,mdg1{}RR48386,Gypsy,Gypsy,mdg1{}6612,RR49783{}mdg1,Gypsy,mdg1{}1280,Gypsy,Gypsy,m…	19,TTTGATGACATCGGGCGATT,1.32975,mdg1{}CG42335[iso-1],Gypsy,RR50204,Gypsy,Gypsy,Gypsy,Gypsy,Gypsy,Gypsy,mdg1{}299,Gypsy,mdg1{}6544,Gypsy,mdg1{}305,Gypsy,mdg1{}1047,Gypsy,mdg1{}2139,mdg1{}2138,Gypsy,mdg1{}831,Gypsy,Gypsy,mdg1{}29,mdg1{}859,Gypsy,mdg1{}6543,mdg1{}RR48386,Gypsy,Gypsy,Gypsy,Gypsy,Gypsy,Gypsy,Gypsy,Gypsy,Gypsy,mdg1{}1280,Gypsy,mdg1{}6612,RR49783{}mdg1,Gypsy,Gypsy,mdg1{}1611,mdg1{}1610,…	19,TTGAATTGCCGGTCATTTCT,1.02759,mdg1{}2139,mdg1{}2138,Gypsy,mdg1{}831,Gypsy,Gypsy,mdg1{}29,mdg1{}859,Gypsy,RR50204,Gypsy,mdg1{}CG42335[iso-1],Gypsy,mdg1{}299,Gypsy,mdg1{}6544,Gypsy,mdg1{}305,Gypsy,mdg1{}1047,Gypsy,Gypsy,Gypsy,Gypsy,Gypsy,mdg1{}1280,Gypsy,mdg1{}6612,RR49783{}mdg1,Gypsy,mdg1{}1611,mdg1{}1610,Gypsy,mdg1{}914,Gypsy,Gypsy,mdg1{}2138,mdg1{}1678,Gypsy,mdg1{}900,Gypsy,mdg1{}RR48394,Gypsy…	19,TATGGTTTTGAGCTTATCGT,1.24488,RR50204,Gypsy,mdg1{}CG42335[iso-1],Gypsy,Gypsy,Gypsy,Gypsy,Gypsy,Gypsy,Gypsy,mdg1{}299,Gypsy,mdg1{}6544,Gypsy,mdg1{}305,Gypsy,mdg1{}1047,Gypsy,mdg1{}2139,mdg1{}2138,Gypsy,mdg1{}831,Gypsy,Gypsy,mdg1{}29,mdg1{}859,Gypsy,mdg1{}1611,mdg1{}1610,Gypsy,mdg1{}914,Gypsy,Gypsy,mdg1{}2138,mdg1{}1678,Gypsy,mdg1{}900,Gypsy,mdg1{}RR48394,Gypsy,mdg1{}885,Gypsy,mdg1{}1442,Gypsy,md…	19,CAGATCTATTAGCCGGAGAG,1.27792,mdg1{}831,Gypsy,Gypsy,mdg1{}29,mdg1{}859,Gypsy,mdg1{}CG42335[iso-1],Gypsy,RR50204,Gypsy,mdg1{}299,Gypsy,mdg1{}6544,Gypsy,mdg1{}305,Gypsy,mdg1{}1047,Gypsy,mdg1{}2139,mdg1{}2138,Gypsy,mdg1{}1611,mdg1{}1610,Gypsy,mdg1{}914,Gypsy,Gypsy,mdg1{}2138,mdg1{}1678,Gypsy,mdg1{}900,Gypsy,mdg1{}RR48394,Gypsy,mdg1{}885,Gypsy,mdg1{}1442,Gypsy,mdg1{}1720,Gypsy,Gypsy,mdg1{}1720,Gyps…	19,TTGATTTTCTGAGTGAGCGC,1.57053,mdg1{}299,Gypsy,mdg1{}831,Gypsy,RR50204,Gypsy,mdg1{}1047,Gypsy,mdg1{}1025,mdg1{}1610,Gypsy,mdg1{}CG42335[iso-1],Gypsy,mdg1{}859,Gypsy,Gypsy,mdg1{}305,mdg1{}2139,mdg1{}2138,Gypsy,mdg1{}6544,BOOKEND-3075.i1,Gypsy,mdg1{}29,Gypsy,Gypsy,mdg1{}RR48394,BOOKEND-2426.i2,Gypsy,mdg1{}914,BOOKEND-1691.i1,Gypsy,Gypsy,mdg1{}1720,mdg1{}1720,Gypsy,mdg1{}1442,Gypsy,mdg1{}6612,RR497…	19,TTCTGGTTTTTGACTTTCTG,1.4921,RR50204,Gypsy,mdg1{}831,Gypsy,mdg1{}1047,Gypsy,Gypsy,mdg1{}29,mdg1{}859,Gypsy,mdg1{}2139,mdg1{}2138,Gypsy,mdg1{}299,Gypsy,mdg1{}6544,Gypsy,mdg1{}CG42335[iso-1],Gypsy,mdg1{}305,Gypsy,Gypsy,mdg1{}1720,Gypsy,mdg1{}900,Gypsy,Gypsy,mdg1{}2138,Gypsy,mdg1{}RR48394,Gypsy,mdg1{}914,Gypsy,mdg1{}6543,mdg1{}RR48386,Gypsy,mdg1{}1678,Gypsy,mdg1{}885,Gypsy,mdg1{}1280,Gypsy,mdg1{}6…	19,TTTCATTCTAGTTTTCTGAT,1.04731,mdg1{}6544,Gypsy,RR50204,Gypsy,mdg1{}859,Gypsy,mdg1{}305,Gypsy,Gypsy,mdg1{}29,mdg1{}831,Gypsy,mdg1{}1047,Gypsy,mdg1{}CG42335[iso-1],Gypsy,mdg1{}2139,mdg1{}2138,Gypsy,mdg1{}299,Gypsy,mdg1{}900,Gypsy,mdg1{}885,Gypsy,mdg1{}1280,Gypsy,Gypsy,Gypsy,mdg1{}RR48394,Gypsy,mdg1{}1611,mdg1{}1610,Gypsy,mdg1{}914,Gypsy,Gypsy,mdg1{}2138,mdg1{}1442,Gypsy,mdg1{}1720,Gypsy,Gypsy,mdg…	19,TTGGTGTATGGCTTTACGGG,1.68658,Gypsy,mdg1{}305,Gypsy,Gypsy,BOOKEND-1156.i1,Gypsy,Gypsy,Gypsy,Gypsy,Gypsy,mdg1{}831,Gypsy,RR50204,Gypsy,mdg1{}299,Gypsy,mdg1{}CG42335[iso-1],Gypsy,mdg1{}859,Gypsy,mdg1{}2139,mdg1{}2138,Gypsy,mdg1{}6544,Gypsy,mdg1{}29,Gypsy,mdg1{}1047,Gypsy,Gypsy,Gypsy,Gypsy,mdg1{}900,Gypsy,mdg1{}1280,Gypsy,Gypsy,mdg1{}6612,RR49783{}mdg1,Gypsy,mdg1{}1678,Gypsy,Gypsy,mdg1{}2138,mdg1{…	19,GCATCTCCTGATCTCCTTTT,1.23942,Gypsy,mdg1{}299,Gypsy,mdg1{}6544,Gypsy,mdg1{}305,Gypsy,mdg1{}1047,Gypsy,mdg1{}2139,mdg1{}2138,Gypsy,mdg1{}831,Gypsy,Gypsy,mdg1{}29,mdg1{}859,Gypsy,mdg1{}CG42335[iso-1],Gypsy,RR50204,Gypsy,Gypsy,Gypsy,Gypsy,Gypsy,Gypsy,Gypsy,Gypsy,Gypsy,mdg1{}2138,mdg1{}1678,Gypsy,mdg1{}900,Gypsy,mdg1{}RR48394,Gypsy,mdg1{}885,Gypsy,mdg1{}1442,Gypsy,mdg1{}1720,Gypsy,Gypsy,mdg1{}1720,…	19,TTTCGACCATTGGGGTGGTG,1.02133,mdg1{}299,Gypsy,mdg1{}831,Gypsy,RR50204,Gypsy,mdg1{}1025,mdg1{}1610,Gypsy,mdg1{}1047,Gypsy,mdg1{}CG42335[iso-1],Gypsy,mdg1{}859,Gypsy,Gypsy,mdg1{}305,mdg1{}2139,mdg1{}2138,Gypsy,mdg1{}6544,BOOKEND-3075.i1,Gypsy,mdg1{}29,Gypsy,Gypsy,mdg1{}1720,mdg1{}1720,Gypsy,mdg1{}1442,Gypsy,mdg1{}6612,RR49783{}mdg1,Gypsy,Gypsy,mdg1{}900,Gypsy,BOOKEND-1391.i1,mdg1{}1678,Gypsy,Gyps…
g2-g20	FBti0215321_mdg1{}6544	4.27764	1.55653e-09	274.758	195	19,TTATTTGATTTTCTGAGTGA,1.07316,mdg1{}299,Gypsy,mdg1{}831,Gypsy,RR50204,Gypsy,mdg1{}1047,Gypsy,mdg1{}1025,mdg1{}1610,Gypsy,mdg1{}CG42335[iso-1],Gypsy,mdg1{}859,Gypsy,Gypsy,mdg1{}305,mdg1{}2139,mdg1{}2138,Gypsy,mdg1{}6544,BOOKEND-3075.i1,Gypsy,mdg1{}29,Gypsy,BOOKEND-1391.i1,mdg1{}1678,Gypsy,Gypsy,mdg1{}2138,mdg1{}6543,mdg1{}RR48386,Gypsy,mdg1{}885,Gypsy,BOOKEND-3109.i1,Gypsy,mdg1{}1280,Gypsy,Gypsy…	19,CTTTTCCTTTCTCTGTAAAT,1.55013,mdg1{}831,Gypsy,RR50204,Gypsy,Gypsy,mdg1{}29,mdg1{}859,Gypsy,mdg1{}299,Gypsy,mdg1{}6544,Gypsy,mdg1{}305,Gypsy,mdg1{}CG42335[iso-1],Gypsy,mdg1{}1047,Gypsy,mdg1{}2139,mdg1{}2138,Gypsy,mdg1{}6612,RR49783{}mdg1,Gypsy,mdg1{}1280,Gypsy,Gypsy,mdg1{}1611,mdg1{}1610,Gypsy,mdg1{}914,Gypsy,Gypsy,mdg1{}2138,mdg1{}1678,Gypsy,mdg1{}900,Gypsy,mdg1{}RR48394,Gypsy,mdg1{}885,Gypsy,m…	19,TCAAACTCAGGTATTGTGGA,1.88341,mdg1{}831,Gypsy,Gypsy,mdg1{}29,mdg1{}859,Gypsy,mdg1{}CG42335[iso-1],Gypsy,RR50204,Gypsy,Gypsy,Gypsy,Gypsy,Gypsy,Gypsy,mdg1{}299,Gypsy,mdg1{}6544,Gypsy,mdg1{}305,Gypsy,mdg1{}1047,Gypsy,mdg1{}2139,mdg1{}2138,Gypsy,mdg1{}914,Gypsy,Gypsy,mdg1{}2138,mdg1{}1678,Gypsy,mdg1{}900,Gypsy,mdg1{}RR48394,Gypsy,mdg1{}885,Gypsy,mdg1{}1442,Gypsy,mdg1{}1720,Gypsy,Gypsy,mdg1{}1720,Gy…	19,CTGAATGTCATCTGTATGGT,1.32894,Gypsy,mdg1{}305,RR50204,Gypsy,mdg1{}CG42335[iso-1],Gypsy,mdg1{}2139,mdg1{}2138,Gypsy,mdg1{}299,Gypsy,mdg1{}1047,Gypsy,mdg1{}29,Gypsy,mdg1{}859,Gypsy,mdg1{}6544,Gypsy,mdg1{}831,Gypsy,mdg1{}900,Gypsy,mdg1{}914,Gypsy,mdg1{}6612,RR49783{}mdg1,Gypsy,Gypsy,mdg1{}1720,mdg1{}1720,Gypsy,mdg1{}RR48394,Gypsy,mdg1{}885,Gypsy,Gypsy,mdg1{}1280,Gypsy,mdg1{}6543,mdg1{}RR48386,Gyps…	19,CAAACTATTCTCTGCTTTGC,1.11866,mdg1{}2139,mdg1{}2138,Gypsy,mdg1{}299,Gypsy,mdg1{}1047,Gypsy,mdg1{}29,Gypsy,mdg1{}859,Gypsy,mdg1{}6544,Gypsy,mdg1{}831,Gypsy,Gypsy,mdg1{}305,RR50204,Gypsy,mdg1{}CG42335[iso-1],Gypsy,mdg1{}900,Gypsy,mdg1{}914,Gypsy,mdg1{}6612,RR49783{}mdg1,Gypsy,Gypsy,mdg1{}1720,mdg1{}1720,Gypsy,mdg1{}RR48394,Gypsy,mdg1{}885,Gypsy,Gypsy,mdg1{}1280,Gypsy,mdg1{}6543,mdg1{}RR48386,Gyps…	19,ACACTCTACTCACTCAGATC,1.02059,RR50204,Gypsy,Gypsy,mdg1{}5986,Tabor{}2860,Gypsy,BOOKEND-1156.i1,Gypsy,Gypsy,Gypsy,Gypsy,Gypsy,mdg1{}1025,mdg1{}1610,Gypsy,mdg1{}1047,Gypsy,mdg1{}CG42335[iso-1],Gypsy,mdg1{}859,Gypsy,Gypsy,mdg1{}305,mdg1{}2139,mdg1{}2138,Gypsy,mdg1{}6544,BOOKEND-3075.i1,Gypsy,mdg1{}29,Gypsy,mdg1{}299,Gypsy,mdg1{}831,Gypsy,mdg1{}1280,Gypsy,Gypsy,mdg1{}RR48394,BOOKEND-2426.i2,Gypsy,G…	19,CTTTTGTCAGATCTATTAGC,1.28337,Gypsy,mdg1{}29,mdg1{}859,Gypsy,mdg1{}CG42335[iso-1],Gypsy,RR50204,Gypsy,Gypsy,mdg1{}299,Gypsy,mdg1{}6544,Gypsy,mdg1{}305,Gypsy,mdg1{}1047,Gypsy,mdg1{}2139,mdg1{}2138,Gypsy,mdg1{}831,Gypsy,Gypsy,Gypsy,Gypsy,mdg1{}1280,Gypsy,mdg1{}6612,RR49783{}mdg1,Gypsy,Gypsy,mdg1{}1611,mdg1{}1610,Gypsy,mdg1{}914,Gypsy,Gypsy,mdg1{}2138,mdg1{}1678,Gypsy,mdg1{}900,Gypsy,mdg1{}RR48394…	19,TTAGAATTCCAATACTTCTG,1.72508,mdg1{}2139,mdg1{}2138,Gypsy,mdg1{}6544,Gypsy,mdg1{}6544,BOOKEND-3075.i1,Gypsy,mdg1{}29,Gypsy,Gypsy,mdg1{}29,mdg1{}1047,Gypsy,Gypsy,mdg1{}1047,mdg1{}CG42335[iso-1],Gypsy,mdg1{}CG42335[iso-1],Gypsy,mdg1{}859,Gypsy,mdg1{}859,Gypsy,mdg1{}2120,Gypsy,Gypsy,mdg1{}305,mdg1{}305,Gypsy,mdg1{}799,Gypsy,mdg1{}1720,mdg1{}2121,Gypsy,mdg1{}2138,mdg1{}900,Gypsy,BOOKEND-1391.i1,mdg…	19,TTATAATTTCCTCGGCCATT,1.05202,mdg1{}299,Gypsy,mdg1{}6544,Gypsy,mdg1{}305,Gypsy,mdg1{}1047,Gypsy,mdg1{}2139,mdg1{}2138,Gypsy,mdg1{}831,Gypsy,Gypsy,mdg1{}29,mdg1{}859,Gypsy,RR50204,Gypsy,mdg1{}CG42335[iso-1],Gypsy,Gypsy,Gypsy,Gypsy,Gypsy,Gypsy,Gypsy,Gypsy,mdg1{}1280,Gypsy,mdg1{}6612,RR49783{}mdg1,Gypsy,mdg1{}1611,mdg1{}1610,Gypsy,mdg1{}914,Gypsy,Gypsy,mdg1{}2138,mdg1{}1678,Gypsy,mdg1{}900,Gypsy,m…	19,TGTAATTCCTGGTTGGGGAT,1.2003,mdg1{}CG42335[iso-1],Gypsy,mdg1{}305,Gypsy,RR50204,Gypsy,mdg1{}1047,Gypsy,mdg1{}2139,mdg1{}2138,Gypsy,Gypsy,mdg1{}29,mdg1{}859,Gypsy,mdg1{}2136,Gypsy,mdg1{}299,Gypsy,mdg1{}6544,Gypsy,mdg1{}831,Gypsy,mdg1{}1442,Gypsy,mdg1{}1720,Gypsy,Gypsy,Gypsy,mdg1{}1720,Gypsy,mdg1{}1611,mdg1{}1610,Gypsy,mdg1{}914,Gypsy,mdg1{}6543,mdg1{}RR48386,Gypsy,Gypsy,mdg1{}2138,mdg1{}1678,Gyp…	19,TTGTATGTTTCGGACATTGT,1.05983,mdg1{}CG42335[iso-1],Gypsy,Gypsy,Gypsy,Gypsy,mdg1{}299,Gypsy,mdg1{}6544,Gypsy,mdg1{}305,Gypsy,mdg1{}1047,Gypsy,mdg1{}2139,mdg1{}2138,Gypsy,mdg1{}831,Gypsy,Gypsy,mdg1{}29,mdg1{}859,Gypsy,RR50204,Gypsy,Gypsy,Gypsy,Gypsy,mdg1{}1280,Gypsy,mdg1{}6612,RR49783{}mdg1,Gypsy,mdg1{}1611,mdg1{}1610,Gypsy,mdg1{}914,Gypsy,Gypsy,mdg1{}2138,mdg1{}1678,Gypsy,mdg1{}900,Gypsy,mdg1{}R…	19,AAGTTGTGTCTGTACTTGAC,1.80269,mdg1{}305,Gypsy,mdg1{}1047,Gypsy,mdg1{}2139,mdg1{}2138,Gypsy,mdg1{}831,Gypsy,RR50204,Gypsy,Gypsy,mdg1{}29,mdg1{}859,Gypsy,mdg1{}CG42335[iso-1],Gypsy,mdg1{}299,Gypsy,mdg1{}6544,Gypsy,mdg1{}RR48394,Gypsy,mdg1{}885,Gypsy,mdg1{}1442,Gypsy,mdg1{}1720,Gypsy,Gypsy,mdg1{}1720,Gypsy,mdg1{}6543,mdg1{}RR48386,Gypsy,Gypsy,mdg1{}6612,RR49783{}mdg1,Gypsy,mdg1{}1280,Gypsy,Gypsy,m…	19,ATTATTAGCTGATATGGTTT,1.10533,mdg1{}859,Gypsy,mdg1{}2139,mdg1{}2138,Gypsy,mdg1{}299,Gypsy,mdg1{}6544,Gypsy,mdg1{}CG42335[iso-1],Gypsy,mdg1{}305,Gypsy,RR50204,Gypsy,Gypsy,Gypsy,Gypsy,mdg1{}831,Gypsy,mdg1{}1047,Gypsy,Gypsy,mdg1{}29,mdg1{}6543,mdg1{}RR48386,Gypsy,mdg1{}1678,Gypsy,mdg1{}885,Gypsy,mdg1{}1280,Gypsy,mdg1{}6612,RR49783{}mdg1,Gypsy,mdg1{}1442,Gypsy,mdg1{}1720,Gypsy,Gypsy,mdg1{}1611,mdg1…	19,TTACTGCTTGTGATAAATGA,1.17359,mdg1{}299,Gypsy,mdg1{}6544,Gypsy,mdg1{}305,Gypsy,mdg1{}CG42335[iso-1],Gypsy,mdg1{}1047,Gypsy,mdg1{}2139,mdg1{}2138,Gypsy,mdg1{}831,Gypsy,RR50204,Gypsy,Gypsy,mdg1{}29,mdg1{}859,Gypsy,Gypsy,Gypsy,Gypsy,Gypsy,Gypsy,Gypsy,mdg1{}2138,mdg1{}1678,Gypsy,mdg1{}900,Gypsy,mdg1{}RR48394,Gypsy,mdg1{}885,Gypsy,mdg1{}1442,Gypsy,mdg1{}1720,Gypsy,Gypsy,mdg1{}1720,Gypsy,mdg1{}6543,m…	12,TTGAGATATTCGACACAGTG,1.45516,mdg1{}6544,BOOKEND-3075.i1,Gypsy,mdg1{}29,Gypsy,mdg1{}299,Gypsy,mdg1{}831,Gypsy,RR50204,Gypsy,mdg1{}1025,mdg1{}1610,Gypsy,mdg1{}1047,Gypsy,mdg1{}CG42335[iso-1],Gypsy,mdg1{}859,Gypsy,Gypsy,mdg1{}305,mdg1{}2139,mdg1{}2138,Gypsy,mdg1{}885,Gypsy,BOOKEND-3109.i1,Gypsy,mdg1{}1280,Gypsy,Gypsy,mdg1{}RR48394,BOOKEND-2426.i2,Gypsy,mdg1{}6543,mdg1{}RR48386,Gypsy,mdg1{}914,BOO…	19,CGCTAGCATCTCCTGATCTC,1.35008,mdg1{}2139,mdg1{}2138,Gypsy,mdg1{}831,Gypsy,Gypsy,mdg1{}29,mdg1{}859,Gypsy,mdg1{}CG42335[iso-1],Gypsy,RR50204,Gypsy,Gypsy,Gypsy,Gypsy,Gypsy,Gypsy,Gypsy,Gypsy,Gypsy,mdg1{}299,Gypsy,mdg1{}6544,Gypsy,mdg1{}305,Gypsy,mdg1{}1047,Gypsy,Gypsy,Gypsy,Gypsy,Gypsy,mdg1{}1280,Gypsy,mdg1{}6612,RR49783{}mdg1,Gypsy,Gypsy,mdg1{}1611,mdg1{}1610,Gypsy,mdg1{}914,Gypsy,Gypsy,mdg1{}213…	19,TTGCGTCAGCTGGACGTCGC,1.76984,mdg1{}1025,mdg1{}1610,Gypsy,mdg1{}CG42335[iso-1],Gypsy,mdg1{}859,Gypsy,mdg1{}2139,mdg1{}2138,Gypsy,mdg1{}6544,BOOKEND-3075.i1,Gypsy,mdg1{}29,Gypsy,mdg1{}831,Gypsy,mdg1{}1047,Gypsy,Gypsy,mdg1{}305,RR50204,Gypsy,Gypsy,mdg1{}1636,mdg1{}1280,Gypsy,Gypsy,mdg1{}1442,Gypsy,mdg1{}6612,RR49783{}mdg1,Gypsy,Gypsy,mdg1{}1720,mdg1{}1720,Gypsy,Gypsy,mdg1{}900,Gypsy,BOOKEND-1391.…	19,TTGTCAGATCTATTAGCCGG,1.48739,mdg1{}305,Gypsy,mdg1{}1047,Gypsy,mdg1{}2139,mdg1{}2138,Gypsy,mdg1{}831,Gypsy,Gypsy,mdg1{}29,mdg1{}859,Gypsy,mdg1{}CG42335[iso-1],Gypsy,RR50204,Gypsy,Gypsy,mdg1{}299,Gypsy,mdg1{}6544,Gypsy,mdg1{}6612,RR49783{}mdg1,Gypsy,Gypsy,mdg1{}1611,mdg1{}1610,Gypsy,mdg1{}914,Gypsy,Gypsy,mdg1{}2138,mdg1{}1678,Gypsy,mdg1{}900,Gypsy,mdg1{}RR48394,Gypsy,mdg1{}885,Gypsy,mdg1{}1442,G…	19,CACTATTTTCTATATTTGCG,1.01117,mdg1{}6544,Gypsy,mdg1{}831,Gypsy,mdg1{}CG42335[iso-1],Gypsy,mdg1{}305,Gypsy,RR50204,Gypsy,mdg1{}1047,Gypsy,Gypsy,mdg1{}29,mdg1{}859,Gypsy,mdg1{}2139,mdg1{}2138,Gypsy,mdg1{}299,Gypsy,Gypsy,mdg1{}1611,mdg1{}1610,Gypsy,mdg1{}1678,Gypsy,mdg1{}900,Gypsy,mdg1{}RR48394,Gypsy,mdg1{}914,Gypsy,mdg1{}6543,mdg1{}RR48386,Gypsy,mdg1{}885,Gypsy,mdg1{}1280,Gypsy,mdg1{}6612,RR49783…	19,ATTATAATTTTGGTTACCAC,1.41908,mdg1{}1047,Gypsy,mdg1{}2139,mdg1{}2138,Gypsy,mdg1{}831,Gypsy,Gypsy,mdg1{}29,mdg1{}859,Gypsy,RR50204,Gypsy,mdg1{}CG42335[iso-1],Gypsy,Gypsy,Gypsy,Gypsy,Gypsy,Gypsy,mdg1{}299,Gypsy,mdg1{}6544,Gypsy,mdg1{}305,Gypsy,mdg1{}900,Gypsy,mdg1{}RR48394,Gypsy,mdg1{}885,Gypsy,mdg1{}1442,Gypsy,mdg1{}1720,Gypsy,Gypsy,mdg1{}1720,Gypsy,mdg1{}6543,mdg1{}RR48386,Gypsy,Gypsy,Gypsy,Gyp…	19,TTTCCTGTATTCTTATTCCT,1.44661,mdg1{}6544,Gypsy,mdg1{}305,Gypsy,mdg1{}1047,Gypsy,mdg1{}2139,mdg1{}2138,Gypsy,mdg1{}831,Gypsy,RR50204,Gypsy,Gypsy,mdg1{}29,mdg1{}859,Gypsy,mdg1{}CG42335[iso-1],Gypsy,mdg1{}299,Gypsy,mdg1{}1720,Gypsy,Gypsy,mdg1{}1720,Gypsy,mdg1{}6543,mdg1{}RR48386,Gypsy,Gypsy,mdg1{}6612,RR49783{}mdg1,Gypsy,mdg1{}1280,Gypsy,Gypsy,mdg1{}1611,mdg1{}1610,Gypsy,mdg1{}914,Gypsy,Gypsy,mdg1…	19,ATTTGAATTGCCGGTCATTT,1.04885,mdg1{}859,Gypsy,RR50204,Gypsy,mdg1{}CG42335[iso-1],Gypsy,mdg1{}299,Gypsy,mdg1{}6544,Gypsy,mdg1{}305,Gypsy,mdg1{}1047,Gypsy,mdg1{}2139,mdg1{}2138,Gypsy,mdg1{}831,Gypsy,Gypsy,mdg1{}29,mdg1{}6612,RR49783{}mdg1,Gypsy,mdg1{}1611,mdg1{}1610,Gypsy,mdg1{}914,Gypsy,Gypsy,mdg1{}2138,mdg1{}1678,Gypsy,mdg1{}900,Gypsy,mdg1{}RR48394,Gypsy,mdg1{}885,Gypsy,mdg1{}1442,Gypsy,mdg1{}1…	19,TTATCCAAACTATTCTCTGC,1.00336,mdg1{}6544,Gypsy,mdg1{}831,Gypsy,Gypsy,mdg1{}305,RR50204,Gypsy,mdg1{}CG42335[iso-1],Gypsy,mdg1{}2139,mdg1{}2138,Gypsy,mdg1{}299,Gypsy,mdg1{}1047,Gypsy,mdg1{}29,Gypsy,mdg1{}859,Gypsy,mdg1{}900,Gypsy,mdg1{}914,Gypsy,mdg1{}6612,RR49783{}mdg1,Gypsy,Gypsy,mdg1{}1720,mdg1{}1720,Gypsy,mdg1{}RR48394,Gypsy,mdg1{}885,Gypsy,Gypsy,mdg1{}1280,Gypsy,mdg1{}6543,mdg1{}RR48386,Gyps…	19,ATAATACACTATTTGAATTG,1.19076,mdg1{}2139,mdg1{}2138,Gypsy,mdg1{}831,Gypsy,Gypsy,mdg1{}29,mdg1{}859,Gypsy,RR50204,Gypsy,mdg1{}CG42335[iso-1],Gypsy,Gypsy,Gypsy,Gypsy,Gypsy,mdg1{}299,Gypsy,mdg1{}6544,Gypsy,mdg1{}305,Gypsy,mdg1{}1047,Gypsy,mdg1{}1442,Gypsy,mdg1{}1720,Gypsy,Gypsy,mdg1{}1720,Gypsy,mdg1{}6543,mdg1{}RR48386,Gypsy,Gypsy,Gypsy,Gypsy,Gypsy,Gypsy,mdg1{}1280,Gypsy,mdg1{}6612,RR49783{}mdg1,G…	19,ATTTCTGTACTGCAGTGTAT,1.04731,mdg1{}6544,Gypsy,mdg1{}305,Gypsy,mdg1{}1047,Gypsy,mdg1{}2139,mdg1{}2138,Gypsy,mdg1{}831,Gypsy,Gypsy,mdg1{}29,mdg1{}859,Gypsy,RR50204,Gypsy,mdg1{}CG42335[iso-1],Gypsy,Gypsy,Gypsy,Gypsy,Gypsy,mdg1{}299,Gypsy,Gypsy,mdg1{}1720,Gypsy,mdg1{}6543,mdg1{}RR48386,Gypsy,Gypsy,Gypsy,Gypsy,Gypsy,Gypsy,Gypsy,mdg1{}1280,Gypsy,mdg1{}6612,RR49783{}mdg1,Gypsy,mdg1{}1611,mdg1{}1610,G…	19,TGGAAGTGGGAATTTATCTG,1.3422,Gypsy,Gypsy,Gypsy,Gypsy,mdg1{}831,Gypsy,mdg1{}1047,Gypsy,Gypsy,mdg1{}29,mdg1{}859,Gypsy,mdg1{}2139,mdg1{}2138,Gypsy,mdg1{}299,Gypsy,mdg1{}6544,Gypsy,mdg1{}CG42335[iso-1],Gypsy,mdg1{}305,Gypsy,RR50204,Gypsy,Gypsy,Gypsy,mdg1{}914,Gypsy,mdg1{}6543,mdg1{}RR48386,Gypsy,mdg1{}1678,Gypsy,mdg1{}885,Gypsy,mdg1{}1280,Gypsy,mdg1{}6612,RR49783{}mdg1,Gypsy,mdg1{}1442,Gypsy,Gypsy…	19,CCTCTTTATTATCTTGTTAT,1.12492,mdg1{}299,Gypsy,mdg1{}1047,Gypsy,mdg1{}29,Gypsy,mdg1{}859,Gypsy,mdg1{}6544,Gypsy,mdg1{}831,Gypsy,Gypsy,mdg1{}305,RR50204,Gypsy,mdg1{}CG42335[iso-1],Gypsy,mdg1{}2139,mdg1{}2138,Gypsy,mdg1{}900,Gypsy,mdg1{}914,Gypsy,mdg1{}6612,RR49783{}mdg1,Gypsy,Gypsy,mdg1{}1720,mdg1{}1720,Gypsy,mdg1{}RR48394,Gypsy,mdg1{}885,Gypsy,Gypsy,mdg1{}1280,Gypsy,mdg1{}6543,mdg1{}RR48386,Gyps…	19,TTTTATTAATTTGTCAACTT,1.34382,mdg1{}299,Gypsy,mdg1{}6544,Gypsy,mdg1{}CG42335[iso-1],Gypsy,mdg1{}305,Gypsy,RR50204,Gypsy,Gypsy,Gypsy,Gypsy,Gypsy,Gypsy,Gypsy,Gypsy,Gypsy,Gypsy,mdg1{}831,Gypsy,mdg1{}1047,Gypsy,Gypsy,mdg1{}29,mdg1{}859,Gypsy,mdg1{}2139,mdg1{}2138,Gypsy,mdg1{}1611,mdg1{}1610,Gypsy,Gypsy,mdg1{}1720,Gypsy,mdg1{}900,Gypsy,Gypsy,mdg1{}2138,Gypsy,Gypsy,Gypsy,Gypsy,mdg1{}RR48394,Gypsy,mdg…	19,TTTCGGACATTGTGGGCATG,1.13273,mdg1{}6544,Gypsy,mdg1{}305,Gypsy,mdg1{}1047,Gypsy,mdg1{}2139,mdg1{}2138,Gypsy,mdg1{}831,Gypsy,Gypsy,mdg1{}29,mdg1{}859,Gypsy,RR50204,Gypsy,mdg1{}CG42335[iso-1],Gypsy,mdg1{}299,Gypsy,mdg1{}1611,mdg1{}1610,Gypsy,mdg1{}914,Gypsy,Gypsy,mdg1{}2138,mdg1{}1678,Gypsy,mdg1{}900,Gypsy,mdg1{}RR48394,Gypsy,mdg1{}885,Gypsy,mdg1{}1442,Gypsy,mdg1{}1720,Gypsy,Gypsy,mdg1{}1720,Gyps…	19,AACTTGCCTTTGAATTTCTG,1.42937,Gypsy,mdg1{}29,mdg1{}859,Gypsy,mdg1{}2139,mdg1{}2138,Gypsy,mdg1{}299,Gypsy,mdg1{}6544,Gypsy,mdg1{}CG42335[iso-1],Gypsy,mdg1{}305,Gypsy,RR50204,Gypsy,Gypsy,Gypsy,Gypsy,Gypsy,Gypsy,Gypsy,Gypsy,mdg1{}831,Gypsy,mdg1{}1047,Gypsy,Gypsy,mdg1{}1720,Gypsy,mdg1{}900,Gypsy,Gypsy,mdg1{}2138,Gypsy,Gypsy,Gypsy,Gypsy,Gypsy,mdg1{}RR48394,Gypsy,mdg1{}914,Gypsy,mdg1{}6543,mdg1{}RR48…	19,TTTGTCAGATCTATTAGCCG,1.4882,mdg1{}831,Gypsy,Gypsy,mdg1{}29,mdg1{}859,Gypsy,mdg1{}CG42335[iso-1],Gypsy,RR50204,Gypsy,Gypsy,mdg1{}299,Gypsy,mdg1{}6544,Gypsy,mdg1{}305,Gypsy,mdg1{}1047,Gypsy,mdg1{}2139,mdg1{}2138,Gypsy,Gypsy,mdg1{}1280,Gypsy,mdg1{}6612,RR49783{}mdg1,Gypsy,Gypsy,mdg1{}1611,mdg1{}1610,Gypsy,mdg1{}914,Gypsy,Gypsy,mdg1{}2138,mdg1{}1678,Gypsy,mdg1{}900,Gypsy,mdg1{}RR48394,Gypsy,mdg1{}…	19,CTGGTTTTTGACTTTCTGGC,1.47792,mdg1{}859,Gypsy,mdg1{}2139,mdg1{}2138,Gypsy,mdg1{}299,Gypsy,mdg1{}6544,Gypsy,mdg1{}CG42335[iso-1],Gypsy,mdg1{}305,Gypsy,RR50204,Gypsy,mdg1{}831,Gypsy,mdg1{}1047,Gypsy,Gypsy,mdg1{}29,mdg1{}914,Gypsy,mdg1{}6543,mdg1{}RR48386,Gypsy,mdg1{}1678,Gypsy,mdg1{}885,Gypsy,mdg1{}1280,Gypsy,mdg1{}6612,RR49783{}mdg1,Gypsy,mdg1{}1442,Gypsy,mdg1{}1720,Gypsy,Gypsy,mdg1{}1611,mdg1{}…	19,CTTTCGATATCCTCACCGAT,1.53296,mdg1{}6544,Gypsy,mdg1{}305,Gypsy,mdg1{}1047,Gypsy,mdg1{}2139,mdg1{}2138,Gypsy,mdg1{}831,Gypsy,RR50204,Gypsy,Gypsy,mdg1{}29,mdg1{}859,Gypsy,mdg1{}CG42335[iso-1],Gypsy,Gypsy,Gypsy,Gypsy,Gypsy,Gypsy,mdg1{}1636,Gypsy,Gypsy,mdg1{}299,Gypsy,mdg1{}1678,Gypsy,mdg1{}900,Gypsy,mdg1{}RR48394,Gypsy,mdg1{}885,Gypsy,mdg1{}1442,Gypsy,mdg1{}1720,Gypsy,Gypsy,mdg1{}1720,Gypsy,mdg1{}…	19,TTTAAGTTGTGTCTGTACTT,1.29435,mdg1{}299,Gypsy,mdg1{}6544,Gypsy,mdg1{}305,Gypsy,mdg1{}1047,Gypsy,mdg1{}2139,mdg1{}2138,Gypsy,mdg1{}831,Gypsy,RR50204,Gypsy,Gypsy,mdg1{}29,mdg1{}859,Gypsy,mdg1{}CG42335[iso-1],Gypsy,mdg1{}RR48394,Gypsy,mdg1{}885,Gypsy,mdg1{}1442,Gypsy,mdg1{}1720,Gypsy,Gypsy,mdg1{}1720,Gypsy,mdg1{}6543,mdg1{}RR48386,Gypsy,Gypsy,mdg1{}6612,RR49783{}mdg1,Gypsy,mdg1{}1280,Gypsy,Gypsy,m…	19,TTTGATGACATCGGGCGATT,1.32975,mdg1{}CG42335[iso-1],Gypsy,RR50204,Gypsy,Gypsy,Gypsy,Gypsy,Gypsy,Gypsy,mdg1{}299,Gypsy,mdg1{}6544,Gypsy,mdg1{}305,Gypsy,mdg1{}1047,Gypsy,mdg1{}2139,mdg1{}2138,Gypsy,mdg1{}831,Gypsy,Gypsy,mdg1{}29,mdg1{}859,Gypsy,mdg1{}6543,mdg1{}RR48386,Gypsy,Gypsy,Gypsy,Gypsy,Gypsy,Gypsy,Gypsy,Gypsy,Gypsy,mdg1{}1280,Gypsy,mdg1{}6612,RR49783{}mdg1,Gypsy,Gypsy,mdg1{}1611,mdg1{}1610,…	19,TTGAATTGCCGGTCATTTCT,1.02759,mdg1{}2139,mdg1{}2138,Gypsy,mdg1{}831,Gypsy,Gypsy,mdg1{}29,mdg1{}859,Gypsy,RR50204,Gypsy,mdg1{}CG42335[iso-1],Gypsy,mdg1{}299,Gypsy,mdg1{}6544,Gypsy,mdg1{}305,Gypsy,mdg1{}1047,Gypsy,Gypsy,Gypsy,Gypsy,Gypsy,mdg1{}1280,Gypsy,mdg1{}6612,RR49783{}mdg1,Gypsy,mdg1{}1611,mdg1{}1610,Gypsy,mdg1{}914,Gypsy,Gypsy,mdg1{}2138,mdg1{}1678,Gypsy,mdg1{}900,Gypsy,mdg1{}RR48394,Gypsy…	19,TATGGTTTTGAGCTTATCGT,1.24488,RR50204,Gypsy,mdg1{}CG42335[iso-1],Gypsy,Gypsy,Gypsy,Gypsy,Gypsy,Gypsy,Gypsy,mdg1{}299,Gypsy,mdg1{}6544,Gypsy,mdg1{}305,Gypsy,mdg1{}1047,Gypsy,mdg1{}2139,mdg1{}2138,Gypsy,mdg1{}831,Gypsy,Gypsy,mdg1{}29,mdg1{}859,Gypsy,mdg1{}1611,mdg1{}1610,Gypsy,mdg1{}914,Gypsy,Gypsy,mdg1{}2138,mdg1{}1678,Gypsy,mdg1{}900,Gypsy,mdg1{}RR48394,Gypsy,mdg1{}885,Gypsy,mdg1{}1442,Gypsy,md…	19,CAGATCTATTAGCCGGAGAG,1.27792,mdg1{}831,Gypsy,Gypsy,mdg1{}29,mdg1{}859,Gypsy,mdg1{}CG42335[iso-1],Gypsy,RR50204,Gypsy,mdg1{}299,Gypsy,mdg1{}6544,Gypsy,mdg1{}305,Gypsy,mdg1{}1047,Gypsy,mdg1{}2139,mdg1{}2138,Gypsy,mdg1{}1611,mdg1{}1610,Gypsy,mdg1{}914,Gypsy,Gypsy,mdg1{}2138,mdg1{}1678,Gypsy,mdg1{}900,Gypsy,mdg1{}RR48394,Gypsy,mdg1{}885,Gypsy,mdg1{}1442,Gypsy,mdg1{}1720,Gypsy,Gypsy,mdg1{}1720,Gyps…	19,TTGATTTTCTGAGTGAGCGC,1.57053,mdg1{}299,Gypsy,mdg1{}831,Gypsy,RR50204,Gypsy,mdg1{}1047,Gypsy,mdg1{}1025,mdg1{}1610,Gypsy,mdg1{}CG42335[iso-1],Gypsy,mdg1{}859,Gypsy,Gypsy,mdg1{}305,mdg1{}2139,mdg1{}2138,Gypsy,mdg1{}6544,BOOKEND-3075.i1,Gypsy,mdg1{}29,Gypsy,Gypsy,mdg1{}RR48394,BOOKEND-2426.i2,Gypsy,mdg1{}914,BOOKEND-1691.i1,Gypsy,Gypsy,mdg1{}1720,mdg1{}1720,Gypsy,mdg1{}1442,Gypsy,mdg1{}6612,RR497…	19,TTCTGGTTTTTGACTTTCTG,1.4921,RR50204,Gypsy,mdg1{}831,Gypsy,mdg1{}1047,Gypsy,Gypsy,mdg1{}29,mdg1{}859,Gypsy,mdg1{}2139,mdg1{}2138,Gypsy,mdg1{}299,Gypsy,mdg1{}6544,Gypsy,mdg1{}CG42335[iso-1],Gypsy,mdg1{}305,Gypsy,Gypsy,mdg1{}1720,Gypsy,mdg1{}900,Gypsy,Gypsy,mdg1{}2138,Gypsy,mdg1{}RR48394,Gypsy,mdg1{}914,Gypsy,mdg1{}6543,mdg1{}RR48386,Gypsy,mdg1{}1678,Gypsy,mdg1{}885,Gypsy,mdg1{}1280,Gypsy,mdg1{}6…	19,TTTCATTCTAGTTTTCTGAT,1.04731,mdg1{}6544,Gypsy,RR50204,Gypsy,mdg1{}859,Gypsy,mdg1{}305,Gypsy,Gypsy,mdg1{}29,mdg1{}831,Gypsy,mdg1{}1047,Gypsy,mdg1{}CG42335[iso-1],Gypsy,mdg1{}2139,mdg1{}2138,Gypsy,mdg1{}299,Gypsy,mdg1{}900,Gypsy,mdg1{}885,Gypsy,mdg1{}1280,Gypsy,Gypsy,Gypsy,mdg1{}RR48394,Gypsy,mdg1{}1611,mdg1{}1610,Gypsy,mdg1{}914,Gypsy,Gypsy,mdg1{}2138,mdg1{}1442,Gypsy,mdg1{}1720,Gypsy,Gypsy,mdg…	19,TTGGTGTATGGCTTTACGGG,1.68658,Gypsy,mdg1{}305,Gypsy,Gypsy,BOOKEND-1156.i1,Gypsy,Gypsy,Gypsy,Gypsy,Gypsy,mdg1{}831,Gypsy,RR50204,Gypsy,mdg1{}299,Gypsy,mdg1{}CG42335[iso-1],Gypsy,mdg1{}859,Gypsy,mdg1{}2139,mdg1{}2138,Gypsy,mdg1{}6544,Gypsy,mdg1{}29,Gypsy,mdg1{}1047,Gypsy,Gypsy,Gypsy,Gypsy,mdg1{}900,Gypsy,mdg1{}1280,Gypsy,Gypsy,mdg1{}6612,RR49783{}mdg1,Gypsy,mdg1{}1678,Gypsy,Gypsy,mdg1{}2138,mdg1{…	19,GCATCTCCTGATCTCCTTTT,1.23942,Gypsy,mdg1{}299,Gypsy,mdg1{}6544,Gypsy,mdg1{}305,Gypsy,mdg1{}1047,Gypsy,mdg1{}2139,mdg1{}2138,Gypsy,mdg1{}831,Gypsy,Gypsy,mdg1{}29,mdg1{}859,Gypsy,mdg1{}CG42335[iso-1],Gypsy,RR50204,Gypsy,Gypsy,Gypsy,Gypsy,Gypsy,Gypsy,Gypsy,Gypsy,Gypsy,mdg1{}2138,mdg1{}1678,Gypsy,mdg1{}900,Gypsy,mdg1{}RR48394,Gypsy,mdg1{}885,Gypsy,mdg1{}1442,Gypsy,mdg1{}1720,Gypsy,Gypsy,mdg1{}1720,…	19,TTTCGACCATTGGGGTGGTG,1.02133,mdg1{}299,Gypsy,mdg1{}831,Gypsy,RR50204,Gypsy,mdg1{}1025,mdg1{}1610,Gypsy,mdg1{}1047,Gypsy,mdg1{}CG42335[iso-1],Gypsy,mdg1{}859,Gypsy,Gypsy,mdg1{}305,mdg1{}2139,mdg1{}2138,Gypsy,mdg1{}6544,BOOKEND-3075.i1,Gypsy,mdg1{}29,Gypsy,Gypsy,mdg1{}1720,mdg1{}1720,Gypsy,mdg1{}1442,Gypsy,mdg1{}6612,RR49783{}mdg1,Gypsy,Gypsy,mdg1{}900,Gypsy,BOOKEND-1391.i1,mdg1{}1678,Gypsy,Gyps…
g2-g20	FBti0019000_mdg1{}831	3.81895	2.5021e-09	270.676	193	19,TTATTTGATTTTCTGAGTGA,1.07316,mdg1{}299,Gypsy,mdg1{}831,Gypsy,RR50204,Gypsy,mdg1{}1047,Gypsy,mdg1{}1025,mdg1{}1610,Gypsy,mdg1{}CG42335[iso-1],Gypsy,mdg1{}859,Gypsy,Gypsy,mdg1{}305,mdg1{}2139,mdg1{}2138,Gypsy,mdg1{}6544,BOOKEND-3075.i1,Gypsy,mdg1{}29,Gypsy,BOOKEND-1391.i1,mdg1{}1678,Gypsy,Gypsy,mdg1{}2138,mdg1{}6543,mdg1{}RR48386,Gypsy,mdg1{}885,Gypsy,BOOKEND-3109.i1,Gypsy,mdg1{}1280,Gypsy,Gypsy…	19,CTTTTCCTTTCTCTGTAAAT,1.55013,mdg1{}831,Gypsy,RR50204,Gypsy,Gypsy,mdg1{}29,mdg1{}859,Gypsy,mdg1{}299,Gypsy,mdg1{}6544,Gypsy,mdg1{}305,Gypsy,mdg1{}CG42335[iso-1],Gypsy,mdg1{}1047,Gypsy,mdg1{}2139,mdg1{}2138,Gypsy,mdg1{}6612,RR49783{}mdg1,Gypsy,mdg1{}1280,Gypsy,Gypsy,mdg1{}1611,mdg1{}1610,Gypsy,mdg1{}914,Gypsy,Gypsy,mdg1{}2138,mdg1{}1678,Gypsy,mdg1{}900,Gypsy,mdg1{}RR48394,Gypsy,mdg1{}885,Gypsy,m…	19,TCAAACTCAGGTATTGTGGA,1.88341,mdg1{}831,Gypsy,Gypsy,mdg1{}29,mdg1{}859,Gypsy,mdg1{}CG42335[iso-1],Gypsy,RR50204,Gypsy,Gypsy,Gypsy,Gypsy,Gypsy,Gypsy,mdg1{}299,Gypsy,mdg1{}6544,Gypsy,mdg1{}305,Gypsy,mdg1{}1047,Gypsy,mdg1{}2139,mdg1{}2138,Gypsy,mdg1{}914,Gypsy,Gypsy,mdg1{}2138,mdg1{}1678,Gypsy,mdg1{}900,Gypsy,mdg1{}RR48394,Gypsy,mdg1{}885,Gypsy,mdg1{}1442,Gypsy,mdg1{}1720,Gypsy,Gypsy,mdg1{}1720,Gy…	19,CTGAATGTCATCTGTATGGT,1.32894,Gypsy,mdg1{}305,RR50204,Gypsy,mdg1{}CG42335[iso-1],Gypsy,mdg1{}2139,mdg1{}2138,Gypsy,mdg1{}299,Gypsy,mdg1{}1047,Gypsy,mdg1{}29,Gypsy,mdg1{}859,Gypsy,mdg1{}6544,Gypsy,mdg1{}831,Gypsy,mdg1{}900,Gypsy,mdg1{}914,Gypsy,mdg1{}6612,RR49783{}mdg1,Gypsy,Gypsy,mdg1{}1720,mdg1{}1720,Gypsy,mdg1{}RR48394,Gypsy,mdg1{}885,Gypsy,Gypsy,mdg1{}1280,Gypsy,mdg1{}6543,mdg1{}RR48386,Gyps…	19,CAAACTATTCTCTGCTTTGC,1.11866,mdg1{}2139,mdg1{}2138,Gypsy,mdg1{}299,Gypsy,mdg1{}1047,Gypsy,mdg1{}29,Gypsy,mdg1{}859,Gypsy,mdg1{}6544,Gypsy,mdg1{}831,Gypsy,Gypsy,mdg1{}305,RR50204,Gypsy,mdg1{}CG42335[iso-1],Gypsy,mdg1{}900,Gypsy,mdg1{}914,Gypsy,mdg1{}6612,RR49783{}mdg1,Gypsy,Gypsy,mdg1{}1720,mdg1{}1720,Gypsy,mdg1{}RR48394,Gypsy,mdg1{}885,Gypsy,Gypsy,mdg1{}1280,Gypsy,mdg1{}6543,mdg1{}RR48386,Gyps…	19,ACACTCTACTCACTCAGATC,1.02059,RR50204,Gypsy,Gypsy,mdg1{}5986,Tabor{}2860,Gypsy,BOOKEND-1156.i1,Gypsy,Gypsy,Gypsy,Gypsy,Gypsy,mdg1{}1025,mdg1{}1610,Gypsy,mdg1{}1047,Gypsy,mdg1{}CG42335[iso-1],Gypsy,mdg1{}859,Gypsy,Gypsy,mdg1{}305,mdg1{}2139,mdg1{}2138,Gypsy,mdg1{}6544,BOOKEND-3075.i1,Gypsy,mdg1{}29,Gypsy,mdg1{}299,Gypsy,mdg1{}831,Gypsy,mdg1{}1280,Gypsy,Gypsy,mdg1{}RR48394,BOOKEND-2426.i2,Gypsy,G…	19,CTTTTGTCAGATCTATTAGC,1.28337,Gypsy,mdg1{}29,mdg1{}859,Gypsy,mdg1{}CG42335[iso-1],Gypsy,RR50204,Gypsy,Gypsy,mdg1{}299,Gypsy,mdg1{}6544,Gypsy,mdg1{}305,Gypsy,mdg1{}1047,Gypsy,mdg1{}2139,mdg1{}2138,Gypsy,mdg1{}831,Gypsy,Gypsy,Gypsy,Gypsy,mdg1{}1280,Gypsy,mdg1{}6612,RR49783{}mdg1,Gypsy,Gypsy,mdg1{}1611,mdg1{}1610,Gypsy,mdg1{}914,Gypsy,Gypsy,mdg1{}2138,mdg1{}1678,Gypsy,mdg1{}900,Gypsy,mdg1{}RR48394…	19,TTATAATTTCCTCGGCCATT,1.05202,mdg1{}299,Gypsy,mdg1{}6544,Gypsy,mdg1{}305,Gypsy,mdg1{}1047,Gypsy,mdg1{}2139,mdg1{}2138,Gypsy,mdg1{}831,Gypsy,Gypsy,mdg1{}29,mdg1{}859,Gypsy,RR50204,Gypsy,mdg1{}CG42335[iso-1],Gypsy,Gypsy,Gypsy,Gypsy,Gypsy,Gypsy,Gypsy,Gypsy,mdg1{}1280,Gypsy,mdg1{}6612,RR49783{}mdg1,Gypsy,mdg1{}1611,mdg1{}1610,Gypsy,mdg1{}914,Gypsy,Gypsy,mdg1{}2138,mdg1{}1678,Gypsy,mdg1{}900,Gypsy,m…	19,TGTAATTCCTGGTTGGGGAT,1.2003,mdg1{}CG42335[iso-1],Gypsy,mdg1{}305,Gypsy,RR50204,Gypsy,mdg1{}1047,Gypsy,mdg1{}2139,mdg1{}2138,Gypsy,Gypsy,mdg1{}29,mdg1{}859,Gypsy,mdg1{}2136,Gypsy,mdg1{}299,Gypsy,mdg1{}6544,Gypsy,mdg1{}831,Gypsy,mdg1{}1442,Gypsy,mdg1{}1720,Gypsy,Gypsy,Gypsy,mdg1{}1720,Gypsy,mdg1{}1611,mdg1{}1610,Gypsy,mdg1{}914,Gypsy,mdg1{}6543,mdg1{}RR48386,Gypsy,Gypsy,mdg1{}2138,mdg1{}1678,Gyp…	19,TTGTATGTTTCGGACATTGT,1.05983,mdg1{}CG42335[iso-1],Gypsy,Gypsy,Gypsy,Gypsy,mdg1{}299,Gypsy,mdg1{}6544,Gypsy,mdg1{}305,Gypsy,mdg1{}1047,Gypsy,mdg1{}2139,mdg1{}2138,Gypsy,mdg1{}831,Gypsy,Gypsy,mdg1{}29,mdg1{}859,Gypsy,RR50204,Gypsy,Gypsy,Gypsy,Gypsy,mdg1{}1280,Gypsy,mdg1{}6612,RR49783{}mdg1,Gypsy,mdg1{}1611,mdg1{}1610,Gypsy,mdg1{}914,Gypsy,Gypsy,mdg1{}2138,mdg1{}1678,Gypsy,mdg1{}900,Gypsy,mdg1{}R…	19,AAGTTGTGTCTGTACTTGAC,1.80269,mdg1{}305,Gypsy,mdg1{}1047,Gypsy,mdg1{}2139,mdg1{}2138,Gypsy,mdg1{}831,Gypsy,RR50204,Gypsy,Gypsy,mdg1{}29,mdg1{}859,Gypsy,mdg1{}CG42335[iso-1],Gypsy,mdg1{}299,Gypsy,mdg1{}6544,Gypsy,mdg1{}RR48394,Gypsy,mdg1{}885,Gypsy,mdg1{}1442,Gypsy,mdg1{}1720,Gypsy,Gypsy,mdg1{}1720,Gypsy,mdg1{}6543,mdg1{}RR48386,Gypsy,Gypsy,mdg1{}6612,RR49783{}mdg1,Gypsy,mdg1{}1280,Gypsy,Gypsy,m…	19,ATTATTAGCTGATATGGTTT,1.10533,mdg1{}859,Gypsy,mdg1{}2139,mdg1{}2138,Gypsy,mdg1{}299,Gypsy,mdg1{}6544,Gypsy,mdg1{}CG42335[iso-1],Gypsy,mdg1{}305,Gypsy,RR50204,Gypsy,Gypsy,Gypsy,Gypsy,mdg1{}831,Gypsy,mdg1{}1047,Gypsy,Gypsy,mdg1{}29,mdg1{}6543,mdg1{}RR48386,Gypsy,mdg1{}1678,Gypsy,mdg1{}885,Gypsy,mdg1{}1280,Gypsy,mdg1{}6612,RR49783{}mdg1,Gypsy,mdg1{}1442,Gypsy,mdg1{}1720,Gypsy,Gypsy,mdg1{}1611,mdg1…	19,TTACTGCTTGTGATAAATGA,1.17359,mdg1{}299,Gypsy,mdg1{}6544,Gypsy,mdg1{}305,Gypsy,mdg1{}CG42335[iso-1],Gypsy,mdg1{}1047,Gypsy,mdg1{}2139,mdg1{}2138,Gypsy,mdg1{}831,Gypsy,RR50204,Gypsy,Gypsy,mdg1{}29,mdg1{}859,Gypsy,Gypsy,Gypsy,Gypsy,Gypsy,Gypsy,Gypsy,mdg1{}2138,mdg1{}1678,Gypsy,mdg1{}900,Gypsy,mdg1{}RR48394,Gypsy,mdg1{}885,Gypsy,mdg1{}1442,Gypsy,mdg1{}1720,Gypsy,Gypsy,mdg1{}1720,Gypsy,mdg1{}6543,m…	12,TTGAGATATTCGACACAGTG,1.45516,mdg1{}6544,BOOKEND-3075.i1,Gypsy,mdg1{}29,Gypsy,mdg1{}299,Gypsy,mdg1{}831,Gypsy,RR50204,Gypsy,mdg1{}1025,mdg1{}1610,Gypsy,mdg1{}1047,Gypsy,mdg1{}CG42335[iso-1],Gypsy,mdg1{}859,Gypsy,Gypsy,mdg1{}305,mdg1{}2139,mdg1{}2138,Gypsy,mdg1{}885,Gypsy,BOOKEND-3109.i1,Gypsy,mdg1{}1280,Gypsy,Gypsy,mdg1{}RR48394,BOOKEND-2426.i2,Gypsy,mdg1{}6543,mdg1{}RR48386,Gypsy,mdg1{}914,BOO…	19,CGCTAGCATCTCCTGATCTC,1.35008,mdg1{}2139,mdg1{}2138,Gypsy,mdg1{}831,Gypsy,Gypsy,mdg1{}29,mdg1{}859,Gypsy,mdg1{}CG42335[iso-1],Gypsy,RR50204,Gypsy,Gypsy,Gypsy,Gypsy,Gypsy,Gypsy,Gypsy,Gypsy,Gypsy,mdg1{}299,Gypsy,mdg1{}6544,Gypsy,mdg1{}305,Gypsy,mdg1{}1047,Gypsy,Gypsy,Gypsy,Gypsy,Gypsy,mdg1{}1280,Gypsy,mdg1{}6612,RR49783{}mdg1,Gypsy,Gypsy,mdg1{}1611,mdg1{}1610,Gypsy,mdg1{}914,Gypsy,Gypsy,mdg1{}213…	19,TTGCGTCAGCTGGACGTCGC,1.76984,mdg1{}1025,mdg1{}1610,Gypsy,mdg1{}CG42335[iso-1],Gypsy,mdg1{}859,Gypsy,mdg1{}2139,mdg1{}2138,Gypsy,mdg1{}6544,BOOKEND-3075.i1,Gypsy,mdg1{}29,Gypsy,mdg1{}831,Gypsy,mdg1{}1047,Gypsy,Gypsy,mdg1{}305,RR50204,Gypsy,Gypsy,mdg1{}1636,mdg1{}1280,Gypsy,Gypsy,mdg1{}1442,Gypsy,mdg1{}6612,RR49783{}mdg1,Gypsy,Gypsy,mdg1{}1720,mdg1{}1720,Gypsy,Gypsy,mdg1{}900,Gypsy,BOOKEND-1391.…	19,TTGTCAGATCTATTAGCCGG,1.48739,mdg1{}305,Gypsy,mdg1{}1047,Gypsy,mdg1{}2139,mdg1{}2138,Gypsy,mdg1{}831,Gypsy,Gypsy,mdg1{}29,mdg1{}859,Gypsy,mdg1{}CG42335[iso-1],Gypsy,RR50204,Gypsy,Gypsy,mdg1{}299,Gypsy,mdg1{}6544,Gypsy,mdg1{}6612,RR49783{}mdg1,Gypsy,Gypsy,mdg1{}1611,mdg1{}1610,Gypsy,mdg1{}914,Gypsy,Gypsy,mdg1{}2138,mdg1{}1678,Gypsy,mdg1{}900,Gypsy,mdg1{}RR48394,Gypsy,mdg1{}885,Gypsy,mdg1{}1442,G…	19,CACTATTTTCTATATTTGCG,1.01117,mdg1{}6544,Gypsy,mdg1{}831,Gypsy,mdg1{}CG42335[iso-1],Gypsy,mdg1{}305,Gypsy,RR50204,Gypsy,mdg1{}1047,Gypsy,Gypsy,mdg1{}29,mdg1{}859,Gypsy,mdg1{}2139,mdg1{}2138,Gypsy,mdg1{}299,Gypsy,Gypsy,mdg1{}1611,mdg1{}1610,Gypsy,mdg1{}1678,Gypsy,mdg1{}900,Gypsy,mdg1{}RR48394,Gypsy,mdg1{}914,Gypsy,mdg1{}6543,mdg1{}RR48386,Gypsy,mdg1{}885,Gypsy,mdg1{}1280,Gypsy,mdg1{}6612,RR49783…	19,ATTATAATTTTGGTTACCAC,1.41908,mdg1{}1047,Gypsy,mdg1{}2139,mdg1{}2138,Gypsy,mdg1{}831,Gypsy,Gypsy,mdg1{}29,mdg1{}859,Gypsy,RR50204,Gypsy,mdg1{}CG42335[iso-1],Gypsy,Gypsy,Gypsy,Gypsy,Gypsy,Gypsy,mdg1{}299,Gypsy,mdg1{}6544,Gypsy,mdg1{}305,Gypsy,mdg1{}900,Gypsy,mdg1{}RR48394,Gypsy,mdg1{}885,Gypsy,mdg1{}1442,Gypsy,mdg1{}1720,Gypsy,Gypsy,mdg1{}1720,Gypsy,mdg1{}6543,mdg1{}RR48386,Gypsy,Gypsy,Gypsy,Gyp…	19,TTTCCTGTATTCTTATTCCT,1.44661,mdg1{}6544,Gypsy,mdg1{}305,Gypsy,mdg1{}1047,Gypsy,mdg1{}2139,mdg1{}2138,Gypsy,mdg1{}831,Gypsy,RR50204,Gypsy,Gypsy,mdg1{}29,mdg1{}859,Gypsy,mdg1{}CG42335[iso-1],Gypsy,mdg1{}299,Gypsy,mdg1{}1720,Gypsy,Gypsy,mdg1{}1720,Gypsy,mdg1{}6543,mdg1{}RR48386,Gypsy,Gypsy,mdg1{}6612,RR49783{}mdg1,Gypsy,mdg1{}1280,Gypsy,Gypsy,mdg1{}1611,mdg1{}1610,Gypsy,mdg1{}914,Gypsy,Gypsy,mdg1…	19,ATTTGAATTGCCGGTCATTT,1.04885,mdg1{}859,Gypsy,RR50204,Gypsy,mdg1{}CG42335[iso-1],Gypsy,mdg1{}299,Gypsy,mdg1{}6544,Gypsy,mdg1{}305,Gypsy,mdg1{}1047,Gypsy,mdg1{}2139,mdg1{}2138,Gypsy,mdg1{}831,Gypsy,Gypsy,mdg1{}29,mdg1{}6612,RR49783{}mdg1,Gypsy,mdg1{}1611,mdg1{}1610,Gypsy,mdg1{}914,Gypsy,Gypsy,mdg1{}2138,mdg1{}1678,Gypsy,mdg1{}900,Gypsy,mdg1{}RR48394,Gypsy,mdg1{}885,Gypsy,mdg1{}1442,Gypsy,mdg1{}1…	19,TTATCCAAACTATTCTCTGC,1.00336,mdg1{}6544,Gypsy,mdg1{}831,Gypsy,Gypsy,mdg1{}305,RR50204,Gypsy,mdg1{}CG42335[iso-1],Gypsy,mdg1{}2139,mdg1{}2138,Gypsy,mdg1{}299,Gypsy,mdg1{}1047,Gypsy,mdg1{}29,Gypsy,mdg1{}859,Gypsy,mdg1{}900,Gypsy,mdg1{}914,Gypsy,mdg1{}6612,RR49783{}mdg1,Gypsy,Gypsy,mdg1{}1720,mdg1{}1720,Gypsy,mdg1{}RR48394,Gypsy,mdg1{}885,Gypsy,Gypsy,mdg1{}1280,Gypsy,mdg1{}6543,mdg1{}RR48386,Gyps…	19,ATAATACACTATTTGAATTG,1.19076,mdg1{}2139,mdg1{}2138,Gypsy,mdg1{}831,Gypsy,Gypsy,mdg1{}29,mdg1{}859,Gypsy,RR50204,Gypsy,mdg1{}CG42335[iso-1],Gypsy,Gypsy,Gypsy,Gypsy,Gypsy,mdg1{}299,Gypsy,mdg1{}6544,Gypsy,mdg1{}305,Gypsy,mdg1{}1047,Gypsy,mdg1{}1442,Gypsy,mdg1{}1720,Gypsy,Gypsy,mdg1{}1720,Gypsy,mdg1{}6543,mdg1{}RR48386,Gypsy,Gypsy,Gypsy,Gypsy,Gypsy,Gypsy,mdg1{}1280,Gypsy,mdg1{}6612,RR49783{}mdg1,G…	19,ATTTCTGTACTGCAGTGTAT,1.04731,mdg1{}6544,Gypsy,mdg1{}305,Gypsy,mdg1{}1047,Gypsy,mdg1{}2139,mdg1{}2138,Gypsy,mdg1{}831,Gypsy,Gypsy,mdg1{}29,mdg1{}859,Gypsy,RR50204,Gypsy,mdg1{}CG42335[iso-1],Gypsy,Gypsy,Gypsy,Gypsy,Gypsy,mdg1{}299,Gypsy,Gypsy,mdg1{}1720,Gypsy,mdg1{}6543,mdg1{}RR48386,Gypsy,Gypsy,Gypsy,Gypsy,Gypsy,Gypsy,Gypsy,mdg1{}1280,Gypsy,mdg1{}6612,RR49783{}mdg1,Gypsy,mdg1{}1611,mdg1{}1610,G…	19,TGGAAGTGGGAATTTATCTG,1.3422,Gypsy,Gypsy,Gypsy,Gypsy,mdg1{}831,Gypsy,mdg1{}1047,Gypsy,Gypsy,mdg1{}29,mdg1{}859,Gypsy,mdg1{}2139,mdg1{}2138,Gypsy,mdg1{}299,Gypsy,mdg1{}6544,Gypsy,mdg1{}CG42335[iso-1],Gypsy,mdg1{}305,Gypsy,RR50204,Gypsy,Gypsy,Gypsy,mdg1{}914,Gypsy,mdg1{}6543,mdg1{}RR48386,Gypsy,mdg1{}1678,Gypsy,mdg1{}885,Gypsy,mdg1{}1280,Gypsy,mdg1{}6612,RR49783{}mdg1,Gypsy,mdg1{}1442,Gypsy,Gypsy…	19,CCTCTTTATTATCTTGTTAT,1.12492,mdg1{}299,Gypsy,mdg1{}1047,Gypsy,mdg1{}29,Gypsy,mdg1{}859,Gypsy,mdg1{}6544,Gypsy,mdg1{}831,Gypsy,Gypsy,mdg1{}305,RR50204,Gypsy,mdg1{}CG42335[iso-1],Gypsy,mdg1{}2139,mdg1{}2138,Gypsy,mdg1{}900,Gypsy,mdg1{}914,Gypsy,mdg1{}6612,RR49783{}mdg1,Gypsy,Gypsy,mdg1{}1720,mdg1{}1720,Gypsy,mdg1{}RR48394,Gypsy,mdg1{}885,Gypsy,Gypsy,mdg1{}1280,Gypsy,mdg1{}6543,mdg1{}RR48386,Gyps…	19,TTTTATTAATTTGTCAACTT,1.34382,mdg1{}299,Gypsy,mdg1{}6544,Gypsy,mdg1{}CG42335[iso-1],Gypsy,mdg1{}305,Gypsy,RR50204,Gypsy,Gypsy,Gypsy,Gypsy,Gypsy,Gypsy,Gypsy,Gypsy,Gypsy,Gypsy,mdg1{}831,Gypsy,mdg1{}1047,Gypsy,Gypsy,mdg1{}29,mdg1{}859,Gypsy,mdg1{}2139,mdg1{}2138,Gypsy,mdg1{}1611,mdg1{}1610,Gypsy,Gypsy,mdg1{}1720,Gypsy,mdg1{}900,Gypsy,Gypsy,mdg1{}2138,Gypsy,Gypsy,Gypsy,Gypsy,mdg1{}RR48394,Gypsy,mdg…	19,TTTCGGACATTGTGGGCATG,1.13273,mdg1{}6544,Gypsy,mdg1{}305,Gypsy,mdg1{}1047,Gypsy,mdg1{}2139,mdg1{}2138,Gypsy,mdg1{}831,Gypsy,Gypsy,mdg1{}29,mdg1{}859,Gypsy,RR50204,Gypsy,mdg1{}CG42335[iso-1],Gypsy,mdg1{}299,Gypsy,mdg1{}1611,mdg1{}1610,Gypsy,mdg1{}914,Gypsy,Gypsy,mdg1{}2138,mdg1{}1678,Gypsy,mdg1{}900,Gypsy,mdg1{}RR48394,Gypsy,mdg1{}885,Gypsy,mdg1{}1442,Gypsy,mdg1{}1720,Gypsy,Gypsy,mdg1{}1720,Gyps…	19,AACTTGCCTTTGAATTTCTG,1.42937,Gypsy,mdg1{}29,mdg1{}859,Gypsy,mdg1{}2139,mdg1{}2138,Gypsy,mdg1{}299,Gypsy,mdg1{}6544,Gypsy,mdg1{}CG42335[iso-1],Gypsy,mdg1{}305,Gypsy,RR50204,Gypsy,Gypsy,Gypsy,Gypsy,Gypsy,Gypsy,Gypsy,Gypsy,mdg1{}831,Gypsy,mdg1{}1047,Gypsy,Gypsy,mdg1{}1720,Gypsy,mdg1{}900,Gypsy,Gypsy,mdg1{}2138,Gypsy,Gypsy,Gypsy,Gypsy,Gypsy,mdg1{}RR48394,Gypsy,mdg1{}914,Gypsy,mdg1{}6543,mdg1{}RR48…	19,TTTGTCAGATCTATTAGCCG,1.4882,mdg1{}831,Gypsy,Gypsy,mdg1{}29,mdg1{}859,Gypsy,mdg1{}CG42335[iso-1],Gypsy,RR50204,Gypsy,Gypsy,mdg1{}299,Gypsy,mdg1{}6544,Gypsy,mdg1{}305,Gypsy,mdg1{}1047,Gypsy,mdg1{}2139,mdg1{}2138,Gypsy,Gypsy,mdg1{}1280,Gypsy,mdg1{}6612,RR49783{}mdg1,Gypsy,Gypsy,mdg1{}1611,mdg1{}1610,Gypsy,mdg1{}914,Gypsy,Gypsy,mdg1{}2138,mdg1{}1678,Gypsy,mdg1{}900,Gypsy,mdg1{}RR48394,Gypsy,mdg1{}…	19,CTGGTTTTTGACTTTCTGGC,1.47792,mdg1{}859,Gypsy,mdg1{}2139,mdg1{}2138,Gypsy,mdg1{}299,Gypsy,mdg1{}6544,Gypsy,mdg1{}CG42335[iso-1],Gypsy,mdg1{}305,Gypsy,RR50204,Gypsy,mdg1{}831,Gypsy,mdg1{}1047,Gypsy,Gypsy,mdg1{}29,mdg1{}914,Gypsy,mdg1{}6543,mdg1{}RR48386,Gypsy,mdg1{}1678,Gypsy,mdg1{}885,Gypsy,mdg1{}1280,Gypsy,mdg1{}6612,RR49783{}mdg1,Gypsy,mdg1{}1442,Gypsy,mdg1{}1720,Gypsy,Gypsy,mdg1{}1611,mdg1{}…	19,CTTTCGATATCCTCACCGAT,1.53296,mdg1{}6544,Gypsy,mdg1{}305,Gypsy,mdg1{}1047,Gypsy,mdg1{}2139,mdg1{}2138,Gypsy,mdg1{}831,Gypsy,RR50204,Gypsy,Gypsy,mdg1{}29,mdg1{}859,Gypsy,mdg1{}CG42335[iso-1],Gypsy,Gypsy,Gypsy,Gypsy,Gypsy,Gypsy,mdg1{}1636,Gypsy,Gypsy,mdg1{}299,Gypsy,mdg1{}1678,Gypsy,mdg1{}900,Gypsy,mdg1{}RR48394,Gypsy,mdg1{}885,Gypsy,mdg1{}1442,Gypsy,mdg1{}1720,Gypsy,Gypsy,mdg1{}1720,Gypsy,mdg1{}…	19,TTTAAGTTGTGTCTGTACTT,1.29435,mdg1{}299,Gypsy,mdg1{}6544,Gypsy,mdg1{}305,Gypsy,mdg1{}1047,Gypsy,mdg1{}2139,mdg1{}2138,Gypsy,mdg1{}831,Gypsy,RR50204,Gypsy,Gypsy,mdg1{}29,mdg1{}859,Gypsy,mdg1{}CG42335[iso-1],Gypsy,mdg1{}RR48394,Gypsy,mdg1{}885,Gypsy,mdg1{}1442,Gypsy,mdg1{}1720,Gypsy,Gypsy,mdg1{}1720,Gypsy,mdg1{}6543,mdg1{}RR48386,Gypsy,Gypsy,mdg1{}6612,RR49783{}mdg1,Gypsy,mdg1{}1280,Gypsy,Gypsy,m…	19,TTTGATGACATCGGGCGATT,1.32975,mdg1{}CG42335[iso-1],Gypsy,RR50204,Gypsy,Gypsy,Gypsy,Gypsy,Gypsy,Gypsy,mdg1{}299,Gypsy,mdg1{}6544,Gypsy,mdg1{}305,Gypsy,mdg1{}1047,Gypsy,mdg1{}2139,mdg1{}2138,Gypsy,mdg1{}831,Gypsy,Gypsy,mdg1{}29,mdg1{}859,Gypsy,mdg1{}6543,mdg1{}RR48386,Gypsy,Gypsy,Gypsy,Gypsy,Gypsy,Gypsy,Gypsy,Gypsy,Gypsy,mdg1{}1280,Gypsy,mdg1{}6612,RR49783{}mdg1,Gypsy,Gypsy,mdg1{}1611,mdg1{}1610,…	19,TTGAATTGCCGGTCATTTCT,1.02759,mdg1{}2139,mdg1{}2138,Gypsy,mdg1{}831,Gypsy,Gypsy,mdg1{}29,mdg1{}859,Gypsy,RR50204,Gypsy,mdg1{}CG42335[iso-1],Gypsy,mdg1{}299,Gypsy,mdg1{}6544,Gypsy,mdg1{}305,Gypsy,mdg1{}1047,Gypsy,Gypsy,Gypsy,Gypsy,Gypsy,mdg1{}1280,Gypsy,mdg1{}6612,RR49783{}mdg1,Gypsy,mdg1{}1611,mdg1{}1610,Gypsy,mdg1{}914,Gypsy,Gypsy,mdg1{}2138,mdg1{}1678,Gypsy,mdg1{}900,Gypsy,mdg1{}RR48394,Gypsy…	19,TATGGTTTTGAGCTTATCGT,1.24488,RR50204,Gypsy,mdg1{}CG42335[iso-1],Gypsy,Gypsy,Gypsy,Gypsy,Gypsy,Gypsy,Gypsy,mdg1{}299,Gypsy,mdg1{}6544,Gypsy,mdg1{}305,Gypsy,mdg1{}1047,Gypsy,mdg1{}2139,mdg1{}2138,Gypsy,mdg1{}831,Gypsy,Gypsy,mdg1{}29,mdg1{}859,Gypsy,mdg1{}1611,mdg1{}1610,Gypsy,mdg1{}914,Gypsy,Gypsy,mdg1{}2138,mdg1{}1678,Gypsy,mdg1{}900,Gypsy,mdg1{}RR48394,Gypsy,mdg1{}885,Gypsy,mdg1{}1442,Gypsy,md…	19,CAGATCTATTAGCCGGAGAG,1.27792,mdg1{}831,Gypsy,Gypsy,mdg1{}29,mdg1{}859,Gypsy,mdg1{}CG42335[iso-1],Gypsy,RR50204,Gypsy,mdg1{}299,Gypsy,mdg1{}6544,Gypsy,mdg1{}305,Gypsy,mdg1{}1047,Gypsy,mdg1{}2139,mdg1{}2138,Gypsy,mdg1{}1611,mdg1{}1610,Gypsy,mdg1{}914,Gypsy,Gypsy,mdg1{}2138,mdg1{}1678,Gypsy,mdg1{}900,Gypsy,mdg1{}RR48394,Gypsy,mdg1{}885,Gypsy,mdg1{}1442,Gypsy,mdg1{}1720,Gypsy,Gypsy,mdg1{}1720,Gyps…	19,TTGATTTTCTGAGTGAGCGC,1.57053,mdg1{}299,Gypsy,mdg1{}831,Gypsy,RR50204,Gypsy,mdg1{}1047,Gypsy,mdg1{}1025,mdg1{}1610,Gypsy,mdg1{}CG42335[iso-1],Gypsy,mdg1{}859,Gypsy,Gypsy,mdg1{}305,mdg1{}2139,mdg1{}2138,Gypsy,mdg1{}6544,BOOKEND-3075.i1,Gypsy,mdg1{}29,Gypsy,Gypsy,mdg1{}RR48394,BOOKEND-2426.i2,Gypsy,mdg1{}914,BOOKEND-1691.i1,Gypsy,Gypsy,mdg1{}1720,mdg1{}1720,Gypsy,mdg1{}1442,Gypsy,mdg1{}6612,RR497…	19,TTCTGGTTTTTGACTTTCTG,1.4921,RR50204,Gypsy,mdg1{}831,Gypsy,mdg1{}1047,Gypsy,Gypsy,mdg1{}29,mdg1{}859,Gypsy,mdg1{}2139,mdg1{}2138,Gypsy,mdg1{}299,Gypsy,mdg1{}6544,Gypsy,mdg1{}CG42335[iso-1],Gypsy,mdg1{}305,Gypsy,Gypsy,mdg1{}1720,Gypsy,mdg1{}900,Gypsy,Gypsy,mdg1{}2138,Gypsy,mdg1{}RR48394,Gypsy,mdg1{}914,Gypsy,mdg1{}6543,mdg1{}RR48386,Gypsy,mdg1{}1678,Gypsy,mdg1{}885,Gypsy,mdg1{}1280,Gypsy,mdg1{}6…	19,TTTCATTCTAGTTTTCTGAT,1.04731,mdg1{}6544,Gypsy,RR50204,Gypsy,mdg1{}859,Gypsy,mdg1{}305,Gypsy,Gypsy,mdg1{}29,mdg1{}831,Gypsy,mdg1{}1047,Gypsy,mdg1{}CG42335[iso-1],Gypsy,mdg1{}2139,mdg1{}2138,Gypsy,mdg1{}299,Gypsy,mdg1{}900,Gypsy,mdg1{}885,Gypsy,mdg1{}1280,Gypsy,Gypsy,Gypsy,mdg1{}RR48394,Gypsy,mdg1{}1611,mdg1{}1610,Gypsy,mdg1{}914,Gypsy,Gypsy,mdg1{}2138,mdg1{}1442,Gypsy,mdg1{}1720,Gypsy,Gypsy,mdg…	19,TAATACTTCTAAAGTTCTTT,1.28809,Gypsy,mdg1{}29,mdg1{}859,Gypsy,mdg1{}831,Gypsy,mdg1{}1047,Gypsy,mdg1{}1611,mdg1{}1610,GypsyChr2R:15019120-15019121-	19,TTGGTGTATGGCTTTACGGG,1.68658,Gypsy,mdg1{}305,Gypsy,Gypsy,BOOKEND-1156.i1,Gypsy,Gypsy,Gypsy,Gypsy,Gypsy,mdg1{}831,Gypsy,RR50204,Gypsy,mdg1{}299,Gypsy,mdg1{}CG42335[iso-1],Gypsy,mdg1{}859,Gypsy,mdg1{}2139,mdg1{}2138,Gypsy,mdg1{}6544,Gypsy,mdg1{}29,Gypsy,mdg1{}1047,Gypsy,Gypsy,Gypsy,Gypsy,mdg1{}900,Gypsy,mdg1{}1280,Gypsy,Gypsy,mdg1{}6612,RR49783{}mdg1,Gypsy,mdg1{}1678,Gypsy,Gypsy,mdg1{}2138,mdg1{…	19,GCATCTCCTGATCTCCTTTT,1.23942,Gypsy,mdg1{}299,Gypsy,mdg1{}6544,Gypsy,mdg1{}305,Gypsy,mdg1{}1047,Gypsy,mdg1{}2139,mdg1{}2138,Gypsy,mdg1{}831,Gypsy,Gypsy,mdg1{}29,mdg1{}859,Gypsy,mdg1{}CG42335[iso-1],Gypsy,RR50204,Gypsy,Gypsy,Gypsy,Gypsy,Gypsy,Gypsy,Gypsy,Gypsy,Gypsy,mdg1{}2138,mdg1{}1678,Gypsy,mdg1{}900,Gypsy,mdg1{}RR48394,Gypsy,mdg1{}885,Gypsy,mdg1{}1442,Gypsy,mdg1{}1720,Gypsy,Gypsy,mdg1{}1720,…	19,TTTCGACCATTGGGGTGGTG,1.02133,mdg1{}299,Gypsy,mdg1{}831,Gypsy,RR50204,Gypsy,mdg1{}1025,mdg1{}1610,Gypsy,mdg1{}1047,Gypsy,mdg1{}CG42335[iso-1],Gypsy,mdg1{}859,Gypsy,Gypsy,mdg1{}305,mdg1{}2139,mdg1{}2138,Gypsy,mdg1{}6544,BOOKEND-3075.i1,Gypsy,mdg1{}29,Gypsy,Gypsy,mdg1{}1720,mdg1{}1720,Gypsy,mdg1{}1442,Gypsy,mdg1{}6612,RR49783{}mdg1,Gypsy,Gypsy,mdg1{}900,Gypsy,BOOKEND-1391.i1,mdg1{}1678,Gypsy,Gyps…
g2-g20	FBti0019414_mdg1{}CG42335[iso-1]	4.44344	0.015086	269.614	191	19,TTATTTGATTTTCTGAGTGA,1.07316,mdg1{}299,Gypsy,mdg1{}831,Gypsy,RR50204,Gypsy,mdg1{}1047,Gypsy,mdg1{}1025,mdg1{}1610,Gypsy,mdg1{}CG42335[iso-1],Gypsy,mdg1{}859,Gypsy,Gypsy,mdg1{}305,mdg1{}2139,mdg1{}2138,Gypsy,mdg1{}6544,BOOKEND-3075.i1,Gypsy,mdg1{}29,Gypsy,BOOKEND-1391.i1,mdg1{}1678,Gypsy,Gypsy,mdg1{}2138,mdg1{}6543,mdg1{}RR48386,Gypsy,mdg1{}885,Gypsy,BOOKEND-3109.i1,Gypsy,mdg1{}1280,Gypsy,Gypsy…	19,CTTTTCCTTTCTCTGTAAAT,1.55013,mdg1{}831,Gypsy,RR50204,Gypsy,Gypsy,mdg1{}29,mdg1{}859,Gypsy,mdg1{}299,Gypsy,mdg1{}6544,Gypsy,mdg1{}305,Gypsy,mdg1{}CG42335[iso-1],Gypsy,mdg1{}1047,Gypsy,mdg1{}2139,mdg1{}2138,Gypsy,mdg1{}6612,RR49783{}mdg1,Gypsy,mdg1{}1280,Gypsy,Gypsy,mdg1{}1611,mdg1{}1610,Gypsy,mdg1{}914,Gypsy,Gypsy,mdg1{}2138,mdg1{}1678,Gypsy,mdg1{}900,Gypsy,mdg1{}RR48394,Gypsy,mdg1{}885,Gypsy,m…	19,TCAAACTCAGGTATTGTGGA,1.88341,mdg1{}831,Gypsy,Gypsy,mdg1{}29,mdg1{}859,Gypsy,mdg1{}CG42335[iso-1],Gypsy,RR50204,Gypsy,Gypsy,Gypsy,Gypsy,Gypsy,Gypsy,mdg1{}299,Gypsy,mdg1{}6544,Gypsy,mdg1{}305,Gypsy,mdg1{}1047,Gypsy,mdg1{}2139,mdg1{}2138,Gypsy,mdg1{}914,Gypsy,Gypsy,mdg1{}2138,mdg1{}1678,Gypsy,mdg1{}900,Gypsy,mdg1{}RR48394,Gypsy,mdg1{}885,Gypsy,mdg1{}1442,Gypsy,mdg1{}1720,Gypsy,Gypsy,mdg1{}1720,Gy…	19,CTGAATGTCATCTGTATGGT,1.32894,Gypsy,mdg1{}305,RR50204,Gypsy,mdg1{}CG42335[iso-1],Gypsy,mdg1{}2139,mdg1{}2138,Gypsy,mdg1{}299,Gypsy,mdg1{}1047,Gypsy,mdg1{}29,Gypsy,mdg1{}859,Gypsy,mdg1{}6544,Gypsy,mdg1{}831,Gypsy,mdg1{}900,Gypsy,mdg1{}914,Gypsy,mdg1{}6612,RR49783{}mdg1,Gypsy,Gypsy,mdg1{}1720,mdg1{}1720,Gypsy,mdg1{}RR48394,Gypsy,mdg1{}885,Gypsy,Gypsy,mdg1{}1280,Gypsy,mdg1{}6543,mdg1{}RR48386,Gyps…	19,CAAACTATTCTCTGCTTTGC,1.11866,mdg1{}2139,mdg1{}2138,Gypsy,mdg1{}299,Gypsy,mdg1{}1047,Gypsy,mdg1{}29,Gypsy,mdg1{}859,Gypsy,mdg1{}6544,Gypsy,mdg1{}831,Gypsy,Gypsy,mdg1{}305,RR50204,Gypsy,mdg1{}CG42335[iso-1],Gypsy,mdg1{}900,Gypsy,mdg1{}914,Gypsy,mdg1{}6612,RR49783{}mdg1,Gypsy,Gypsy,mdg1{}1720,mdg1{}1720,Gypsy,mdg1{}RR48394,Gypsy,mdg1{}885,Gypsy,Gypsy,mdg1{}1280,Gypsy,mdg1{}6543,mdg1{}RR48386,Gyps…	19,ACACTCTACTCACTCAGATC,1.02059,RR50204,Gypsy,Gypsy,mdg1{}5986,Tabor{}2860,Gypsy,BOOKEND-1156.i1,Gypsy,Gypsy,Gypsy,Gypsy,Gypsy,mdg1{}1025,mdg1{}1610,Gypsy,mdg1{}1047,Gypsy,mdg1{}CG42335[iso-1],Gypsy,mdg1{}859,Gypsy,Gypsy,mdg1{}305,mdg1{}2139,mdg1{}2138,Gypsy,mdg1{}6544,BOOKEND-3075.i1,Gypsy,mdg1{}29,Gypsy,mdg1{}299,Gypsy,mdg1{}831,Gypsy,mdg1{}1280,Gypsy,Gypsy,mdg1{}RR48394,BOOKEND-2426.i2,Gypsy,G…	19,CTTTTGTCAGATCTATTAGC,1.28337,Gypsy,mdg1{}29,mdg1{}859,Gypsy,mdg1{}CG42335[iso-1],Gypsy,RR50204,Gypsy,Gypsy,mdg1{}299,Gypsy,mdg1{}6544,Gypsy,mdg1{}305,Gypsy,mdg1{}1047,Gypsy,mdg1{}2139,mdg1{}2138,Gypsy,mdg1{}831,Gypsy,Gypsy,Gypsy,Gypsy,mdg1{}1280,Gypsy,mdg1{}6612,RR49783{}mdg1,Gypsy,Gypsy,mdg1{}1611,mdg1{}1610,Gypsy,mdg1{}914,Gypsy,Gypsy,mdg1{}2138,mdg1{}1678,Gypsy,mdg1{}900,Gypsy,mdg1{}RR48394…	19,TTAGAATTCCAATACTTCTG,1.72508,mdg1{}2139,mdg1{}2138,Gypsy,mdg1{}6544,Gypsy,mdg1{}6544,BOOKEND-3075.i1,Gypsy,mdg1{}29,Gypsy,Gypsy,mdg1{}29,mdg1{}1047,Gypsy,Gypsy,mdg1{}1047,mdg1{}CG42335[iso-1],Gypsy,mdg1{}CG42335[iso-1],Gypsy,mdg1{}859,Gypsy,mdg1{}859,Gypsy,mdg1{}2120,Gypsy,Gypsy,mdg1{}305,mdg1{}305,Gypsy,mdg1{}799,Gypsy,mdg1{}1720,mdg1{}2121,Gypsy,mdg1{}2138,mdg1{}900,Gypsy,BOOKEND-1391.i1,mdg…	19,TTATAATTTCCTCGGCCATT,1.05202,mdg1{}299,Gypsy,mdg1{}6544,Gypsy,mdg1{}305,Gypsy,mdg1{}1047,Gypsy,mdg1{}2139,mdg1{}2138,Gypsy,mdg1{}831,Gypsy,Gypsy,mdg1{}29,mdg1{}859,Gypsy,RR50204,Gypsy,mdg1{}CG42335[iso-1],Gypsy,Gypsy,Gypsy,Gypsy,Gypsy,Gypsy,Gypsy,Gypsy,mdg1{}1280,Gypsy,mdg1{}6612,RR49783{}mdg1,Gypsy,mdg1{}1611,mdg1{}1610,Gypsy,mdg1{}914,Gypsy,Gypsy,mdg1{}2138,mdg1{}1678,Gypsy,mdg1{}900,Gypsy,m…	19,TGTAATTCCTGGTTGGGGAT,1.2003,mdg1{}CG42335[iso-1],Gypsy,mdg1{}305,Gypsy,RR50204,Gypsy,mdg1{}1047,Gypsy,mdg1{}2139,mdg1{}2138,Gypsy,Gypsy,mdg1{}29,mdg1{}859,Gypsy,mdg1{}2136,Gypsy,mdg1{}299,Gypsy,mdg1{}6544,Gypsy,mdg1{}831,Gypsy,mdg1{}1442,Gypsy,mdg1{}1720,Gypsy,Gypsy,Gypsy,mdg1{}1720,Gypsy,mdg1{}1611,mdg1{}1610,Gypsy,mdg1{}914,Gypsy,mdg1{}6543,mdg1{}RR48386,Gypsy,Gypsy,mdg1{}2138,mdg1{}1678,Gyp…	19,TTGTATGTTTCGGACATTGT,1.05983,mdg1{}CG42335[iso-1],Gypsy,Gypsy,Gypsy,Gypsy,mdg1{}299,Gypsy,mdg1{}6544,Gypsy,mdg1{}305,Gypsy,mdg1{}1047,Gypsy,mdg1{}2139,mdg1{}2138,Gypsy,mdg1{}831,Gypsy,Gypsy,mdg1{}29,mdg1{}859,Gypsy,RR50204,Gypsy,Gypsy,Gypsy,Gypsy,mdg1{}1280,Gypsy,mdg1{}6612,RR49783{}mdg1,Gypsy,mdg1{}1611,mdg1{}1610,Gypsy,mdg1{}914,Gypsy,Gypsy,mdg1{}2138,mdg1{}1678,Gypsy,mdg1{}900,Gypsy,mdg1{}R…	19,AAGTTGTGTCTGTACTTGAC,1.80269,mdg1{}305,Gypsy,mdg1{}1047,Gypsy,mdg1{}2139,mdg1{}2138,Gypsy,mdg1{}831,Gypsy,RR50204,Gypsy,Gypsy,mdg1{}29,mdg1{}859,Gypsy,mdg1{}CG42335[iso-1],Gypsy,mdg1{}299,Gypsy,mdg1{}6544,Gypsy,mdg1{}RR48394,Gypsy,mdg1{}885,Gypsy,mdg1{}1442,Gypsy,mdg1{}1720,Gypsy,Gypsy,mdg1{}1720,Gypsy,mdg1{}6543,mdg1{}RR48386,Gypsy,Gypsy,mdg1{}6612,RR49783{}mdg1,Gypsy,mdg1{}1280,Gypsy,Gypsy,m…	19,ATTATTAGCTGATATGGTTT,1.10533,mdg1{}859,Gypsy,mdg1{}2139,mdg1{}2138,Gypsy,mdg1{}299,Gypsy,mdg1{}6544,Gypsy,mdg1{}CG42335[iso-1],Gypsy,mdg1{}305,Gypsy,RR50204,Gypsy,Gypsy,Gypsy,Gypsy,mdg1{}831,Gypsy,mdg1{}1047,Gypsy,Gypsy,mdg1{}29,mdg1{}6543,mdg1{}RR48386,Gypsy,mdg1{}1678,Gypsy,mdg1{}885,Gypsy,mdg1{}1280,Gypsy,mdg1{}6612,RR49783{}mdg1,Gypsy,mdg1{}1442,Gypsy,mdg1{}1720,Gypsy,Gypsy,mdg1{}1611,mdg1…	19,TTACTGCTTGTGATAAATGA,1.17359,mdg1{}299,Gypsy,mdg1{}6544,Gypsy,mdg1{}305,Gypsy,mdg1{}CG42335[iso-1],Gypsy,mdg1{}1047,Gypsy,mdg1{}2139,mdg1{}2138,Gypsy,mdg1{}831,Gypsy,RR50204,Gypsy,Gypsy,mdg1{}29,mdg1{}859,Gypsy,Gypsy,Gypsy,Gypsy,Gypsy,Gypsy,Gypsy,mdg1{}2138,mdg1{}1678,Gypsy,mdg1{}900,Gypsy,mdg1{}RR48394,Gypsy,mdg1{}885,Gypsy,mdg1{}1442,Gypsy,mdg1{}1720,Gypsy,Gypsy,mdg1{}1720,Gypsy,mdg1{}6543,m…	12,TTGAGATATTCGACACAGTG,1.45516,mdg1{}6544,BOOKEND-3075.i1,Gypsy,mdg1{}29,Gypsy,mdg1{}299,Gypsy,mdg1{}831,Gypsy,RR50204,Gypsy,mdg1{}1025,mdg1{}1610,Gypsy,mdg1{}1047,Gypsy,mdg1{}CG42335[iso-1],Gypsy,mdg1{}859,Gypsy,Gypsy,mdg1{}305,mdg1{}2139,mdg1{}2138,Gypsy,mdg1{}885,Gypsy,BOOKEND-3109.i1,Gypsy,mdg1{}1280,Gypsy,Gypsy,mdg1{}RR48394,BOOKEND-2426.i2,Gypsy,mdg1{}6543,mdg1{}RR48386,Gypsy,mdg1{}914,BOO…	19,CGCTAGCATCTCCTGATCTC,1.35008,mdg1{}2139,mdg1{}2138,Gypsy,mdg1{}831,Gypsy,Gypsy,mdg1{}29,mdg1{}859,Gypsy,mdg1{}CG42335[iso-1],Gypsy,RR50204,Gypsy,Gypsy,Gypsy,Gypsy,Gypsy,Gypsy,Gypsy,Gypsy,Gypsy,mdg1{}299,Gypsy,mdg1{}6544,Gypsy,mdg1{}305,Gypsy,mdg1{}1047,Gypsy,Gypsy,Gypsy,Gypsy,Gypsy,mdg1{}1280,Gypsy,mdg1{}6612,RR49783{}mdg1,Gypsy,Gypsy,mdg1{}1611,mdg1{}1610,Gypsy,mdg1{}914,Gypsy,Gypsy,mdg1{}213…	19,TTGCGTCAGCTGGACGTCGC,1.76984,mdg1{}1025,mdg1{}1610,Gypsy,mdg1{}CG42335[iso-1],Gypsy,mdg1{}859,Gypsy,mdg1{}2139,mdg1{}2138,Gypsy,mdg1{}6544,BOOKEND-3075.i1,Gypsy,mdg1{}29,Gypsy,mdg1{}831,Gypsy,mdg1{}1047,Gypsy,Gypsy,mdg1{}305,RR50204,Gypsy,Gypsy,mdg1{}1636,mdg1{}1280,Gypsy,Gypsy,mdg1{}1442,Gypsy,mdg1{}6612,RR49783{}mdg1,Gypsy,Gypsy,mdg1{}1720,mdg1{}1720,Gypsy,Gypsy,mdg1{}900,Gypsy,BOOKEND-1391.…	19,TTGTCAGATCTATTAGCCGG,1.48739,mdg1{}305,Gypsy,mdg1{}1047,Gypsy,mdg1{}2139,mdg1{}2138,Gypsy,mdg1{}831,Gypsy,Gypsy,mdg1{}29,mdg1{}859,Gypsy,mdg1{}CG42335[iso-1],Gypsy,RR50204,Gypsy,Gypsy,mdg1{}299,Gypsy,mdg1{}6544,Gypsy,mdg1{}6612,RR49783{}mdg1,Gypsy,Gypsy,mdg1{}1611,mdg1{}1610,Gypsy,mdg1{}914,Gypsy,Gypsy,mdg1{}2138,mdg1{}1678,Gypsy,mdg1{}900,Gypsy,mdg1{}RR48394,Gypsy,mdg1{}885,Gypsy,mdg1{}1442,G…	19,CACTATTTTCTATATTTGCG,1.01117,mdg1{}6544,Gypsy,mdg1{}831,Gypsy,mdg1{}CG42335[iso-1],Gypsy,mdg1{}305,Gypsy,RR50204,Gypsy,mdg1{}1047,Gypsy,Gypsy,mdg1{}29,mdg1{}859,Gypsy,mdg1{}2139,mdg1{}2138,Gypsy,mdg1{}299,Gypsy,Gypsy,mdg1{}1611,mdg1{}1610,Gypsy,mdg1{}1678,Gypsy,mdg1{}900,Gypsy,mdg1{}RR48394,Gypsy,mdg1{}914,Gypsy,mdg1{}6543,mdg1{}RR48386,Gypsy,mdg1{}885,Gypsy,mdg1{}1280,Gypsy,mdg1{}6612,RR49783…	19,ATTATAATTTTGGTTACCAC,1.41908,mdg1{}1047,Gypsy,mdg1{}2139,mdg1{}2138,Gypsy,mdg1{}831,Gypsy,Gypsy,mdg1{}29,mdg1{}859,Gypsy,RR50204,Gypsy,mdg1{}CG42335[iso-1],Gypsy,Gypsy,Gypsy,Gypsy,Gypsy,Gypsy,mdg1{}299,Gypsy,mdg1{}6544,Gypsy,mdg1{}305,Gypsy,mdg1{}900,Gypsy,mdg1{}RR48394,Gypsy,mdg1{}885,Gypsy,mdg1{}1442,Gypsy,mdg1{}1720,Gypsy,Gypsy,mdg1{}1720,Gypsy,mdg1{}6543,mdg1{}RR48386,Gypsy,Gypsy,Gypsy,Gyp…	19,TTTCCTGTATTCTTATTCCT,1.44661,mdg1{}6544,Gypsy,mdg1{}305,Gypsy,mdg1{}1047,Gypsy,mdg1{}2139,mdg1{}2138,Gypsy,mdg1{}831,Gypsy,RR50204,Gypsy,Gypsy,mdg1{}29,mdg1{}859,Gypsy,mdg1{}CG42335[iso-1],Gypsy,mdg1{}299,Gypsy,mdg1{}1720,Gypsy,Gypsy,mdg1{}1720,Gypsy,mdg1{}6543,mdg1{}RR48386,Gypsy,Gypsy,mdg1{}6612,RR49783{}mdg1,Gypsy,mdg1{}1280,Gypsy,Gypsy,mdg1{}1611,mdg1{}1610,Gypsy,mdg1{}914,Gypsy,Gypsy,mdg1…	19,ATTTGAATTGCCGGTCATTT,1.04885,mdg1{}859,Gypsy,RR50204,Gypsy,mdg1{}CG42335[iso-1],Gypsy,mdg1{}299,Gypsy,mdg1{}6544,Gypsy,mdg1{}305,Gypsy,mdg1{}1047,Gypsy,mdg1{}2139,mdg1{}2138,Gypsy,mdg1{}831,Gypsy,Gypsy,mdg1{}29,mdg1{}6612,RR49783{}mdg1,Gypsy,mdg1{}1611,mdg1{}1610,Gypsy,mdg1{}914,Gypsy,Gypsy,mdg1{}2138,mdg1{}1678,Gypsy,mdg1{}900,Gypsy,mdg1{}RR48394,Gypsy,mdg1{}885,Gypsy,mdg1{}1442,Gypsy,mdg1{}1…	19,TTATCCAAACTATTCTCTGC,1.00336,mdg1{}6544,Gypsy,mdg1{}831,Gypsy,Gypsy,mdg1{}305,RR50204,Gypsy,mdg1{}CG42335[iso-1],Gypsy,mdg1{}2139,mdg1{}2138,Gypsy,mdg1{}299,Gypsy,mdg1{}1047,Gypsy,mdg1{}29,Gypsy,mdg1{}859,Gypsy,mdg1{}900,Gypsy,mdg1{}914,Gypsy,mdg1{}6612,RR49783{}mdg1,Gypsy,Gypsy,mdg1{}1720,mdg1{}1720,Gypsy,mdg1{}RR48394,Gypsy,mdg1{}885,Gypsy,Gypsy,mdg1{}1280,Gypsy,mdg1{}6543,mdg1{}RR48386,Gyps…	19,ATAATACACTATTTGAATTG,1.19076,mdg1{}2139,mdg1{}2138,Gypsy,mdg1{}831,Gypsy,Gypsy,mdg1{}29,mdg1{}859,Gypsy,RR50204,Gypsy,mdg1{}CG42335[iso-1],Gypsy,Gypsy,Gypsy,Gypsy,Gypsy,mdg1{}299,Gypsy,mdg1{}6544,Gypsy,mdg1{}305,Gypsy,mdg1{}1047,Gypsy,mdg1{}1442,Gypsy,mdg1{}1720,Gypsy,Gypsy,mdg1{}1720,Gypsy,mdg1{}6543,mdg1{}RR48386,Gypsy,Gypsy,Gypsy,Gypsy,Gypsy,Gypsy,mdg1{}1280,Gypsy,mdg1{}6612,RR49783{}mdg1,G…	19,ATTTCTGTACTGCAGTGTAT,1.04731,mdg1{}6544,Gypsy,mdg1{}305,Gypsy,mdg1{}1047,Gypsy,mdg1{}2139,mdg1{}2138,Gypsy,mdg1{}831,Gypsy,Gypsy,mdg1{}29,mdg1{}859,Gypsy,RR50204,Gypsy,mdg1{}CG42335[iso-1],Gypsy,Gypsy,Gypsy,Gypsy,Gypsy,mdg1{}299,Gypsy,Gypsy,mdg1{}1720,Gypsy,mdg1{}6543,mdg1{}RR48386,Gypsy,Gypsy,Gypsy,Gypsy,Gypsy,Gypsy,Gypsy,mdg1{}1280,Gypsy,mdg1{}6612,RR49783{}mdg1,Gypsy,mdg1{}1611,mdg1{}1610,G…	19,TGGAAGTGGGAATTTATCTG,1.3422,Gypsy,Gypsy,Gypsy,Gypsy,mdg1{}831,Gypsy,mdg1{}1047,Gypsy,Gypsy,mdg1{}29,mdg1{}859,Gypsy,mdg1{}2139,mdg1{}2138,Gypsy,mdg1{}299,Gypsy,mdg1{}6544,Gypsy,mdg1{}CG42335[iso-1],Gypsy,mdg1{}305,Gypsy,RR50204,Gypsy,Gypsy,Gypsy,mdg1{}914,Gypsy,mdg1{}6543,mdg1{}RR48386,Gypsy,mdg1{}1678,Gypsy,mdg1{}885,Gypsy,mdg1{}1280,Gypsy,mdg1{}6612,RR49783{}mdg1,Gypsy,mdg1{}1442,Gypsy,Gypsy…	19,CCTCTTTATTATCTTGTTAT,1.12492,mdg1{}299,Gypsy,mdg1{}1047,Gypsy,mdg1{}29,Gypsy,mdg1{}859,Gypsy,mdg1{}6544,Gypsy,mdg1{}831,Gypsy,Gypsy,mdg1{}305,RR50204,Gypsy,mdg1{}CG42335[iso-1],Gypsy,mdg1{}2139,mdg1{}2138,Gypsy,mdg1{}900,Gypsy,mdg1{}914,Gypsy,mdg1{}6612,RR49783{}mdg1,Gypsy,Gypsy,mdg1{}1720,mdg1{}1720,Gypsy,mdg1{}RR48394,Gypsy,mdg1{}885,Gypsy,Gypsy,mdg1{}1280,Gypsy,mdg1{}6543,mdg1{}RR48386,Gyps…	19,TTTTATTAATTTGTCAACTT,1.34382,mdg1{}299,Gypsy,mdg1{}6544,Gypsy,mdg1{}CG42335[iso-1],Gypsy,mdg1{}305,Gypsy,RR50204,Gypsy,Gypsy,Gypsy,Gypsy,Gypsy,Gypsy,Gypsy,Gypsy,Gypsy,Gypsy,mdg1{}831,Gypsy,mdg1{}1047,Gypsy,Gypsy,mdg1{}29,mdg1{}859,Gypsy,mdg1{}2139,mdg1{}2138,Gypsy,mdg1{}1611,mdg1{}1610,Gypsy,Gypsy,mdg1{}1720,Gypsy,mdg1{}900,Gypsy,Gypsy,mdg1{}2138,Gypsy,Gypsy,Gypsy,Gypsy,mdg1{}RR48394,Gypsy,mdg…	19,TTTCGGACATTGTGGGCATG,1.13273,mdg1{}6544,Gypsy,mdg1{}305,Gypsy,mdg1{}1047,Gypsy,mdg1{}2139,mdg1{}2138,Gypsy,mdg1{}831,Gypsy,Gypsy,mdg1{}29,mdg1{}859,Gypsy,RR50204,Gypsy,mdg1{}CG42335[iso-1],Gypsy,mdg1{}299,Gypsy,mdg1{}1611,mdg1{}1610,Gypsy,mdg1{}914,Gypsy,Gypsy,mdg1{}2138,mdg1{}1678,Gypsy,mdg1{}900,Gypsy,mdg1{}RR48394,Gypsy,mdg1{}885,Gypsy,mdg1{}1442,Gypsy,mdg1{}1720,Gypsy,Gypsy,mdg1{}1720,Gyps…	19,AACTTGCCTTTGAATTTCTG,1.42937,Gypsy,mdg1{}29,mdg1{}859,Gypsy,mdg1{}2139,mdg1{}2138,Gypsy,mdg1{}299,Gypsy,mdg1{}6544,Gypsy,mdg1{}CG42335[iso-1],Gypsy,mdg1{}305,Gypsy,RR50204,Gypsy,Gypsy,Gypsy,Gypsy,Gypsy,Gypsy,Gypsy,Gypsy,mdg1{}831,Gypsy,mdg1{}1047,Gypsy,Gypsy,mdg1{}1720,Gypsy,mdg1{}900,Gypsy,Gypsy,mdg1{}2138,Gypsy,Gypsy,Gypsy,Gypsy,Gypsy,mdg1{}RR48394,Gypsy,mdg1{}914,Gypsy,mdg1{}6543,mdg1{}RR48…	19,TTTGTCAGATCTATTAGCCG,1.4882,mdg1{}831,Gypsy,Gypsy,mdg1{}29,mdg1{}859,Gypsy,mdg1{}CG42335[iso-1],Gypsy,RR50204,Gypsy,Gypsy,mdg1{}299,Gypsy,mdg1{}6544,Gypsy,mdg1{}305,Gypsy,mdg1{}1047,Gypsy,mdg1{}2139,mdg1{}2138,Gypsy,Gypsy,mdg1{}1280,Gypsy,mdg1{}6612,RR49783{}mdg1,Gypsy,Gypsy,mdg1{}1611,mdg1{}1610,Gypsy,mdg1{}914,Gypsy,Gypsy,mdg1{}2138,mdg1{}1678,Gypsy,mdg1{}900,Gypsy,mdg1{}RR48394,Gypsy,mdg1{}…	19,CTGGTTTTTGACTTTCTGGC,1.47792,mdg1{}859,Gypsy,mdg1{}2139,mdg1{}2138,Gypsy,mdg1{}299,Gypsy,mdg1{}6544,Gypsy,mdg1{}CG42335[iso-1],Gypsy,mdg1{}305,Gypsy,RR50204,Gypsy,mdg1{}831,Gypsy,mdg1{}1047,Gypsy,Gypsy,mdg1{}29,mdg1{}914,Gypsy,mdg1{}6543,mdg1{}RR48386,Gypsy,mdg1{}1678,Gypsy,mdg1{}885,Gypsy,mdg1{}1280,Gypsy,mdg1{}6612,RR49783{}mdg1,Gypsy,mdg1{}1442,Gypsy,mdg1{}1720,Gypsy,Gypsy,mdg1{}1611,mdg1{}…	19,CTTTCGATATCCTCACCGAT,1.53296,mdg1{}6544,Gypsy,mdg1{}305,Gypsy,mdg1{}1047,Gypsy,mdg1{}2139,mdg1{}2138,Gypsy,mdg1{}831,Gypsy,RR50204,Gypsy,Gypsy,mdg1{}29,mdg1{}859,Gypsy,mdg1{}CG42335[iso-1],Gypsy,Gypsy,Gypsy,Gypsy,Gypsy,Gypsy,mdg1{}1636,Gypsy,Gypsy,mdg1{}299,Gypsy,mdg1{}1678,Gypsy,mdg1{}900,Gypsy,mdg1{}RR48394,Gypsy,mdg1{}885,Gypsy,mdg1{}1442,Gypsy,mdg1{}1720,Gypsy,Gypsy,mdg1{}1720,Gypsy,mdg1{}…	19,TTTAAGTTGTGTCTGTACTT,1.29435,mdg1{}299,Gypsy,mdg1{}6544,Gypsy,mdg1{}305,Gypsy,mdg1{}1047,Gypsy,mdg1{}2139,mdg1{}2138,Gypsy,mdg1{}831,Gypsy,RR50204,Gypsy,Gypsy,mdg1{}29,mdg1{}859,Gypsy,mdg1{}CG42335[iso-1],Gypsy,mdg1{}RR48394,Gypsy,mdg1{}885,Gypsy,mdg1{}1442,Gypsy,mdg1{}1720,Gypsy,Gypsy,mdg1{}1720,Gypsy,mdg1{}6543,mdg1{}RR48386,Gypsy,Gypsy,mdg1{}6612,RR49783{}mdg1,Gypsy,mdg1{}1280,Gypsy,Gypsy,m…	19,TTTGATGACATCGGGCGATT,1.32975,mdg1{}CG42335[iso-1],Gypsy,RR50204,Gypsy,Gypsy,Gypsy,Gypsy,Gypsy,Gypsy,mdg1{}299,Gypsy,mdg1{}6544,Gypsy,mdg1{}305,Gypsy,mdg1{}1047,Gypsy,mdg1{}2139,mdg1{}2138,Gypsy,mdg1{}831,Gypsy,Gypsy,mdg1{}29,mdg1{}859,Gypsy,mdg1{}6543,mdg1{}RR48386,Gypsy,Gypsy,Gypsy,Gypsy,Gypsy,Gypsy,Gypsy,Gypsy,Gypsy,mdg1{}1280,Gypsy,mdg1{}6612,RR49783{}mdg1,Gypsy,Gypsy,mdg1{}1611,mdg1{}1610,…	19,TTGAATTGCCGGTCATTTCT,1.02759,mdg1{}2139,mdg1{}2138,Gypsy,mdg1{}831,Gypsy,Gypsy,mdg1{}29,mdg1{}859,Gypsy,RR50204,Gypsy,mdg1{}CG42335[iso-1],Gypsy,mdg1{}299,Gypsy,mdg1{}6544,Gypsy,mdg1{}305,Gypsy,mdg1{}1047,Gypsy,Gypsy,Gypsy,Gypsy,Gypsy,mdg1{}1280,Gypsy,mdg1{}6612,RR49783{}mdg1,Gypsy,mdg1{}1611,mdg1{}1610,Gypsy,mdg1{}914,Gypsy,Gypsy,mdg1{}2138,mdg1{}1678,Gypsy,mdg1{}900,Gypsy,mdg1{}RR48394,Gypsy…	19,TATGGTTTTGAGCTTATCGT,1.24488,RR50204,Gypsy,mdg1{}CG42335[iso-1],Gypsy,Gypsy,Gypsy,Gypsy,Gypsy,Gypsy,Gypsy,mdg1{}299,Gypsy,mdg1{}6544,Gypsy,mdg1{}305,Gypsy,mdg1{}1047,Gypsy,mdg1{}2139,mdg1{}2138,Gypsy,mdg1{}831,Gypsy,Gypsy,mdg1{}29,mdg1{}859,Gypsy,mdg1{}1611,mdg1{}1610,Gypsy,mdg1{}914,Gypsy,Gypsy,mdg1{}2138,mdg1{}1678,Gypsy,mdg1{}900,Gypsy,mdg1{}RR48394,Gypsy,mdg1{}885,Gypsy,mdg1{}1442,Gypsy,md…	19,CAGATCTATTAGCCGGAGAG,1.27792,mdg1{}831,Gypsy,Gypsy,mdg1{}29,mdg1{}859,Gypsy,mdg1{}CG42335[iso-1],Gypsy,RR50204,Gypsy,mdg1{}299,Gypsy,mdg1{}6544,Gypsy,mdg1{}305,Gypsy,mdg1{}1047,Gypsy,mdg1{}2139,mdg1{}2138,Gypsy,mdg1{}1611,mdg1{}1610,Gypsy,mdg1{}914,Gypsy,Gypsy,mdg1{}2138,mdg1{}1678,Gypsy,mdg1{}900,Gypsy,mdg1{}RR48394,Gypsy,mdg1{}885,Gypsy,mdg1{}1442,Gypsy,mdg1{}1720,Gypsy,Gypsy,mdg1{}1720,Gyps…	19,TTGATTTTCTGAGTGAGCGC,1.57053,mdg1{}299,Gypsy,mdg1{}831,Gypsy,RR50204,Gypsy,mdg1{}1047,Gypsy,mdg1{}1025,mdg1{}1610,Gypsy,mdg1{}CG42335[iso-1],Gypsy,mdg1{}859,Gypsy,Gypsy,mdg1{}305,mdg1{}2139,mdg1{}2138,Gypsy,mdg1{}6544,BOOKEND-3075.i1,Gypsy,mdg1{}29,Gypsy,Gypsy,mdg1{}RR48394,BOOKEND-2426.i2,Gypsy,mdg1{}914,BOOKEND-1691.i1,Gypsy,Gypsy,mdg1{}1720,mdg1{}1720,Gypsy,mdg1{}1442,Gypsy,mdg1{}6612,RR497…	19,TTCTGGTTTTTGACTTTCTG,1.4921,RR50204,Gypsy,mdg1{}831,Gypsy,mdg1{}1047,Gypsy,Gypsy,mdg1{}29,mdg1{}859,Gypsy,mdg1{}2139,mdg1{}2138,Gypsy,mdg1{}299,Gypsy,mdg1{}6544,Gypsy,mdg1{}CG42335[iso-1],Gypsy,mdg1{}305,Gypsy,Gypsy,mdg1{}1720,Gypsy,mdg1{}900,Gypsy,Gypsy,mdg1{}2138,Gypsy,mdg1{}RR48394,Gypsy,mdg1{}914,Gypsy,mdg1{}6543,mdg1{}RR48386,Gypsy,mdg1{}1678,Gypsy,mdg1{}885,Gypsy,mdg1{}1280,Gypsy,mdg1{}6…	19,TTTCATTCTAGTTTTCTGAT,1.04731,mdg1{}6544,Gypsy,RR50204,Gypsy,mdg1{}859,Gypsy,mdg1{}305,Gypsy,Gypsy,mdg1{}29,mdg1{}831,Gypsy,mdg1{}1047,Gypsy,mdg1{}CG42335[iso-1],Gypsy,mdg1{}2139,mdg1{}2138,Gypsy,mdg1{}299,Gypsy,mdg1{}900,Gypsy,mdg1{}885,Gypsy,mdg1{}1280,Gypsy,Gypsy,Gypsy,mdg1{}RR48394,Gypsy,mdg1{}1611,mdg1{}1610,Gypsy,mdg1{}914,Gypsy,Gypsy,mdg1{}2138,mdg1{}1442,Gypsy,mdg1{}1720,Gypsy,Gypsy,mdg…	19,TTGGTGTATGGCTTTACGGG,1.68658,Gypsy,mdg1{}305,Gypsy,Gypsy,BOOKEND-1156.i1,Gypsy,Gypsy,Gypsy,Gypsy,Gypsy,mdg1{}831,Gypsy,RR50204,Gypsy,mdg1{}299,Gypsy,mdg1{}CG42335[iso-1],Gypsy,mdg1{}859,Gypsy,mdg1{}2139,mdg1{}2138,Gypsy,mdg1{}6544,Gypsy,mdg1{}29,Gypsy,mdg1{}1047,Gypsy,Gypsy,Gypsy,Gypsy,mdg1{}900,Gypsy,mdg1{}1280,Gypsy,Gypsy,mdg1{}6612,RR49783{}mdg1,Gypsy,mdg1{}1678,Gypsy,Gypsy,mdg1{}2138,mdg1{…	19,GCATCTCCTGATCTCCTTTT,1.23942,Gypsy,mdg1{}299,Gypsy,mdg1{}6544,Gypsy,mdg1{}305,Gypsy,mdg1{}1047,Gypsy,mdg1{}2139,mdg1{}2138,Gypsy,mdg1{}831,Gypsy,Gypsy,mdg1{}29,mdg1{}859,Gypsy,mdg1{}CG42335[iso-1],Gypsy,RR50204,Gypsy,Gypsy,Gypsy,Gypsy,Gypsy,Gypsy,Gypsy,Gypsy,Gypsy,mdg1{}2138,mdg1{}1678,Gypsy,mdg1{}900,Gypsy,mdg1{}RR48394,Gypsy,mdg1{}885,Gypsy,mdg1{}1442,Gypsy,mdg1{}1720,Gypsy,Gypsy,mdg1{}1720,…	19,TTTCGACCATTGGGGTGGTG,1.02133,mdg1{}299,Gypsy,mdg1{}831,Gypsy,RR50204,Gypsy,mdg1{}1025,mdg1{}1610,Gypsy,mdg1{}1047,Gypsy,mdg1{}CG42335[iso-1],Gypsy,mdg1{}859,Gypsy,Gypsy,mdg1{}305,mdg1{}2139,mdg1{}2138,Gypsy,mdg1{}6544,BOOKEND-3075.i1,Gypsy,mdg1{}29,Gypsy,Gypsy,mdg1{}1720,mdg1{}1720,Gypsy,mdg1{}1442,Gypsy,mdg1{}6612,RR49783{}mdg1,Gypsy,Gypsy,mdg1{}900,Gypsy,BOOKEND-1391.i1,mdg1{}1678,Gypsy,Gyps…
g2-g20	FBti0019120_mdg1{}305	3.76428	0.00518259	268.913	192	19,TTATTTGATTTTCTGAGTGA,1.07316,mdg1{}299,Gypsy,mdg1{}831,Gypsy,RR50204,Gypsy,mdg1{}1047,Gypsy,mdg1{}1025,mdg1{}1610,Gypsy,mdg1{}CG42335[iso-1],Gypsy,mdg1{}859,Gypsy,Gypsy,mdg1{}305,mdg1{}2139,mdg1{}2138,Gypsy,mdg1{}6544,BOOKEND-3075.i1,Gypsy,mdg1{}29,Gypsy,BOOKEND-1391.i1,mdg1{}1678,Gypsy,Gypsy,mdg1{}2138,mdg1{}6543,mdg1{}RR48386,Gypsy,mdg1{}885,Gypsy,BOOKEND-3109.i1,Gypsy,mdg1{}1280,Gypsy,Gypsy…	19,CTTTTCCTTTCTCTGTAAAT,1.55013,mdg1{}831,Gypsy,RR50204,Gypsy,Gypsy,mdg1{}29,mdg1{}859,Gypsy,mdg1{}299,Gypsy,mdg1{}6544,Gypsy,mdg1{}305,Gypsy,mdg1{}CG42335[iso-1],Gypsy,mdg1{}1047,Gypsy,mdg1{}2139,mdg1{}2138,Gypsy,mdg1{}6612,RR49783{}mdg1,Gypsy,mdg1{}1280,Gypsy,Gypsy,mdg1{}1611,mdg1{}1610,Gypsy,mdg1{}914,Gypsy,Gypsy,mdg1{}2138,mdg1{}1678,Gypsy,mdg1{}900,Gypsy,mdg1{}RR48394,Gypsy,mdg1{}885,Gypsy,m…	19,TCAAACTCAGGTATTGTGGA,1.88341,mdg1{}831,Gypsy,Gypsy,mdg1{}29,mdg1{}859,Gypsy,mdg1{}CG42335[iso-1],Gypsy,RR50204,Gypsy,Gypsy,Gypsy,Gypsy,Gypsy,Gypsy,mdg1{}299,Gypsy,mdg1{}6544,Gypsy,mdg1{}305,Gypsy,mdg1{}1047,Gypsy,mdg1{}2139,mdg1{}2138,Gypsy,mdg1{}914,Gypsy,Gypsy,mdg1{}2138,mdg1{}1678,Gypsy,mdg1{}900,Gypsy,mdg1{}RR48394,Gypsy,mdg1{}885,Gypsy,mdg1{}1442,Gypsy,mdg1{}1720,Gypsy,Gypsy,mdg1{}1720,Gy…	19,CTGAATGTCATCTGTATGGT,1.32894,Gypsy,mdg1{}305,RR50204,Gypsy,mdg1{}CG42335[iso-1],Gypsy,mdg1{}2139,mdg1{}2138,Gypsy,mdg1{}299,Gypsy,mdg1{}1047,Gypsy,mdg1{}29,Gypsy,mdg1{}859,Gypsy,mdg1{}6544,Gypsy,mdg1{}831,Gypsy,mdg1{}900,Gypsy,mdg1{}914,Gypsy,mdg1{}6612,RR49783{}mdg1,Gypsy,Gypsy,mdg1{}1720,mdg1{}1720,Gypsy,mdg1{}RR48394,Gypsy,mdg1{}885,Gypsy,Gypsy,mdg1{}1280,Gypsy,mdg1{}6543,mdg1{}RR48386,Gyps…	19,CAAACTATTCTCTGCTTTGC,1.11866,mdg1{}2139,mdg1{}2138,Gypsy,mdg1{}299,Gypsy,mdg1{}1047,Gypsy,mdg1{}29,Gypsy,mdg1{}859,Gypsy,mdg1{}6544,Gypsy,mdg1{}831,Gypsy,Gypsy,mdg1{}305,RR50204,Gypsy,mdg1{}CG42335[iso-1],Gypsy,mdg1{}900,Gypsy,mdg1{}914,Gypsy,mdg1{}6612,RR49783{}mdg1,Gypsy,Gypsy,mdg1{}1720,mdg1{}1720,Gypsy,mdg1{}RR48394,Gypsy,mdg1{}885,Gypsy,Gypsy,mdg1{}1280,Gypsy,mdg1{}6543,mdg1{}RR48386,Gyps…	19,ACACTCTACTCACTCAGATC,1.02059,RR50204,Gypsy,Gypsy,mdg1{}5986,Tabor{}2860,Gypsy,BOOKEND-1156.i1,Gypsy,Gypsy,Gypsy,Gypsy,Gypsy,mdg1{}1025,mdg1{}1610,Gypsy,mdg1{}1047,Gypsy,mdg1{}CG42335[iso-1],Gypsy,mdg1{}859,Gypsy,Gypsy,mdg1{}305,mdg1{}2139,mdg1{}2138,Gypsy,mdg1{}6544,BOOKEND-3075.i1,Gypsy,mdg1{}29,Gypsy,mdg1{}299,Gypsy,mdg1{}831,Gypsy,mdg1{}1280,Gypsy,Gypsy,mdg1{}RR48394,BOOKEND-2426.i2,Gypsy,G…	19,CTTTTGTCAGATCTATTAGC,1.28337,Gypsy,mdg1{}29,mdg1{}859,Gypsy,mdg1{}CG42335[iso-1],Gypsy,RR50204,Gypsy,Gypsy,mdg1{}299,Gypsy,mdg1{}6544,Gypsy,mdg1{}305,Gypsy,mdg1{}1047,Gypsy,mdg1{}2139,mdg1{}2138,Gypsy,mdg1{}831,Gypsy,Gypsy,Gypsy,Gypsy,mdg1{}1280,Gypsy,mdg1{}6612,RR49783{}mdg1,Gypsy,Gypsy,mdg1{}1611,mdg1{}1610,Gypsy,mdg1{}914,Gypsy,Gypsy,mdg1{}2138,mdg1{}1678,Gypsy,mdg1{}900,Gypsy,mdg1{}RR48394…	19,TTAGAATTCCAATACTTCTG,1.72508,mdg1{}2139,mdg1{}2138,Gypsy,mdg1{}6544,Gypsy,mdg1{}6544,BOOKEND-3075.i1,Gypsy,mdg1{}29,Gypsy,Gypsy,mdg1{}29,mdg1{}1047,Gypsy,Gypsy,mdg1{}1047,mdg1{}CG42335[iso-1],Gypsy,mdg1{}CG42335[iso-1],Gypsy,mdg1{}859,Gypsy,mdg1{}859,Gypsy,mdg1{}2120,Gypsy,Gypsy,mdg1{}305,mdg1{}305,Gypsy,mdg1{}799,Gypsy,mdg1{}1720,mdg1{}2121,Gypsy,mdg1{}2138,mdg1{}900,Gypsy,BOOKEND-1391.i1,mdg…	19,TTATAATTTCCTCGGCCATT,1.05202,mdg1{}299,Gypsy,mdg1{}6544,Gypsy,mdg1{}305,Gypsy,mdg1{}1047,Gypsy,mdg1{}2139,mdg1{}2138,Gypsy,mdg1{}831,Gypsy,Gypsy,mdg1{}29,mdg1{}859,Gypsy,RR50204,Gypsy,mdg1{}CG42335[iso-1],Gypsy,Gypsy,Gypsy,Gypsy,Gypsy,Gypsy,Gypsy,Gypsy,mdg1{}1280,Gypsy,mdg1{}6612,RR49783{}mdg1,Gypsy,mdg1{}1611,mdg1{}1610,Gypsy,mdg1{}914,Gypsy,Gypsy,mdg1{}2138,mdg1{}1678,Gypsy,mdg1{}900,Gypsy,m…	19,TGTAATTCCTGGTTGGGGAT,1.2003,mdg1{}CG42335[iso-1],Gypsy,mdg1{}305,Gypsy,RR50204,Gypsy,mdg1{}1047,Gypsy,mdg1{}2139,mdg1{}2138,Gypsy,Gypsy,mdg1{}29,mdg1{}859,Gypsy,mdg1{}2136,Gypsy,mdg1{}299,Gypsy,mdg1{}6544,Gypsy,mdg1{}831,Gypsy,mdg1{}1442,Gypsy,mdg1{}1720,Gypsy,Gypsy,Gypsy,mdg1{}1720,Gypsy,mdg1{}1611,mdg1{}1610,Gypsy,mdg1{}914,Gypsy,mdg1{}6543,mdg1{}RR48386,Gypsy,Gypsy,mdg1{}2138,mdg1{}1678,Gyp…	19,TTGTATGTTTCGGACATTGT,1.05983,mdg1{}CG42335[iso-1],Gypsy,Gypsy,Gypsy,Gypsy,mdg1{}299,Gypsy,mdg1{}6544,Gypsy,mdg1{}305,Gypsy,mdg1{}1047,Gypsy,mdg1{}2139,mdg1{}2138,Gypsy,mdg1{}831,Gypsy,Gypsy,mdg1{}29,mdg1{}859,Gypsy,RR50204,Gypsy,Gypsy,Gypsy,Gypsy,mdg1{}1280,Gypsy,mdg1{}6612,RR49783{}mdg1,Gypsy,mdg1{}1611,mdg1{}1610,Gypsy,mdg1{}914,Gypsy,Gypsy,mdg1{}2138,mdg1{}1678,Gypsy,mdg1{}900,Gypsy,mdg1{}R…	19,AAGTTGTGTCTGTACTTGAC,1.80269,mdg1{}305,Gypsy,mdg1{}1047,Gypsy,mdg1{}2139,mdg1{}2138,Gypsy,mdg1{}831,Gypsy,RR50204,Gypsy,Gypsy,mdg1{}29,mdg1{}859,Gypsy,mdg1{}CG42335[iso-1],Gypsy,mdg1{}299,Gypsy,mdg1{}6544,Gypsy,mdg1{}RR48394,Gypsy,mdg1{}885,Gypsy,mdg1{}1442,Gypsy,mdg1{}1720,Gypsy,Gypsy,mdg1{}1720,Gypsy,mdg1{}6543,mdg1{}RR48386,Gypsy,Gypsy,mdg1{}6612,RR49783{}mdg1,Gypsy,mdg1{}1280,Gypsy,Gypsy,m…	19,ATTATTAGCTGATATGGTTT,1.10533,mdg1{}859,Gypsy,mdg1{}2139,mdg1{}2138,Gypsy,mdg1{}299,Gypsy,mdg1{}6544,Gypsy,mdg1{}CG42335[iso-1],Gypsy,mdg1{}305,Gypsy,RR50204,Gypsy,Gypsy,Gypsy,Gypsy,mdg1{}831,Gypsy,mdg1{}1047,Gypsy,Gypsy,mdg1{}29,mdg1{}6543,mdg1{}RR48386,Gypsy,mdg1{}1678,Gypsy,mdg1{}885,Gypsy,mdg1{}1280,Gypsy,mdg1{}6612,RR49783{}mdg1,Gypsy,mdg1{}1442,Gypsy,mdg1{}1720,Gypsy,Gypsy,mdg1{}1611,mdg1…	19,TTACTGCTTGTGATAAATGA,1.17359,mdg1{}299,Gypsy,mdg1{}6544,Gypsy,mdg1{}305,Gypsy,mdg1{}CG42335[iso-1],Gypsy,mdg1{}1047,Gypsy,mdg1{}2139,mdg1{}2138,Gypsy,mdg1{}831,Gypsy,RR50204,Gypsy,Gypsy,mdg1{}29,mdg1{}859,Gypsy,Gypsy,Gypsy,Gypsy,Gypsy,Gypsy,Gypsy,mdg1{}2138,mdg1{}1678,Gypsy,mdg1{}900,Gypsy,mdg1{}RR48394,Gypsy,mdg1{}885,Gypsy,mdg1{}1442,Gypsy,mdg1{}1720,Gypsy,Gypsy,mdg1{}1720,Gypsy,mdg1{}6543,m…	12,TTGAGATATTCGACACAGTG,1.45516,mdg1{}6544,BOOKEND-3075.i1,Gypsy,mdg1{}29,Gypsy,mdg1{}299,Gypsy,mdg1{}831,Gypsy,RR50204,Gypsy,mdg1{}1025,mdg1{}1610,Gypsy,mdg1{}1047,Gypsy,mdg1{}CG42335[iso-1],Gypsy,mdg1{}859,Gypsy,Gypsy,mdg1{}305,mdg1{}2139,mdg1{}2138,Gypsy,mdg1{}885,Gypsy,BOOKEND-3109.i1,Gypsy,mdg1{}1280,Gypsy,Gypsy,mdg1{}RR48394,BOOKEND-2426.i2,Gypsy,mdg1{}6543,mdg1{}RR48386,Gypsy,mdg1{}914,BOO…	19,CGCTAGCATCTCCTGATCTC,1.35008,mdg1{}2139,mdg1{}2138,Gypsy,mdg1{}831,Gypsy,Gypsy,mdg1{}29,mdg1{}859,Gypsy,mdg1{}CG42335[iso-1],Gypsy,RR50204,Gypsy,Gypsy,Gypsy,Gypsy,Gypsy,Gypsy,Gypsy,Gypsy,Gypsy,mdg1{}299,Gypsy,mdg1{}6544,Gypsy,mdg1{}305,Gypsy,mdg1{}1047,Gypsy,Gypsy,Gypsy,Gypsy,Gypsy,mdg1{}1280,Gypsy,mdg1{}6612,RR49783{}mdg1,Gypsy,Gypsy,mdg1{}1611,mdg1{}1610,Gypsy,mdg1{}914,Gypsy,Gypsy,mdg1{}213…	19,TTGCGTCAGCTGGACGTCGC,1.76984,mdg1{}1025,mdg1{}1610,Gypsy,mdg1{}CG42335[iso-1],Gypsy,mdg1{}859,Gypsy,mdg1{}2139,mdg1{}2138,Gypsy,mdg1{}6544,BOOKEND-3075.i1,Gypsy,mdg1{}29,Gypsy,mdg1{}831,Gypsy,mdg1{}1047,Gypsy,Gypsy,mdg1{}305,RR50204,Gypsy,Gypsy,mdg1{}1636,mdg1{}1280,Gypsy,Gypsy,mdg1{}1442,Gypsy,mdg1{}6612,RR49783{}mdg1,Gypsy,Gypsy,mdg1{}1720,mdg1{}1720,Gypsy,Gypsy,mdg1{}900,Gypsy,BOOKEND-1391.…	19,TTGTCAGATCTATTAGCCGG,1.48739,mdg1{}305,Gypsy,mdg1{}1047,Gypsy,mdg1{}2139,mdg1{}2138,Gypsy,mdg1{}831,Gypsy,Gypsy,mdg1{}29,mdg1{}859,Gypsy,mdg1{}CG42335[iso-1],Gypsy,RR50204,Gypsy,Gypsy,mdg1{}299,Gypsy,mdg1{}6544,Gypsy,mdg1{}6612,RR49783{}mdg1,Gypsy,Gypsy,mdg1{}1611,mdg1{}1610,Gypsy,mdg1{}914,Gypsy,Gypsy,mdg1{}2138,mdg1{}1678,Gypsy,mdg1{}900,Gypsy,mdg1{}RR48394,Gypsy,mdg1{}885,Gypsy,mdg1{}1442,G…	19,CACTATTTTCTATATTTGCG,1.01117,mdg1{}6544,Gypsy,mdg1{}831,Gypsy,mdg1{}CG42335[iso-1],Gypsy,mdg1{}305,Gypsy,RR50204,Gypsy,mdg1{}1047,Gypsy,Gypsy,mdg1{}29,mdg1{}859,Gypsy,mdg1{}2139,mdg1{}2138,Gypsy,mdg1{}299,Gypsy,Gypsy,mdg1{}1611,mdg1{}1610,Gypsy,mdg1{}1678,Gypsy,mdg1{}900,Gypsy,mdg1{}RR48394,Gypsy,mdg1{}914,Gypsy,mdg1{}6543,mdg1{}RR48386,Gypsy,mdg1{}885,Gypsy,mdg1{}1280,Gypsy,mdg1{}6612,RR49783…	19,ATTATAATTTTGGTTACCAC,1.41908,mdg1{}1047,Gypsy,mdg1{}2139,mdg1{}2138,Gypsy,mdg1{}831,Gypsy,Gypsy,mdg1{}29,mdg1{}859,Gypsy,RR50204,Gypsy,mdg1{}CG42335[iso-1],Gypsy,Gypsy,Gypsy,Gypsy,Gypsy,Gypsy,mdg1{}299,Gypsy,mdg1{}6544,Gypsy,mdg1{}305,Gypsy,mdg1{}900,Gypsy,mdg1{}RR48394,Gypsy,mdg1{}885,Gypsy,mdg1{}1442,Gypsy,mdg1{}1720,Gypsy,Gypsy,mdg1{}1720,Gypsy,mdg1{}6543,mdg1{}RR48386,Gypsy,Gypsy,Gypsy,Gyp…	19,TTTCCTGTATTCTTATTCCT,1.44661,mdg1{}6544,Gypsy,mdg1{}305,Gypsy,mdg1{}1047,Gypsy,mdg1{}2139,mdg1{}2138,Gypsy,mdg1{}831,Gypsy,RR50204,Gypsy,Gypsy,mdg1{}29,mdg1{}859,Gypsy,mdg1{}CG42335[iso-1],Gypsy,mdg1{}299,Gypsy,mdg1{}1720,Gypsy,Gypsy,mdg1{}1720,Gypsy,mdg1{}6543,mdg1{}RR48386,Gypsy,Gypsy,mdg1{}6612,RR49783{}mdg1,Gypsy,mdg1{}1280,Gypsy,Gypsy,mdg1{}1611,mdg1{}1610,Gypsy,mdg1{}914,Gypsy,Gypsy,mdg1…	19,ATTTGAATTGCCGGTCATTT,1.04885,mdg1{}859,Gypsy,RR50204,Gypsy,mdg1{}CG42335[iso-1],Gypsy,mdg1{}299,Gypsy,mdg1{}6544,Gypsy,mdg1{}305,Gypsy,mdg1{}1047,Gypsy,mdg1{}2139,mdg1{}2138,Gypsy,mdg1{}831,Gypsy,Gypsy,mdg1{}29,mdg1{}6612,RR49783{}mdg1,Gypsy,mdg1{}1611,mdg1{}1610,Gypsy,mdg1{}914,Gypsy,Gypsy,mdg1{}2138,mdg1{}1678,Gypsy,mdg1{}900,Gypsy,mdg1{}RR48394,Gypsy,mdg1{}885,Gypsy,mdg1{}1442,Gypsy,mdg1{}1…	19,TTATCCAAACTATTCTCTGC,1.00336,mdg1{}6544,Gypsy,mdg1{}831,Gypsy,Gypsy,mdg1{}305,RR50204,Gypsy,mdg1{}CG42335[iso-1],Gypsy,mdg1{}2139,mdg1{}2138,Gypsy,mdg1{}299,Gypsy,mdg1{}1047,Gypsy,mdg1{}29,Gypsy,mdg1{}859,Gypsy,mdg1{}900,Gypsy,mdg1{}914,Gypsy,mdg1{}6612,RR49783{}mdg1,Gypsy,Gypsy,mdg1{}1720,mdg1{}1720,Gypsy,mdg1{}RR48394,Gypsy,mdg1{}885,Gypsy,Gypsy,mdg1{}1280,Gypsy,mdg1{}6543,mdg1{}RR48386,Gyps…	19,ATAATACACTATTTGAATTG,1.19076,mdg1{}2139,mdg1{}2138,Gypsy,mdg1{}831,Gypsy,Gypsy,mdg1{}29,mdg1{}859,Gypsy,RR50204,Gypsy,mdg1{}CG42335[iso-1],Gypsy,Gypsy,Gypsy,Gypsy,Gypsy,mdg1{}299,Gypsy,mdg1{}6544,Gypsy,mdg1{}305,Gypsy,mdg1{}1047,Gypsy,mdg1{}1442,Gypsy,mdg1{}1720,Gypsy,Gypsy,mdg1{}1720,Gypsy,mdg1{}6543,mdg1{}RR48386,Gypsy,Gypsy,Gypsy,Gypsy,Gypsy,Gypsy,mdg1{}1280,Gypsy,mdg1{}6612,RR49783{}mdg1,G…	19,ATTTCTGTACTGCAGTGTAT,1.04731,mdg1{}6544,Gypsy,mdg1{}305,Gypsy,mdg1{}1047,Gypsy,mdg1{}2139,mdg1{}2138,Gypsy,mdg1{}831,Gypsy,Gypsy,mdg1{}29,mdg1{}859,Gypsy,RR50204,Gypsy,mdg1{}CG42335[iso-1],Gypsy,Gypsy,Gypsy,Gypsy,Gypsy,mdg1{}299,Gypsy,Gypsy,mdg1{}1720,Gypsy,mdg1{}6543,mdg1{}RR48386,Gypsy,Gypsy,Gypsy,Gypsy,Gypsy,Gypsy,Gypsy,mdg1{}1280,Gypsy,mdg1{}6612,RR49783{}mdg1,Gypsy,mdg1{}1611,mdg1{}1610,G…	19,TGGAAGTGGGAATTTATCTG,1.3422,Gypsy,Gypsy,Gypsy,Gypsy,mdg1{}831,Gypsy,mdg1{}1047,Gypsy,Gypsy,mdg1{}29,mdg1{}859,Gypsy,mdg1{}2139,mdg1{}2138,Gypsy,mdg1{}299,Gypsy,mdg1{}6544,Gypsy,mdg1{}CG42335[iso-1],Gypsy,mdg1{}305,Gypsy,RR50204,Gypsy,Gypsy,Gypsy,mdg1{}914,Gypsy,mdg1{}6543,mdg1{}RR48386,Gypsy,mdg1{}1678,Gypsy,mdg1{}885,Gypsy,mdg1{}1280,Gypsy,mdg1{}6612,RR49783{}mdg1,Gypsy,mdg1{}1442,Gypsy,Gypsy…	19,CCTCTTTATTATCTTGTTAT,1.12492,mdg1{}299,Gypsy,mdg1{}1047,Gypsy,mdg1{}29,Gypsy,mdg1{}859,Gypsy,mdg1{}6544,Gypsy,mdg1{}831,Gypsy,Gypsy,mdg1{}305,RR50204,Gypsy,mdg1{}CG42335[iso-1],Gypsy,mdg1{}2139,mdg1{}2138,Gypsy,mdg1{}900,Gypsy,mdg1{}914,Gypsy,mdg1{}6612,RR49783{}mdg1,Gypsy,Gypsy,mdg1{}1720,mdg1{}1720,Gypsy,mdg1{}RR48394,Gypsy,mdg1{}885,Gypsy,Gypsy,mdg1{}1280,Gypsy,mdg1{}6543,mdg1{}RR48386,Gyps…	19,TTTTATTAATTTGTCAACTT,1.34382,mdg1{}299,Gypsy,mdg1{}6544,Gypsy,mdg1{}CG42335[iso-1],Gypsy,mdg1{}305,Gypsy,RR50204,Gypsy,Gypsy,Gypsy,Gypsy,Gypsy,Gypsy,Gypsy,Gypsy,Gypsy,Gypsy,mdg1{}831,Gypsy,mdg1{}1047,Gypsy,Gypsy,mdg1{}29,mdg1{}859,Gypsy,mdg1{}2139,mdg1{}2138,Gypsy,mdg1{}1611,mdg1{}1610,Gypsy,Gypsy,mdg1{}1720,Gypsy,mdg1{}900,Gypsy,Gypsy,mdg1{}2138,Gypsy,Gypsy,Gypsy,Gypsy,mdg1{}RR48394,Gypsy,mdg…	19,TTTCGGACATTGTGGGCATG,1.13273,mdg1{}6544,Gypsy,mdg1{}305,Gypsy,mdg1{}1047,Gypsy,mdg1{}2139,mdg1{}2138,Gypsy,mdg1{}831,Gypsy,Gypsy,mdg1{}29,mdg1{}859,Gypsy,RR50204,Gypsy,mdg1{}CG42335[iso-1],Gypsy,mdg1{}299,Gypsy,mdg1{}1611,mdg1{}1610,Gypsy,mdg1{}914,Gypsy,Gypsy,mdg1{}2138,mdg1{}1678,Gypsy,mdg1{}900,Gypsy,mdg1{}RR48394,Gypsy,mdg1{}885,Gypsy,mdg1{}1442,Gypsy,mdg1{}1720,Gypsy,Gypsy,mdg1{}1720,Gyps…	19,AACTTGCCTTTGAATTTCTG,1.42937,Gypsy,mdg1{}29,mdg1{}859,Gypsy,mdg1{}2139,mdg1{}2138,Gypsy,mdg1{}299,Gypsy,mdg1{}6544,Gypsy,mdg1{}CG42335[iso-1],Gypsy,mdg1{}305,Gypsy,RR50204,Gypsy,Gypsy,Gypsy,Gypsy,Gypsy,Gypsy,Gypsy,Gypsy,mdg1{}831,Gypsy,mdg1{}1047,Gypsy,Gypsy,mdg1{}1720,Gypsy,mdg1{}900,Gypsy,Gypsy,mdg1{}2138,Gypsy,Gypsy,Gypsy,Gypsy,Gypsy,mdg1{}RR48394,Gypsy,mdg1{}914,Gypsy,mdg1{}6543,mdg1{}RR48…	19,TTTGTCAGATCTATTAGCCG,1.4882,mdg1{}831,Gypsy,Gypsy,mdg1{}29,mdg1{}859,Gypsy,mdg1{}CG42335[iso-1],Gypsy,RR50204,Gypsy,Gypsy,mdg1{}299,Gypsy,mdg1{}6544,Gypsy,mdg1{}305,Gypsy,mdg1{}1047,Gypsy,mdg1{}2139,mdg1{}2138,Gypsy,Gypsy,mdg1{}1280,Gypsy,mdg1{}6612,RR49783{}mdg1,Gypsy,Gypsy,mdg1{}1611,mdg1{}1610,Gypsy,mdg1{}914,Gypsy,Gypsy,mdg1{}2138,mdg1{}1678,Gypsy,mdg1{}900,Gypsy,mdg1{}RR48394,Gypsy,mdg1{}…	19,CTGGTTTTTGACTTTCTGGC,1.47792,mdg1{}859,Gypsy,mdg1{}2139,mdg1{}2138,Gypsy,mdg1{}299,Gypsy,mdg1{}6544,Gypsy,mdg1{}CG42335[iso-1],Gypsy,mdg1{}305,Gypsy,RR50204,Gypsy,mdg1{}831,Gypsy,mdg1{}1047,Gypsy,Gypsy,mdg1{}29,mdg1{}914,Gypsy,mdg1{}6543,mdg1{}RR48386,Gypsy,mdg1{}1678,Gypsy,mdg1{}885,Gypsy,mdg1{}1280,Gypsy,mdg1{}6612,RR49783{}mdg1,Gypsy,mdg1{}1442,Gypsy,mdg1{}1720,Gypsy,Gypsy,mdg1{}1611,mdg1{}…	19,CTTTCGATATCCTCACCGAT,1.53296,mdg1{}6544,Gypsy,mdg1{}305,Gypsy,mdg1{}1047,Gypsy,mdg1{}2139,mdg1{}2138,Gypsy,mdg1{}831,Gypsy,RR50204,Gypsy,Gypsy,mdg1{}29,mdg1{}859,Gypsy,mdg1{}CG42335[iso-1],Gypsy,Gypsy,Gypsy,Gypsy,Gypsy,Gypsy,mdg1{}1636,Gypsy,Gypsy,mdg1{}299,Gypsy,mdg1{}1678,Gypsy,mdg1{}900,Gypsy,mdg1{}RR48394,Gypsy,mdg1{}885,Gypsy,mdg1{}1442,Gypsy,mdg1{}1720,Gypsy,Gypsy,mdg1{}1720,Gypsy,mdg1{}…	19,TTTAAGTTGTGTCTGTACTT,1.29435,mdg1{}299,Gypsy,mdg1{}6544,Gypsy,mdg1{}305,Gypsy,mdg1{}1047,Gypsy,mdg1{}2139,mdg1{}2138,Gypsy,mdg1{}831,Gypsy,RR50204,Gypsy,Gypsy,mdg1{}29,mdg1{}859,Gypsy,mdg1{}CG42335[iso-1],Gypsy,mdg1{}RR48394,Gypsy,mdg1{}885,Gypsy,mdg1{}1442,Gypsy,mdg1{}1720,Gypsy,Gypsy,mdg1{}1720,Gypsy,mdg1{}6543,mdg1{}RR48386,Gypsy,Gypsy,mdg1{}6612,RR49783{}mdg1,Gypsy,mdg1{}1280,Gypsy,Gypsy,m…	19,TTTGATGACATCGGGCGATT,1.32975,mdg1{}CG42335[iso-1],Gypsy,RR50204,Gypsy,Gypsy,Gypsy,Gypsy,Gypsy,Gypsy,mdg1{}299,Gypsy,mdg1{}6544,Gypsy,mdg1{}305,Gypsy,mdg1{}1047,Gypsy,mdg1{}2139,mdg1{}2138,Gypsy,mdg1{}831,Gypsy,Gypsy,mdg1{}29,mdg1{}859,Gypsy,mdg1{}6543,mdg1{}RR48386,Gypsy,Gypsy,Gypsy,Gypsy,Gypsy,Gypsy,Gypsy,Gypsy,Gypsy,mdg1{}1280,Gypsy,mdg1{}6612,RR49783{}mdg1,Gypsy,Gypsy,mdg1{}1611,mdg1{}1610,…	19,TTGAATTGCCGGTCATTTCT,1.02759,mdg1{}2139,mdg1{}2138,Gypsy,mdg1{}831,Gypsy,Gypsy,mdg1{}29,mdg1{}859,Gypsy,RR50204,Gypsy,mdg1{}CG42335[iso-1],Gypsy,mdg1{}299,Gypsy,mdg1{}6544,Gypsy,mdg1{}305,Gypsy,mdg1{}1047,Gypsy,Gypsy,Gypsy,Gypsy,Gypsy,mdg1{}1280,Gypsy,mdg1{}6612,RR49783{}mdg1,Gypsy,mdg1{}1611,mdg1{}1610,Gypsy,mdg1{}914,Gypsy,Gypsy,mdg1{}2138,mdg1{}1678,Gypsy,mdg1{}900,Gypsy,mdg1{}RR48394,Gypsy…	19,TATGGTTTTGAGCTTATCGT,1.24488,RR50204,Gypsy,mdg1{}CG42335[iso-1],Gypsy,Gypsy,Gypsy,Gypsy,Gypsy,Gypsy,Gypsy,mdg1{}299,Gypsy,mdg1{}6544,Gypsy,mdg1{}305,Gypsy,mdg1{}1047,Gypsy,mdg1{}2139,mdg1{}2138,Gypsy,mdg1{}831,Gypsy,Gypsy,mdg1{}29,mdg1{}859,Gypsy,mdg1{}1611,mdg1{}1610,Gypsy,mdg1{}914,Gypsy,Gypsy,mdg1{}2138,mdg1{}1678,Gypsy,mdg1{}900,Gypsy,mdg1{}RR48394,Gypsy,mdg1{}885,Gypsy,mdg1{}1442,Gypsy,md…	19,CAGATCTATTAGCCGGAGAG,1.27792,mdg1{}831,Gypsy,Gypsy,mdg1{}29,mdg1{}859,Gypsy,mdg1{}CG42335[iso-1],Gypsy,RR50204,Gypsy,mdg1{}299,Gypsy,mdg1{}6544,Gypsy,mdg1{}305,Gypsy,mdg1{}1047,Gypsy,mdg1{}2139,mdg1{}2138,Gypsy,mdg1{}1611,mdg1{}1610,Gypsy,mdg1{}914,Gypsy,Gypsy,mdg1{}2138,mdg1{}1678,Gypsy,mdg1{}900,Gypsy,mdg1{}RR48394,Gypsy,mdg1{}885,Gypsy,mdg1{}1442,Gypsy,mdg1{}1720,Gypsy,Gypsy,mdg1{}1720,Gyps…	19,TTGATTTTCTGAGTGAGCGC,1.57053,mdg1{}299,Gypsy,mdg1{}831,Gypsy,RR50204,Gypsy,mdg1{}1047,Gypsy,mdg1{}1025,mdg1{}1610,Gypsy,mdg1{}CG42335[iso-1],Gypsy,mdg1{}859,Gypsy,Gypsy,mdg1{}305,mdg1{}2139,mdg1{}2138,Gypsy,mdg1{}6544,BOOKEND-3075.i1,Gypsy,mdg1{}29,Gypsy,Gypsy,mdg1{}RR48394,BOOKEND-2426.i2,Gypsy,mdg1{}914,BOOKEND-1691.i1,Gypsy,Gypsy,mdg1{}1720,mdg1{}1720,Gypsy,mdg1{}1442,Gypsy,mdg1{}6612,RR497…	19,TTCTGGTTTTTGACTTTCTG,1.4921,RR50204,Gypsy,mdg1{}831,Gypsy,mdg1{}1047,Gypsy,Gypsy,mdg1{}29,mdg1{}859,Gypsy,mdg1{}2139,mdg1{}2138,Gypsy,mdg1{}299,Gypsy,mdg1{}6544,Gypsy,mdg1{}CG42335[iso-1],Gypsy,mdg1{}305,Gypsy,Gypsy,mdg1{}1720,Gypsy,mdg1{}900,Gypsy,Gypsy,mdg1{}2138,Gypsy,mdg1{}RR48394,Gypsy,mdg1{}914,Gypsy,mdg1{}6543,mdg1{}RR48386,Gypsy,mdg1{}1678,Gypsy,mdg1{}885,Gypsy,mdg1{}1280,Gypsy,mdg1{}6…	19,TTTCATTCTAGTTTTCTGAT,1.04731,mdg1{}6544,Gypsy,RR50204,Gypsy,mdg1{}859,Gypsy,mdg1{}305,Gypsy,Gypsy,mdg1{}29,mdg1{}831,Gypsy,mdg1{}1047,Gypsy,mdg1{}CG42335[iso-1],Gypsy,mdg1{}2139,mdg1{}2138,Gypsy,mdg1{}299,Gypsy,mdg1{}900,Gypsy,mdg1{}885,Gypsy,mdg1{}1280,Gypsy,Gypsy,Gypsy,mdg1{}RR48394,Gypsy,mdg1{}1611,mdg1{}1610,Gypsy,mdg1{}914,Gypsy,Gypsy,mdg1{}2138,mdg1{}1442,Gypsy,mdg1{}1720,Gypsy,Gypsy,mdg…	19,TTGGTGTATGGCTTTACGGG,1.68658,Gypsy,mdg1{}305,Gypsy,Gypsy,BOOKEND-1156.i1,Gypsy,Gypsy,Gypsy,Gypsy,Gypsy,mdg1{}831,Gypsy,RR50204,Gypsy,mdg1{}299,Gypsy,mdg1{}CG42335[iso-1],Gypsy,mdg1{}859,Gypsy,mdg1{}2139,mdg1{}2138,Gypsy,mdg1{}6544,Gypsy,mdg1{}29,Gypsy,mdg1{}1047,Gypsy,Gypsy,Gypsy,Gypsy,mdg1{}900,Gypsy,mdg1{}1280,Gypsy,Gypsy,mdg1{}6612,RR49783{}mdg1,Gypsy,mdg1{}1678,Gypsy,Gypsy,mdg1{}2138,mdg1{…	19,GCATCTCCTGATCTCCTTTT,1.23942,Gypsy,mdg1{}299,Gypsy,mdg1{}6544,Gypsy,mdg1{}305,Gypsy,mdg1{}1047,Gypsy,mdg1{}2139,mdg1{}2138,Gypsy,mdg1{}831,Gypsy,Gypsy,mdg1{}29,mdg1{}859,Gypsy,mdg1{}CG42335[iso-1],Gypsy,RR50204,Gypsy,Gypsy,Gypsy,Gypsy,Gypsy,Gypsy,Gypsy,Gypsy,Gypsy,mdg1{}2138,mdg1{}1678,Gypsy,mdg1{}900,Gypsy,mdg1{}RR48394,Gypsy,mdg1{}885,Gypsy,mdg1{}1442,Gypsy,mdg1{}1720,Gypsy,Gypsy,mdg1{}1720,…	19,TTTCGACCATTGGGGTGGTG,1.02133,mdg1{}299,Gypsy,mdg1{}831,Gypsy,RR50204,Gypsy,mdg1{}1025,mdg1{}1610,Gypsy,mdg1{}1047,Gypsy,mdg1{}CG42335[iso-1],Gypsy,mdg1{}859,Gypsy,Gypsy,mdg1{}305,mdg1{}2139,mdg1{}2138,Gypsy,mdg1{}6544,BOOKEND-3075.i1,Gypsy,mdg1{}29,Gypsy,Gypsy,mdg1{}1720,mdg1{}1720,Gypsy,mdg1{}1442,Gypsy,mdg1{}6612,RR49783{}mdg1,Gypsy,Gypsy,mdg1{}900,Gypsy,BOOKEND-1391.i1,mdg1{}1678,Gypsy,Gyps…
g2-g20	RR48394_transposable_element_mdg1{}RR48394	2.74408	0.00112189	267.044	190	19,TTATTTGATTTTCTGAGTGA,1.07316,mdg1{}299,Gypsy,mdg1{}831,Gypsy,RR50204,Gypsy,mdg1{}1047,Gypsy,mdg1{}1025,mdg1{}1610,Gypsy,mdg1{}CG42335[iso-1],Gypsy,mdg1{}859,Gypsy,Gypsy,mdg1{}305,mdg1{}2139,mdg1{}2138,Gypsy,mdg1{}6544,BOOKEND-3075.i1,Gypsy,mdg1{}29,Gypsy,BOOKEND-1391.i1,mdg1{}1678,Gypsy,Gypsy,mdg1{}2138,mdg1{}6543,mdg1{}RR48386,Gypsy,mdg1{}885,Gypsy,BOOKEND-3109.i1,Gypsy,mdg1{}1280,Gypsy,Gypsy…	19,CTTTTCCTTTCTCTGTAAAT,1.55013,mdg1{}831,Gypsy,RR50204,Gypsy,Gypsy,mdg1{}29,mdg1{}859,Gypsy,mdg1{}299,Gypsy,mdg1{}6544,Gypsy,mdg1{}305,Gypsy,mdg1{}CG42335[iso-1],Gypsy,mdg1{}1047,Gypsy,mdg1{}2139,mdg1{}2138,Gypsy,mdg1{}6612,RR49783{}mdg1,Gypsy,mdg1{}1280,Gypsy,Gypsy,mdg1{}1611,mdg1{}1610,Gypsy,mdg1{}914,Gypsy,Gypsy,mdg1{}2138,mdg1{}1678,Gypsy,mdg1{}900,Gypsy,mdg1{}RR48394,Gypsy,mdg1{}885,Gypsy,m…	19,TCAAACTCAGGTATTGTGGA,1.88341,mdg1{}831,Gypsy,Gypsy,mdg1{}29,mdg1{}859,Gypsy,mdg1{}CG42335[iso-1],Gypsy,RR50204,Gypsy,Gypsy,Gypsy,Gypsy,Gypsy,Gypsy,mdg1{}299,Gypsy,mdg1{}6544,Gypsy,mdg1{}305,Gypsy,mdg1{}1047,Gypsy,mdg1{}2139,mdg1{}2138,Gypsy,mdg1{}914,Gypsy,Gypsy,mdg1{}2138,mdg1{}1678,Gypsy,mdg1{}900,Gypsy,mdg1{}RR48394,Gypsy,mdg1{}885,Gypsy,mdg1{}1442,Gypsy,mdg1{}1720,Gypsy,Gypsy,mdg1{}1720,Gy…	19,CTGAATGTCATCTGTATGGT,1.32894,Gypsy,mdg1{}305,RR50204,Gypsy,mdg1{}CG42335[iso-1],Gypsy,mdg1{}2139,mdg1{}2138,Gypsy,mdg1{}299,Gypsy,mdg1{}1047,Gypsy,mdg1{}29,Gypsy,mdg1{}859,Gypsy,mdg1{}6544,Gypsy,mdg1{}831,Gypsy,mdg1{}900,Gypsy,mdg1{}914,Gypsy,mdg1{}6612,RR49783{}mdg1,Gypsy,Gypsy,mdg1{}1720,mdg1{}1720,Gypsy,mdg1{}RR48394,Gypsy,mdg1{}885,Gypsy,Gypsy,mdg1{}1280,Gypsy,mdg1{}6543,mdg1{}RR48386,Gyps…	19,CAAACTATTCTCTGCTTTGC,1.11866,mdg1{}2139,mdg1{}2138,Gypsy,mdg1{}299,Gypsy,mdg1{}1047,Gypsy,mdg1{}29,Gypsy,mdg1{}859,Gypsy,mdg1{}6544,Gypsy,mdg1{}831,Gypsy,Gypsy,mdg1{}305,RR50204,Gypsy,mdg1{}CG42335[iso-1],Gypsy,mdg1{}900,Gypsy,mdg1{}914,Gypsy,mdg1{}6612,RR49783{}mdg1,Gypsy,Gypsy,mdg1{}1720,mdg1{}1720,Gypsy,mdg1{}RR48394,Gypsy,mdg1{}885,Gypsy,Gypsy,mdg1{}1280,Gypsy,mdg1{}6543,mdg1{}RR48386,Gyps…	19,ACACTCTACTCACTCAGATC,1.02059,RR50204,Gypsy,Gypsy,mdg1{}5986,Tabor{}2860,Gypsy,BOOKEND-1156.i1,Gypsy,Gypsy,Gypsy,Gypsy,Gypsy,mdg1{}1025,mdg1{}1610,Gypsy,mdg1{}1047,Gypsy,mdg1{}CG42335[iso-1],Gypsy,mdg1{}859,Gypsy,Gypsy,mdg1{}305,mdg1{}2139,mdg1{}2138,Gypsy,mdg1{}6544,BOOKEND-3075.i1,Gypsy,mdg1{}29,Gypsy,mdg1{}299,Gypsy,mdg1{}831,Gypsy,mdg1{}1280,Gypsy,Gypsy,mdg1{}RR48394,BOOKEND-2426.i2,Gypsy,G…	19,CTTTTGTCAGATCTATTAGC,1.28337,Gypsy,mdg1{}29,mdg1{}859,Gypsy,mdg1{}CG42335[iso-1],Gypsy,RR50204,Gypsy,Gypsy,mdg1{}299,Gypsy,mdg1{}6544,Gypsy,mdg1{}305,Gypsy,mdg1{}1047,Gypsy,mdg1{}2139,mdg1{}2138,Gypsy,mdg1{}831,Gypsy,Gypsy,Gypsy,Gypsy,mdg1{}1280,Gypsy,mdg1{}6612,RR49783{}mdg1,Gypsy,Gypsy,mdg1{}1611,mdg1{}1610,Gypsy,mdg1{}914,Gypsy,Gypsy,mdg1{}2138,mdg1{}1678,Gypsy,mdg1{}900,Gypsy,mdg1{}RR48394…	19,TTATAATTTCCTCGGCCATT,1.05202,mdg1{}299,Gypsy,mdg1{}6544,Gypsy,mdg1{}305,Gypsy,mdg1{}1047,Gypsy,mdg1{}2139,mdg1{}2138,Gypsy,mdg1{}831,Gypsy,Gypsy,mdg1{}29,mdg1{}859,Gypsy,RR50204,Gypsy,mdg1{}CG42335[iso-1],Gypsy,Gypsy,Gypsy,Gypsy,Gypsy,Gypsy,Gypsy,Gypsy,mdg1{}1280,Gypsy,mdg1{}6612,RR49783{}mdg1,Gypsy,mdg1{}1611,mdg1{}1610,Gypsy,mdg1{}914,Gypsy,Gypsy,mdg1{}2138,mdg1{}1678,Gypsy,mdg1{}900,Gypsy,m…	19,TGTAATTCCTGGTTGGGGAT,1.2003,mdg1{}CG42335[iso-1],Gypsy,mdg1{}305,Gypsy,RR50204,Gypsy,mdg1{}1047,Gypsy,mdg1{}2139,mdg1{}2138,Gypsy,Gypsy,mdg1{}29,mdg1{}859,Gypsy,mdg1{}2136,Gypsy,mdg1{}299,Gypsy,mdg1{}6544,Gypsy,mdg1{}831,Gypsy,mdg1{}1442,Gypsy,mdg1{}1720,Gypsy,Gypsy,Gypsy,mdg1{}1720,Gypsy,mdg1{}1611,mdg1{}1610,Gypsy,mdg1{}914,Gypsy,mdg1{}6543,mdg1{}RR48386,Gypsy,Gypsy,mdg1{}2138,mdg1{}1678,Gyp…	19,TTGTATGTTTCGGACATTGT,1.05983,mdg1{}CG42335[iso-1],Gypsy,Gypsy,Gypsy,Gypsy,mdg1{}299,Gypsy,mdg1{}6544,Gypsy,mdg1{}305,Gypsy,mdg1{}1047,Gypsy,mdg1{}2139,mdg1{}2138,Gypsy,mdg1{}831,Gypsy,Gypsy,mdg1{}29,mdg1{}859,Gypsy,RR50204,Gypsy,Gypsy,Gypsy,Gypsy,mdg1{}1280,Gypsy,mdg1{}6612,RR49783{}mdg1,Gypsy,mdg1{}1611,mdg1{}1610,Gypsy,mdg1{}914,Gypsy,Gypsy,mdg1{}2138,mdg1{}1678,Gypsy,mdg1{}900,Gypsy,mdg1{}R…	19,AAGTTGTGTCTGTACTTGAC,1.80269,mdg1{}305,Gypsy,mdg1{}1047,Gypsy,mdg1{}2139,mdg1{}2138,Gypsy,mdg1{}831,Gypsy,RR50204,Gypsy,Gypsy,mdg1{}29,mdg1{}859,Gypsy,mdg1{}CG42335[iso-1],Gypsy,mdg1{}299,Gypsy,mdg1{}6544,Gypsy,mdg1{}RR48394,Gypsy,mdg1{}885,Gypsy,mdg1{}1442,Gypsy,mdg1{}1720,Gypsy,Gypsy,mdg1{}1720,Gypsy,mdg1{}6543,mdg1{}RR48386,Gypsy,Gypsy,mdg1{}6612,RR49783{}mdg1,Gypsy,mdg1{}1280,Gypsy,Gypsy,m…	19,ATTATTAGCTGATATGGTTT,1.10533,mdg1{}859,Gypsy,mdg1{}2139,mdg1{}2138,Gypsy,mdg1{}299,Gypsy,mdg1{}6544,Gypsy,mdg1{}CG42335[iso-1],Gypsy,mdg1{}305,Gypsy,RR50204,Gypsy,Gypsy,Gypsy,Gypsy,mdg1{}831,Gypsy,mdg1{}1047,Gypsy,Gypsy,mdg1{}29,mdg1{}6543,mdg1{}RR48386,Gypsy,mdg1{}1678,Gypsy,mdg1{}885,Gypsy,mdg1{}1280,Gypsy,mdg1{}6612,RR49783{}mdg1,Gypsy,mdg1{}1442,Gypsy,mdg1{}1720,Gypsy,Gypsy,mdg1{}1611,mdg1…	19,TTACTGCTTGTGATAAATGA,1.17359,mdg1{}299,Gypsy,mdg1{}6544,Gypsy,mdg1{}305,Gypsy,mdg1{}CG42335[iso-1],Gypsy,mdg1{}1047,Gypsy,mdg1{}2139,mdg1{}2138,Gypsy,mdg1{}831,Gypsy,RR50204,Gypsy,Gypsy,mdg1{}29,mdg1{}859,Gypsy,Gypsy,Gypsy,Gypsy,Gypsy,Gypsy,Gypsy,mdg1{}2138,mdg1{}1678,Gypsy,mdg1{}900,Gypsy,mdg1{}RR48394,Gypsy,mdg1{}885,Gypsy,mdg1{}1442,Gypsy,mdg1{}1720,Gypsy,Gypsy,mdg1{}1720,Gypsy,mdg1{}6543,m…	12,TTGAGATATTCGACACAGTG,1.45516,mdg1{}6544,BOOKEND-3075.i1,Gypsy,mdg1{}29,Gypsy,mdg1{}299,Gypsy,mdg1{}831,Gypsy,RR50204,Gypsy,mdg1{}1025,mdg1{}1610,Gypsy,mdg1{}1047,Gypsy,mdg1{}CG42335[iso-1],Gypsy,mdg1{}859,Gypsy,Gypsy,mdg1{}305,mdg1{}2139,mdg1{}2138,Gypsy,mdg1{}885,Gypsy,BOOKEND-3109.i1,Gypsy,mdg1{}1280,Gypsy,Gypsy,mdg1{}RR48394,BOOKEND-2426.i2,Gypsy,mdg1{}6543,mdg1{}RR48386,Gypsy,mdg1{}914,BOO…	19,CGCTAGCATCTCCTGATCTC,1.35008,mdg1{}2139,mdg1{}2138,Gypsy,mdg1{}831,Gypsy,Gypsy,mdg1{}29,mdg1{}859,Gypsy,mdg1{}CG42335[iso-1],Gypsy,RR50204,Gypsy,Gypsy,Gypsy,Gypsy,Gypsy,Gypsy,Gypsy,Gypsy,Gypsy,mdg1{}299,Gypsy,mdg1{}6544,Gypsy,mdg1{}305,Gypsy,mdg1{}1047,Gypsy,Gypsy,Gypsy,Gypsy,Gypsy,mdg1{}1280,Gypsy,mdg1{}6612,RR49783{}mdg1,Gypsy,Gypsy,mdg1{}1611,mdg1{}1610,Gypsy,mdg1{}914,Gypsy,Gypsy,mdg1{}213…	19,TTGCGTCAGCTGGACGTCGC,1.76984,mdg1{}1025,mdg1{}1610,Gypsy,mdg1{}CG42335[iso-1],Gypsy,mdg1{}859,Gypsy,mdg1{}2139,mdg1{}2138,Gypsy,mdg1{}6544,BOOKEND-3075.i1,Gypsy,mdg1{}29,Gypsy,mdg1{}831,Gypsy,mdg1{}1047,Gypsy,Gypsy,mdg1{}305,RR50204,Gypsy,Gypsy,mdg1{}1636,mdg1{}1280,Gypsy,Gypsy,mdg1{}1442,Gypsy,mdg1{}6612,RR49783{}mdg1,Gypsy,Gypsy,mdg1{}1720,mdg1{}1720,Gypsy,Gypsy,mdg1{}900,Gypsy,BOOKEND-1391.…	19,TTGTCAGATCTATTAGCCGG,1.48739,mdg1{}305,Gypsy,mdg1{}1047,Gypsy,mdg1{}2139,mdg1{}2138,Gypsy,mdg1{}831,Gypsy,Gypsy,mdg1{}29,mdg1{}859,Gypsy,mdg1{}CG42335[iso-1],Gypsy,RR50204,Gypsy,Gypsy,mdg1{}299,Gypsy,mdg1{}6544,Gypsy,mdg1{}6612,RR49783{}mdg1,Gypsy,Gypsy,mdg1{}1611,mdg1{}1610,Gypsy,mdg1{}914,Gypsy,Gypsy,mdg1{}2138,mdg1{}1678,Gypsy,mdg1{}900,Gypsy,mdg1{}RR48394,Gypsy,mdg1{}885,Gypsy,mdg1{}1442,G…	19,CACTATTTTCTATATTTGCG,1.01117,mdg1{}6544,Gypsy,mdg1{}831,Gypsy,mdg1{}CG42335[iso-1],Gypsy,mdg1{}305,Gypsy,RR50204,Gypsy,mdg1{}1047,Gypsy,Gypsy,mdg1{}29,mdg1{}859,Gypsy,mdg1{}2139,mdg1{}2138,Gypsy,mdg1{}299,Gypsy,Gypsy,mdg1{}1611,mdg1{}1610,Gypsy,mdg1{}1678,Gypsy,mdg1{}900,Gypsy,mdg1{}RR48394,Gypsy,mdg1{}914,Gypsy,mdg1{}6543,mdg1{}RR48386,Gypsy,mdg1{}885,Gypsy,mdg1{}1280,Gypsy,mdg1{}6612,RR49783…	19,ATTATAATTTTGGTTACCAC,1.41908,mdg1{}1047,Gypsy,mdg1{}2139,mdg1{}2138,Gypsy,mdg1{}831,Gypsy,Gypsy,mdg1{}29,mdg1{}859,Gypsy,RR50204,Gypsy,mdg1{}CG42335[iso-1],Gypsy,Gypsy,Gypsy,Gypsy,Gypsy,Gypsy,mdg1{}299,Gypsy,mdg1{}6544,Gypsy,mdg1{}305,Gypsy,mdg1{}900,Gypsy,mdg1{}RR48394,Gypsy,mdg1{}885,Gypsy,mdg1{}1442,Gypsy,mdg1{}1720,Gypsy,Gypsy,mdg1{}1720,Gypsy,mdg1{}6543,mdg1{}RR48386,Gypsy,Gypsy,Gypsy,Gyp…	19,TTTCCTGTATTCTTATTCCT,1.44661,mdg1{}6544,Gypsy,mdg1{}305,Gypsy,mdg1{}1047,Gypsy,mdg1{}2139,mdg1{}2138,Gypsy,mdg1{}831,Gypsy,RR50204,Gypsy,Gypsy,mdg1{}29,mdg1{}859,Gypsy,mdg1{}CG42335[iso-1],Gypsy,mdg1{}299,Gypsy,mdg1{}1720,Gypsy,Gypsy,mdg1{}1720,Gypsy,mdg1{}6543,mdg1{}RR48386,Gypsy,Gypsy,mdg1{}6612,RR49783{}mdg1,Gypsy,mdg1{}1280,Gypsy,Gypsy,mdg1{}1611,mdg1{}1610,Gypsy,mdg1{}914,Gypsy,Gypsy,mdg1…	19,ATTTGAATTGCCGGTCATTT,1.04885,mdg1{}859,Gypsy,RR50204,Gypsy,mdg1{}CG42335[iso-1],Gypsy,mdg1{}299,Gypsy,mdg1{}6544,Gypsy,mdg1{}305,Gypsy,mdg1{}1047,Gypsy,mdg1{}2139,mdg1{}2138,Gypsy,mdg1{}831,Gypsy,Gypsy,mdg1{}29,mdg1{}6612,RR49783{}mdg1,Gypsy,mdg1{}1611,mdg1{}1610,Gypsy,mdg1{}914,Gypsy,Gypsy,mdg1{}2138,mdg1{}1678,Gypsy,mdg1{}900,Gypsy,mdg1{}RR48394,Gypsy,mdg1{}885,Gypsy,mdg1{}1442,Gypsy,mdg1{}1…	19,TTATCCAAACTATTCTCTGC,1.00336,mdg1{}6544,Gypsy,mdg1{}831,Gypsy,Gypsy,mdg1{}305,RR50204,Gypsy,mdg1{}CG42335[iso-1],Gypsy,mdg1{}2139,mdg1{}2138,Gypsy,mdg1{}299,Gypsy,mdg1{}1047,Gypsy,mdg1{}29,Gypsy,mdg1{}859,Gypsy,mdg1{}900,Gypsy,mdg1{}914,Gypsy,mdg1{}6612,RR49783{}mdg1,Gypsy,Gypsy,mdg1{}1720,mdg1{}1720,Gypsy,mdg1{}RR48394,Gypsy,mdg1{}885,Gypsy,Gypsy,mdg1{}1280,Gypsy,mdg1{}6543,mdg1{}RR48386,Gyps…	19,ATAATACACTATTTGAATTG,1.19076,mdg1{}2139,mdg1{}2138,Gypsy,mdg1{}831,Gypsy,Gypsy,mdg1{}29,mdg1{}859,Gypsy,RR50204,Gypsy,mdg1{}CG42335[iso-1],Gypsy,Gypsy,Gypsy,Gypsy,Gypsy,mdg1{}299,Gypsy,mdg1{}6544,Gypsy,mdg1{}305,Gypsy,mdg1{}1047,Gypsy,mdg1{}1442,Gypsy,mdg1{}1720,Gypsy,Gypsy,mdg1{}1720,Gypsy,mdg1{}6543,mdg1{}RR48386,Gypsy,Gypsy,Gypsy,Gypsy,Gypsy,Gypsy,mdg1{}1280,Gypsy,mdg1{}6612,RR49783{}mdg1,G…	19,ATTTCTGTACTGCAGTGTAT,1.04731,mdg1{}6544,Gypsy,mdg1{}305,Gypsy,mdg1{}1047,Gypsy,mdg1{}2139,mdg1{}2138,Gypsy,mdg1{}831,Gypsy,Gypsy,mdg1{}29,mdg1{}859,Gypsy,RR50204,Gypsy,mdg1{}CG42335[iso-1],Gypsy,Gypsy,Gypsy,Gypsy,Gypsy,mdg1{}299,Gypsy,Gypsy,mdg1{}1720,Gypsy,mdg1{}6543,mdg1{}RR48386,Gypsy,Gypsy,Gypsy,Gypsy,Gypsy,Gypsy,Gypsy,mdg1{}1280,Gypsy,mdg1{}6612,RR49783{}mdg1,Gypsy,mdg1{}1611,mdg1{}1610,G…	19,TGGAAGTGGGAATTTATCTG,1.3422,Gypsy,Gypsy,Gypsy,Gypsy,mdg1{}831,Gypsy,mdg1{}1047,Gypsy,Gypsy,mdg1{}29,mdg1{}859,Gypsy,mdg1{}2139,mdg1{}2138,Gypsy,mdg1{}299,Gypsy,mdg1{}6544,Gypsy,mdg1{}CG42335[iso-1],Gypsy,mdg1{}305,Gypsy,RR50204,Gypsy,Gypsy,Gypsy,mdg1{}914,Gypsy,mdg1{}6543,mdg1{}RR48386,Gypsy,mdg1{}1678,Gypsy,mdg1{}885,Gypsy,mdg1{}1280,Gypsy,mdg1{}6612,RR49783{}mdg1,Gypsy,mdg1{}1442,Gypsy,Gypsy…	19,CCTCTTTATTATCTTGTTAT,1.12492,mdg1{}299,Gypsy,mdg1{}1047,Gypsy,mdg1{}29,Gypsy,mdg1{}859,Gypsy,mdg1{}6544,Gypsy,mdg1{}831,Gypsy,Gypsy,mdg1{}305,RR50204,Gypsy,mdg1{}CG42335[iso-1],Gypsy,mdg1{}2139,mdg1{}2138,Gypsy,mdg1{}900,Gypsy,mdg1{}914,Gypsy,mdg1{}6612,RR49783{}mdg1,Gypsy,Gypsy,mdg1{}1720,mdg1{}1720,Gypsy,mdg1{}RR48394,Gypsy,mdg1{}885,Gypsy,Gypsy,mdg1{}1280,Gypsy,mdg1{}6543,mdg1{}RR48386,Gyps…	19,TTTTATTAATTTGTCAACTT,1.34382,mdg1{}299,Gypsy,mdg1{}6544,Gypsy,mdg1{}CG42335[iso-1],Gypsy,mdg1{}305,Gypsy,RR50204,Gypsy,Gypsy,Gypsy,Gypsy,Gypsy,Gypsy,Gypsy,Gypsy,Gypsy,Gypsy,mdg1{}831,Gypsy,mdg1{}1047,Gypsy,Gypsy,mdg1{}29,mdg1{}859,Gypsy,mdg1{}2139,mdg1{}2138,Gypsy,mdg1{}1611,mdg1{}1610,Gypsy,Gypsy,mdg1{}1720,Gypsy,mdg1{}900,Gypsy,Gypsy,mdg1{}2138,Gypsy,Gypsy,Gypsy,Gypsy,mdg1{}RR48394,Gypsy,mdg…	19,TTTCGGACATTGTGGGCATG,1.13273,mdg1{}6544,Gypsy,mdg1{}305,Gypsy,mdg1{}1047,Gypsy,mdg1{}2139,mdg1{}2138,Gypsy,mdg1{}831,Gypsy,Gypsy,mdg1{}29,mdg1{}859,Gypsy,RR50204,Gypsy,mdg1{}CG42335[iso-1],Gypsy,mdg1{}299,Gypsy,mdg1{}1611,mdg1{}1610,Gypsy,mdg1{}914,Gypsy,Gypsy,mdg1{}2138,mdg1{}1678,Gypsy,mdg1{}900,Gypsy,mdg1{}RR48394,Gypsy,mdg1{}885,Gypsy,mdg1{}1442,Gypsy,mdg1{}1720,Gypsy,Gypsy,mdg1{}1720,Gyps…	19,AACTTGCCTTTGAATTTCTG,1.42937,Gypsy,mdg1{}29,mdg1{}859,Gypsy,mdg1{}2139,mdg1{}2138,Gypsy,mdg1{}299,Gypsy,mdg1{}6544,Gypsy,mdg1{}CG42335[iso-1],Gypsy,mdg1{}305,Gypsy,RR50204,Gypsy,Gypsy,Gypsy,Gypsy,Gypsy,Gypsy,Gypsy,Gypsy,mdg1{}831,Gypsy,mdg1{}1047,Gypsy,Gypsy,mdg1{}1720,Gypsy,mdg1{}900,Gypsy,Gypsy,mdg1{}2138,Gypsy,Gypsy,Gypsy,Gypsy,Gypsy,mdg1{}RR48394,Gypsy,mdg1{}914,Gypsy,mdg1{}6543,mdg1{}RR48…	19,TTTGTCAGATCTATTAGCCG,1.4882,mdg1{}831,Gypsy,Gypsy,mdg1{}29,mdg1{}859,Gypsy,mdg1{}CG42335[iso-1],Gypsy,RR50204,Gypsy,Gypsy,mdg1{}299,Gypsy,mdg1{}6544,Gypsy,mdg1{}305,Gypsy,mdg1{}1047,Gypsy,mdg1{}2139,mdg1{}2138,Gypsy,Gypsy,mdg1{}1280,Gypsy,mdg1{}6612,RR49783{}mdg1,Gypsy,Gypsy,mdg1{}1611,mdg1{}1610,Gypsy,mdg1{}914,Gypsy,Gypsy,mdg1{}2138,mdg1{}1678,Gypsy,mdg1{}900,Gypsy,mdg1{}RR48394,Gypsy,mdg1{}…	19,CTGGTTTTTGACTTTCTGGC,1.47792,mdg1{}859,Gypsy,mdg1{}2139,mdg1{}2138,Gypsy,mdg1{}299,Gypsy,mdg1{}6544,Gypsy,mdg1{}CG42335[iso-1],Gypsy,mdg1{}305,Gypsy,RR50204,Gypsy,mdg1{}831,Gypsy,mdg1{}1047,Gypsy,Gypsy,mdg1{}29,mdg1{}914,Gypsy,mdg1{}6543,mdg1{}RR48386,Gypsy,mdg1{}1678,Gypsy,mdg1{}885,Gypsy,mdg1{}1280,Gypsy,mdg1{}6612,RR49783{}mdg1,Gypsy,mdg1{}1442,Gypsy,mdg1{}1720,Gypsy,Gypsy,mdg1{}1611,mdg1{}…	19,CTTTCGATATCCTCACCGAT,1.53296,mdg1{}6544,Gypsy,mdg1{}305,Gypsy,mdg1{}1047,Gypsy,mdg1{}2139,mdg1{}2138,Gypsy,mdg1{}831,Gypsy,RR50204,Gypsy,Gypsy,mdg1{}29,mdg1{}859,Gypsy,mdg1{}CG42335[iso-1],Gypsy,Gypsy,Gypsy,Gypsy,Gypsy,Gypsy,mdg1{}1636,Gypsy,Gypsy,mdg1{}299,Gypsy,mdg1{}1678,Gypsy,mdg1{}900,Gypsy,mdg1{}RR48394,Gypsy,mdg1{}885,Gypsy,mdg1{}1442,Gypsy,mdg1{}1720,Gypsy,Gypsy,mdg1{}1720,Gypsy,mdg1{}…	19,TTTAAGTTGTGTCTGTACTT,1.29435,mdg1{}299,Gypsy,mdg1{}6544,Gypsy,mdg1{}305,Gypsy,mdg1{}1047,Gypsy,mdg1{}2139,mdg1{}2138,Gypsy,mdg1{}831,Gypsy,RR50204,Gypsy,Gypsy,mdg1{}29,mdg1{}859,Gypsy,mdg1{}CG42335[iso-1],Gypsy,mdg1{}RR48394,Gypsy,mdg1{}885,Gypsy,mdg1{}1442,Gypsy,mdg1{}1720,Gypsy,Gypsy,mdg1{}1720,Gypsy,mdg1{}6543,mdg1{}RR48386,Gypsy,Gypsy,mdg1{}6612,RR49783{}mdg1,Gypsy,mdg1{}1280,Gypsy,Gypsy,m…	19,TTTGATGACATCGGGCGATT,1.32975,mdg1{}CG42335[iso-1],Gypsy,RR50204,Gypsy,Gypsy,Gypsy,Gypsy,Gypsy,Gypsy,mdg1{}299,Gypsy,mdg1{}6544,Gypsy,mdg1{}305,Gypsy,mdg1{}1047,Gypsy,mdg1{}2139,mdg1{}2138,Gypsy,mdg1{}831,Gypsy,Gypsy,mdg1{}29,mdg1{}859,Gypsy,mdg1{}6543,mdg1{}RR48386,Gypsy,Gypsy,Gypsy,Gypsy,Gypsy,Gypsy,Gypsy,Gypsy,Gypsy,mdg1{}1280,Gypsy,mdg1{}6612,RR49783{}mdg1,Gypsy,Gypsy,mdg1{}1611,mdg1{}1610,…	19,TTGAATTGCCGGTCATTTCT,1.02759,mdg1{}2139,mdg1{}2138,Gypsy,mdg1{}831,Gypsy,Gypsy,mdg1{}29,mdg1{}859,Gypsy,RR50204,Gypsy,mdg1{}CG42335[iso-1],Gypsy,mdg1{}299,Gypsy,mdg1{}6544,Gypsy,mdg1{}305,Gypsy,mdg1{}1047,Gypsy,Gypsy,Gypsy,Gypsy,Gypsy,mdg1{}1280,Gypsy,mdg1{}6612,RR49783{}mdg1,Gypsy,mdg1{}1611,mdg1{}1610,Gypsy,mdg1{}914,Gypsy,Gypsy,mdg1{}2138,mdg1{}1678,Gypsy,mdg1{}900,Gypsy,mdg1{}RR48394,Gypsy…	19,TATGGTTTTGAGCTTATCGT,1.24488,RR50204,Gypsy,mdg1{}CG42335[iso-1],Gypsy,Gypsy,Gypsy,Gypsy,Gypsy,Gypsy,Gypsy,mdg1{}299,Gypsy,mdg1{}6544,Gypsy,mdg1{}305,Gypsy,mdg1{}1047,Gypsy,mdg1{}2139,mdg1{}2138,Gypsy,mdg1{}831,Gypsy,Gypsy,mdg1{}29,mdg1{}859,Gypsy,mdg1{}1611,mdg1{}1610,Gypsy,mdg1{}914,Gypsy,Gypsy,mdg1{}2138,mdg1{}1678,Gypsy,mdg1{}900,Gypsy,mdg1{}RR48394,Gypsy,mdg1{}885,Gypsy,mdg1{}1442,Gypsy,md…	19,CAGATCTATTAGCCGGAGAG,1.27792,mdg1{}831,Gypsy,Gypsy,mdg1{}29,mdg1{}859,Gypsy,mdg1{}CG42335[iso-1],Gypsy,RR50204,Gypsy,mdg1{}299,Gypsy,mdg1{}6544,Gypsy,mdg1{}305,Gypsy,mdg1{}1047,Gypsy,mdg1{}2139,mdg1{}2138,Gypsy,mdg1{}1611,mdg1{}1610,Gypsy,mdg1{}914,Gypsy,Gypsy,mdg1{}2138,mdg1{}1678,Gypsy,mdg1{}900,Gypsy,mdg1{}RR48394,Gypsy,mdg1{}885,Gypsy,mdg1{}1442,Gypsy,mdg1{}1720,Gypsy,Gypsy,mdg1{}1720,Gyps…	19,TTGATTTTCTGAGTGAGCGC,1.57053,mdg1{}299,Gypsy,mdg1{}831,Gypsy,RR50204,Gypsy,mdg1{}1047,Gypsy,mdg1{}1025,mdg1{}1610,Gypsy,mdg1{}CG42335[iso-1],Gypsy,mdg1{}859,Gypsy,Gypsy,mdg1{}305,mdg1{}2139,mdg1{}2138,Gypsy,mdg1{}6544,BOOKEND-3075.i1,Gypsy,mdg1{}29,Gypsy,Gypsy,mdg1{}RR48394,BOOKEND-2426.i2,Gypsy,mdg1{}914,BOOKEND-1691.i1,Gypsy,Gypsy,mdg1{}1720,mdg1{}1720,Gypsy,mdg1{}1442,Gypsy,mdg1{}6612,RR497…	19,TTCTGGTTTTTGACTTTCTG,1.4921,RR50204,Gypsy,mdg1{}831,Gypsy,mdg1{}1047,Gypsy,Gypsy,mdg1{}29,mdg1{}859,Gypsy,mdg1{}2139,mdg1{}2138,Gypsy,mdg1{}299,Gypsy,mdg1{}6544,Gypsy,mdg1{}CG42335[iso-1],Gypsy,mdg1{}305,Gypsy,Gypsy,mdg1{}1720,Gypsy,mdg1{}900,Gypsy,Gypsy,mdg1{}2138,Gypsy,mdg1{}RR48394,Gypsy,mdg1{}914,Gypsy,mdg1{}6543,mdg1{}RR48386,Gypsy,mdg1{}1678,Gypsy,mdg1{}885,Gypsy,mdg1{}1280,Gypsy,mdg1{}6…	19,TTTCATTCTAGTTTTCTGAT,1.04731,mdg1{}6544,Gypsy,RR50204,Gypsy,mdg1{}859,Gypsy,mdg1{}305,Gypsy,Gypsy,mdg1{}29,mdg1{}831,Gypsy,mdg1{}1047,Gypsy,mdg1{}CG42335[iso-1],Gypsy,mdg1{}2139,mdg1{}2138,Gypsy,mdg1{}299,Gypsy,mdg1{}900,Gypsy,mdg1{}885,Gypsy,mdg1{}1280,Gypsy,Gypsy,Gypsy,mdg1{}RR48394,Gypsy,mdg1{}1611,mdg1{}1610,Gypsy,mdg1{}914,Gypsy,Gypsy,mdg1{}2138,mdg1{}1442,Gypsy,mdg1{}1720,Gypsy,Gypsy,mdg…	19,TTGGTGTATGGCTTTACGGG,1.68658,Gypsy,mdg1{}305,Gypsy,Gypsy,BOOKEND-1156.i1,Gypsy,Gypsy,Gypsy,Gypsy,Gypsy,mdg1{}831,Gypsy,RR50204,Gypsy,mdg1{}299,Gypsy,mdg1{}CG42335[iso-1],Gypsy,mdg1{}859,Gypsy,mdg1{}2139,mdg1{}2138,Gypsy,mdg1{}6544,Gypsy,mdg1{}29,Gypsy,mdg1{}1047,Gypsy,Gypsy,Gypsy,Gypsy,mdg1{}900,Gypsy,mdg1{}1280,Gypsy,Gypsy,mdg1{}6612,RR49783{}mdg1,Gypsy,mdg1{}1678,Gypsy,Gypsy,mdg1{}2138,mdg1{…	19,GCATCTCCTGATCTCCTTTT,1.23942,Gypsy,mdg1{}299,Gypsy,mdg1{}6544,Gypsy,mdg1{}305,Gypsy,mdg1{}1047,Gypsy,mdg1{}2139,mdg1{}2138,Gypsy,mdg1{}831,Gypsy,Gypsy,mdg1{}29,mdg1{}859,Gypsy,mdg1{}CG42335[iso-1],Gypsy,RR50204,Gypsy,Gypsy,Gypsy,Gypsy,Gypsy,Gypsy,Gypsy,Gypsy,Gypsy,mdg1{}2138,mdg1{}1678,Gypsy,mdg1{}900,Gypsy,mdg1{}RR48394,Gypsy,mdg1{}885,Gypsy,mdg1{}1442,Gypsy,mdg1{}1720,Gypsy,Gypsy,mdg1{}1720,…	19,TTTCGACCATTGGGGTGGTG,1.02133,mdg1{}299,Gypsy,mdg1{}831,Gypsy,RR50204,Gypsy,mdg1{}1025,mdg1{}1610,Gypsy,mdg1{}1047,Gypsy,mdg1{}CG42335[iso-1],Gypsy,mdg1{}859,Gypsy,Gypsy,mdg1{}305,mdg1{}2139,mdg1{}2138,Gypsy,mdg1{}6544,BOOKEND-3075.i1,Gypsy,mdg1{}29,Gypsy,Gypsy,mdg1{}1720,mdg1{}1720,Gypsy,mdg1{}1442,Gypsy,mdg1{}6612,RR49783{}mdg1,Gypsy,Gypsy,mdg1{}900,Gypsy,BOOKEND-1391.i1,mdg1{}1678,Gypsy,Gyps…	19,CAACTTGCCTTTGAATTTCT,1.78472,mdg1{}299,Gypsy,mdg1{}6544,Gypsy,mdg1{}CG42335[iso-1],Gypsy,mdg1{}305,Gypsy,RR50204,Gypsy,Gypsy,Gypsy,Gypsy,Gypsy,Gypsy,Gypsy,Gypsy,mdg1{}831,Gypsy,mdg1{}1047,Gypsy,Gypsy,mdg1{}29,mdg1{}859,Gypsy,mdg1{}2139,mdg1{}2138,Gypsy,mdg1{}885,Gypsy,mdg1{}1280,Gypsy,mdg1{}6612,RR49783{}mdg1,Gypsy,mdg1{}1442,Gypsy,mdg1{}1720,Gypsy,Gypsy,mdg1{}1611,mdg1{}1610,Gypsy,Gypsy,mdg1{…
g2-g20	FBti0019114_mdg1{}299	4.81499	3.30947e-05	262.288	187	19,TTATTTGATTTTCTGAGTGA,1.07316,mdg1{}299,Gypsy,mdg1{}831,Gypsy,RR50204,Gypsy,mdg1{}1047,Gypsy,mdg1{}1025,mdg1{}1610,Gypsy,mdg1{}CG42335[iso-1],Gypsy,mdg1{}859,Gypsy,Gypsy,mdg1{}305,mdg1{}2139,mdg1{}2138,Gypsy,mdg1{}6544,BOOKEND-3075.i1,Gypsy,mdg1{}29,Gypsy,BOOKEND-1391.i1,mdg1{}1678,Gypsy,Gypsy,mdg1{}2138,mdg1{}6543,mdg1{}RR48386,Gypsy,mdg1{}885,Gypsy,BOOKEND-3109.i1,Gypsy,mdg1{}1280,Gypsy,Gypsy…	19,CTTTTCCTTTCTCTGTAAAT,1.55013,mdg1{}831,Gypsy,RR50204,Gypsy,Gypsy,mdg1{}29,mdg1{}859,Gypsy,mdg1{}299,Gypsy,mdg1{}6544,Gypsy,mdg1{}305,Gypsy,mdg1{}CG42335[iso-1],Gypsy,mdg1{}1047,Gypsy,mdg1{}2139,mdg1{}2138,Gypsy,mdg1{}6612,RR49783{}mdg1,Gypsy,mdg1{}1280,Gypsy,Gypsy,mdg1{}1611,mdg1{}1610,Gypsy,mdg1{}914,Gypsy,Gypsy,mdg1{}2138,mdg1{}1678,Gypsy,mdg1{}900,Gypsy,mdg1{}RR48394,Gypsy,mdg1{}885,Gypsy,m…	19,TCAAACTCAGGTATTGTGGA,1.88341,mdg1{}831,Gypsy,Gypsy,mdg1{}29,mdg1{}859,Gypsy,mdg1{}CG42335[iso-1],Gypsy,RR50204,Gypsy,Gypsy,Gypsy,Gypsy,Gypsy,Gypsy,mdg1{}299,Gypsy,mdg1{}6544,Gypsy,mdg1{}305,Gypsy,mdg1{}1047,Gypsy,mdg1{}2139,mdg1{}2138,Gypsy,mdg1{}914,Gypsy,Gypsy,mdg1{}2138,mdg1{}1678,Gypsy,mdg1{}900,Gypsy,mdg1{}RR48394,Gypsy,mdg1{}885,Gypsy,mdg1{}1442,Gypsy,mdg1{}1720,Gypsy,Gypsy,mdg1{}1720,Gy…	19,CTGAATGTCATCTGTATGGT,1.32894,Gypsy,mdg1{}305,RR50204,Gypsy,mdg1{}CG42335[iso-1],Gypsy,mdg1{}2139,mdg1{}2138,Gypsy,mdg1{}299,Gypsy,mdg1{}1047,Gypsy,mdg1{}29,Gypsy,mdg1{}859,Gypsy,mdg1{}6544,Gypsy,mdg1{}831,Gypsy,mdg1{}900,Gypsy,mdg1{}914,Gypsy,mdg1{}6612,RR49783{}mdg1,Gypsy,Gypsy,mdg1{}1720,mdg1{}1720,Gypsy,mdg1{}RR48394,Gypsy,mdg1{}885,Gypsy,Gypsy,mdg1{}1280,Gypsy,mdg1{}6543,mdg1{}RR48386,Gyps…	19,CAAACTATTCTCTGCTTTGC,1.11866,mdg1{}2139,mdg1{}2138,Gypsy,mdg1{}299,Gypsy,mdg1{}1047,Gypsy,mdg1{}29,Gypsy,mdg1{}859,Gypsy,mdg1{}6544,Gypsy,mdg1{}831,Gypsy,Gypsy,mdg1{}305,RR50204,Gypsy,mdg1{}CG42335[iso-1],Gypsy,mdg1{}900,Gypsy,mdg1{}914,Gypsy,mdg1{}6612,RR49783{}mdg1,Gypsy,Gypsy,mdg1{}1720,mdg1{}1720,Gypsy,mdg1{}RR48394,Gypsy,mdg1{}885,Gypsy,Gypsy,mdg1{}1280,Gypsy,mdg1{}6543,mdg1{}RR48386,Gyps…	19,ACACTCTACTCACTCAGATC,1.02059,RR50204,Gypsy,Gypsy,mdg1{}5986,Tabor{}2860,Gypsy,BOOKEND-1156.i1,Gypsy,Gypsy,Gypsy,Gypsy,Gypsy,mdg1{}1025,mdg1{}1610,Gypsy,mdg1{}1047,Gypsy,mdg1{}CG42335[iso-1],Gypsy,mdg1{}859,Gypsy,Gypsy,mdg1{}305,mdg1{}2139,mdg1{}2138,Gypsy,mdg1{}6544,BOOKEND-3075.i1,Gypsy,mdg1{}29,Gypsy,mdg1{}299,Gypsy,mdg1{}831,Gypsy,mdg1{}1280,Gypsy,Gypsy,mdg1{}RR48394,BOOKEND-2426.i2,Gypsy,G…	19,CTTTTGTCAGATCTATTAGC,1.28337,Gypsy,mdg1{}29,mdg1{}859,Gypsy,mdg1{}CG42335[iso-1],Gypsy,RR50204,Gypsy,Gypsy,mdg1{}299,Gypsy,mdg1{}6544,Gypsy,mdg1{}305,Gypsy,mdg1{}1047,Gypsy,mdg1{}2139,mdg1{}2138,Gypsy,mdg1{}831,Gypsy,Gypsy,Gypsy,Gypsy,mdg1{}1280,Gypsy,mdg1{}6612,RR49783{}mdg1,Gypsy,Gypsy,mdg1{}1611,mdg1{}1610,Gypsy,mdg1{}914,Gypsy,Gypsy,mdg1{}2138,mdg1{}1678,Gypsy,mdg1{}900,Gypsy,mdg1{}RR48394…	19,TTATAATTTCCTCGGCCATT,1.05202,mdg1{}299,Gypsy,mdg1{}6544,Gypsy,mdg1{}305,Gypsy,mdg1{}1047,Gypsy,mdg1{}2139,mdg1{}2138,Gypsy,mdg1{}831,Gypsy,Gypsy,mdg1{}29,mdg1{}859,Gypsy,RR50204,Gypsy,mdg1{}CG42335[iso-1],Gypsy,Gypsy,Gypsy,Gypsy,Gypsy,Gypsy,Gypsy,Gypsy,mdg1{}1280,Gypsy,mdg1{}6612,RR49783{}mdg1,Gypsy,mdg1{}1611,mdg1{}1610,Gypsy,mdg1{}914,Gypsy,Gypsy,mdg1{}2138,mdg1{}1678,Gypsy,mdg1{}900,Gypsy,m…	19,TGTAATTCCTGGTTGGGGAT,1.2003,mdg1{}CG42335[iso-1],Gypsy,mdg1{}305,Gypsy,RR50204,Gypsy,mdg1{}1047,Gypsy,mdg1{}2139,mdg1{}2138,Gypsy,Gypsy,mdg1{}29,mdg1{}859,Gypsy,mdg1{}2136,Gypsy,mdg1{}299,Gypsy,mdg1{}6544,Gypsy,mdg1{}831,Gypsy,mdg1{}1442,Gypsy,mdg1{}1720,Gypsy,Gypsy,Gypsy,mdg1{}1720,Gypsy,mdg1{}1611,mdg1{}1610,Gypsy,mdg1{}914,Gypsy,mdg1{}6543,mdg1{}RR48386,Gypsy,Gypsy,mdg1{}2138,mdg1{}1678,Gyp…	19,TTGTATGTTTCGGACATTGT,1.05983,mdg1{}CG42335[iso-1],Gypsy,Gypsy,Gypsy,Gypsy,mdg1{}299,Gypsy,mdg1{}6544,Gypsy,mdg1{}305,Gypsy,mdg1{}1047,Gypsy,mdg1{}2139,mdg1{}2138,Gypsy,mdg1{}831,Gypsy,Gypsy,mdg1{}29,mdg1{}859,Gypsy,RR50204,Gypsy,Gypsy,Gypsy,Gypsy,mdg1{}1280,Gypsy,mdg1{}6612,RR49783{}mdg1,Gypsy,mdg1{}1611,mdg1{}1610,Gypsy,mdg1{}914,Gypsy,Gypsy,mdg1{}2138,mdg1{}1678,Gypsy,mdg1{}900,Gypsy,mdg1{}R…	19,AAGTTGTGTCTGTACTTGAC,1.80269,mdg1{}305,Gypsy,mdg1{}1047,Gypsy,mdg1{}2139,mdg1{}2138,Gypsy,mdg1{}831,Gypsy,RR50204,Gypsy,Gypsy,mdg1{}29,mdg1{}859,Gypsy,mdg1{}CG42335[iso-1],Gypsy,mdg1{}299,Gypsy,mdg1{}6544,Gypsy,mdg1{}RR48394,Gypsy,mdg1{}885,Gypsy,mdg1{}1442,Gypsy,mdg1{}1720,Gypsy,Gypsy,mdg1{}1720,Gypsy,mdg1{}6543,mdg1{}RR48386,Gypsy,Gypsy,mdg1{}6612,RR49783{}mdg1,Gypsy,mdg1{}1280,Gypsy,Gypsy,m…	19,ATTATTAGCTGATATGGTTT,1.10533,mdg1{}859,Gypsy,mdg1{}2139,mdg1{}2138,Gypsy,mdg1{}299,Gypsy,mdg1{}6544,Gypsy,mdg1{}CG42335[iso-1],Gypsy,mdg1{}305,Gypsy,RR50204,Gypsy,Gypsy,Gypsy,Gypsy,mdg1{}831,Gypsy,mdg1{}1047,Gypsy,Gypsy,mdg1{}29,mdg1{}6543,mdg1{}RR48386,Gypsy,mdg1{}1678,Gypsy,mdg1{}885,Gypsy,mdg1{}1280,Gypsy,mdg1{}6612,RR49783{}mdg1,Gypsy,mdg1{}1442,Gypsy,mdg1{}1720,Gypsy,Gypsy,mdg1{}1611,mdg1…	19,TTACTGCTTGTGATAAATGA,1.17359,mdg1{}299,Gypsy,mdg1{}6544,Gypsy,mdg1{}305,Gypsy,mdg1{}CG42335[iso-1],Gypsy,mdg1{}1047,Gypsy,mdg1{}2139,mdg1{}2138,Gypsy,mdg1{}831,Gypsy,RR50204,Gypsy,Gypsy,mdg1{}29,mdg1{}859,Gypsy,Gypsy,Gypsy,Gypsy,Gypsy,Gypsy,Gypsy,mdg1{}2138,mdg1{}1678,Gypsy,mdg1{}900,Gypsy,mdg1{}RR48394,Gypsy,mdg1{}885,Gypsy,mdg1{}1442,Gypsy,mdg1{}1720,Gypsy,Gypsy,mdg1{}1720,Gypsy,mdg1{}6543,m…	12,TTGAGATATTCGACACAGTG,1.45516,mdg1{}6544,BOOKEND-3075.i1,Gypsy,mdg1{}29,Gypsy,mdg1{}299,Gypsy,mdg1{}831,Gypsy,RR50204,Gypsy,mdg1{}1025,mdg1{}1610,Gypsy,mdg1{}1047,Gypsy,mdg1{}CG42335[iso-1],Gypsy,mdg1{}859,Gypsy,Gypsy,mdg1{}305,mdg1{}2139,mdg1{}2138,Gypsy,mdg1{}885,Gypsy,BOOKEND-3109.i1,Gypsy,mdg1{}1280,Gypsy,Gypsy,mdg1{}RR48394,BOOKEND-2426.i2,Gypsy,mdg1{}6543,mdg1{}RR48386,Gypsy,mdg1{}914,BOO…	19,CGCTAGCATCTCCTGATCTC,1.35008,mdg1{}2139,mdg1{}2138,Gypsy,mdg1{}831,Gypsy,Gypsy,mdg1{}29,mdg1{}859,Gypsy,mdg1{}CG42335[iso-1],Gypsy,RR50204,Gypsy,Gypsy,Gypsy,Gypsy,Gypsy,Gypsy,Gypsy,Gypsy,Gypsy,mdg1{}299,Gypsy,mdg1{}6544,Gypsy,mdg1{}305,Gypsy,mdg1{}1047,Gypsy,Gypsy,Gypsy,Gypsy,Gypsy,mdg1{}1280,Gypsy,mdg1{}6612,RR49783{}mdg1,Gypsy,Gypsy,mdg1{}1611,mdg1{}1610,Gypsy,mdg1{}914,Gypsy,Gypsy,mdg1{}213…	19,TTGTCAGATCTATTAGCCGG,1.48739,mdg1{}305,Gypsy,mdg1{}1047,Gypsy,mdg1{}2139,mdg1{}2138,Gypsy,mdg1{}831,Gypsy,Gypsy,mdg1{}29,mdg1{}859,Gypsy,mdg1{}CG42335[iso-1],Gypsy,RR50204,Gypsy,Gypsy,mdg1{}299,Gypsy,mdg1{}6544,Gypsy,mdg1{}6612,RR49783{}mdg1,Gypsy,Gypsy,mdg1{}1611,mdg1{}1610,Gypsy,mdg1{}914,Gypsy,Gypsy,mdg1{}2138,mdg1{}1678,Gypsy,mdg1{}900,Gypsy,mdg1{}RR48394,Gypsy,mdg1{}885,Gypsy,mdg1{}1442,G…	19,CACTATTTTCTATATTTGCG,1.01117,mdg1{}6544,Gypsy,mdg1{}831,Gypsy,mdg1{}CG42335[iso-1],Gypsy,mdg1{}305,Gypsy,RR50204,Gypsy,mdg1{}1047,Gypsy,Gypsy,mdg1{}29,mdg1{}859,Gypsy,mdg1{}2139,mdg1{}2138,Gypsy,mdg1{}299,Gypsy,Gypsy,mdg1{}1611,mdg1{}1610,Gypsy,mdg1{}1678,Gypsy,mdg1{}900,Gypsy,mdg1{}RR48394,Gypsy,mdg1{}914,Gypsy,mdg1{}6543,mdg1{}RR48386,Gypsy,mdg1{}885,Gypsy,mdg1{}1280,Gypsy,mdg1{}6612,RR49783…	19,ATTATAATTTTGGTTACCAC,1.41908,mdg1{}1047,Gypsy,mdg1{}2139,mdg1{}2138,Gypsy,mdg1{}831,Gypsy,Gypsy,mdg1{}29,mdg1{}859,Gypsy,RR50204,Gypsy,mdg1{}CG42335[iso-1],Gypsy,Gypsy,Gypsy,Gypsy,Gypsy,Gypsy,mdg1{}299,Gypsy,mdg1{}6544,Gypsy,mdg1{}305,Gypsy,mdg1{}900,Gypsy,mdg1{}RR48394,Gypsy,mdg1{}885,Gypsy,mdg1{}1442,Gypsy,mdg1{}1720,Gypsy,Gypsy,mdg1{}1720,Gypsy,mdg1{}6543,mdg1{}RR48386,Gypsy,Gypsy,Gypsy,Gyp…	19,TTTCCTGTATTCTTATTCCT,1.44661,mdg1{}6544,Gypsy,mdg1{}305,Gypsy,mdg1{}1047,Gypsy,mdg1{}2139,mdg1{}2138,Gypsy,mdg1{}831,Gypsy,RR50204,Gypsy,Gypsy,mdg1{}29,mdg1{}859,Gypsy,mdg1{}CG42335[iso-1],Gypsy,mdg1{}299,Gypsy,mdg1{}1720,Gypsy,Gypsy,mdg1{}1720,Gypsy,mdg1{}6543,mdg1{}RR48386,Gypsy,Gypsy,mdg1{}6612,RR49783{}mdg1,Gypsy,mdg1{}1280,Gypsy,Gypsy,mdg1{}1611,mdg1{}1610,Gypsy,mdg1{}914,Gypsy,Gypsy,mdg1…	19,ATTTGAATTGCCGGTCATTT,1.04885,mdg1{}859,Gypsy,RR50204,Gypsy,mdg1{}CG42335[iso-1],Gypsy,mdg1{}299,Gypsy,mdg1{}6544,Gypsy,mdg1{}305,Gypsy,mdg1{}1047,Gypsy,mdg1{}2139,mdg1{}2138,Gypsy,mdg1{}831,Gypsy,Gypsy,mdg1{}29,mdg1{}6612,RR49783{}mdg1,Gypsy,mdg1{}1611,mdg1{}1610,Gypsy,mdg1{}914,Gypsy,Gypsy,mdg1{}2138,mdg1{}1678,Gypsy,mdg1{}900,Gypsy,mdg1{}RR48394,Gypsy,mdg1{}885,Gypsy,mdg1{}1442,Gypsy,mdg1{}1…	19,TTATCCAAACTATTCTCTGC,1.00336,mdg1{}6544,Gypsy,mdg1{}831,Gypsy,Gypsy,mdg1{}305,RR50204,Gypsy,mdg1{}CG42335[iso-1],Gypsy,mdg1{}2139,mdg1{}2138,Gypsy,mdg1{}299,Gypsy,mdg1{}1047,Gypsy,mdg1{}29,Gypsy,mdg1{}859,Gypsy,mdg1{}900,Gypsy,mdg1{}914,Gypsy,mdg1{}6612,RR49783{}mdg1,Gypsy,Gypsy,mdg1{}1720,mdg1{}1720,Gypsy,mdg1{}RR48394,Gypsy,mdg1{}885,Gypsy,Gypsy,mdg1{}1280,Gypsy,mdg1{}6543,mdg1{}RR48386,Gyps…	19,ATAATACACTATTTGAATTG,1.19076,mdg1{}2139,mdg1{}2138,Gypsy,mdg1{}831,Gypsy,Gypsy,mdg1{}29,mdg1{}859,Gypsy,RR50204,Gypsy,mdg1{}CG42335[iso-1],Gypsy,Gypsy,Gypsy,Gypsy,Gypsy,mdg1{}299,Gypsy,mdg1{}6544,Gypsy,mdg1{}305,Gypsy,mdg1{}1047,Gypsy,mdg1{}1442,Gypsy,mdg1{}1720,Gypsy,Gypsy,mdg1{}1720,Gypsy,mdg1{}6543,mdg1{}RR48386,Gypsy,Gypsy,Gypsy,Gypsy,Gypsy,Gypsy,mdg1{}1280,Gypsy,mdg1{}6612,RR49783{}mdg1,G…	19,ATTTCTGTACTGCAGTGTAT,1.04731,mdg1{}6544,Gypsy,mdg1{}305,Gypsy,mdg1{}1047,Gypsy,mdg1{}2139,mdg1{}2138,Gypsy,mdg1{}831,Gypsy,Gypsy,mdg1{}29,mdg1{}859,Gypsy,RR50204,Gypsy,mdg1{}CG42335[iso-1],Gypsy,Gypsy,Gypsy,Gypsy,Gypsy,mdg1{}299,Gypsy,Gypsy,mdg1{}1720,Gypsy,mdg1{}6543,mdg1{}RR48386,Gypsy,Gypsy,Gypsy,Gypsy,Gypsy,Gypsy,Gypsy,mdg1{}1280,Gypsy,mdg1{}6612,RR49783{}mdg1,Gypsy,mdg1{}1611,mdg1{}1610,G…	19,TGGAAGTGGGAATTTATCTG,1.3422,Gypsy,Gypsy,Gypsy,Gypsy,mdg1{}831,Gypsy,mdg1{}1047,Gypsy,Gypsy,mdg1{}29,mdg1{}859,Gypsy,mdg1{}2139,mdg1{}2138,Gypsy,mdg1{}299,Gypsy,mdg1{}6544,Gypsy,mdg1{}CG42335[iso-1],Gypsy,mdg1{}305,Gypsy,RR50204,Gypsy,Gypsy,Gypsy,mdg1{}914,Gypsy,mdg1{}6543,mdg1{}RR48386,Gypsy,mdg1{}1678,Gypsy,mdg1{}885,Gypsy,mdg1{}1280,Gypsy,mdg1{}6612,RR49783{}mdg1,Gypsy,mdg1{}1442,Gypsy,Gypsy…	19,CCTCTTTATTATCTTGTTAT,1.12492,mdg1{}299,Gypsy,mdg1{}1047,Gypsy,mdg1{}29,Gypsy,mdg1{}859,Gypsy,mdg1{}6544,Gypsy,mdg1{}831,Gypsy,Gypsy,mdg1{}305,RR50204,Gypsy,mdg1{}CG42335[iso-1],Gypsy,mdg1{}2139,mdg1{}2138,Gypsy,mdg1{}900,Gypsy,mdg1{}914,Gypsy,mdg1{}6612,RR49783{}mdg1,Gypsy,Gypsy,mdg1{}1720,mdg1{}1720,Gypsy,mdg1{}RR48394,Gypsy,mdg1{}885,Gypsy,Gypsy,mdg1{}1280,Gypsy,mdg1{}6543,mdg1{}RR48386,Gyps…	19,TTTTATTAATTTGTCAACTT,1.34382,mdg1{}299,Gypsy,mdg1{}6544,Gypsy,mdg1{}CG42335[iso-1],Gypsy,mdg1{}305,Gypsy,RR50204,Gypsy,Gypsy,Gypsy,Gypsy,Gypsy,Gypsy,Gypsy,Gypsy,Gypsy,Gypsy,mdg1{}831,Gypsy,mdg1{}1047,Gypsy,Gypsy,mdg1{}29,mdg1{}859,Gypsy,mdg1{}2139,mdg1{}2138,Gypsy,mdg1{}1611,mdg1{}1610,Gypsy,Gypsy,mdg1{}1720,Gypsy,mdg1{}900,Gypsy,Gypsy,mdg1{}2138,Gypsy,Gypsy,Gypsy,Gypsy,mdg1{}RR48394,Gypsy,mdg…	19,TTTCGGACATTGTGGGCATG,1.13273,mdg1{}6544,Gypsy,mdg1{}305,Gypsy,mdg1{}1047,Gypsy,mdg1{}2139,mdg1{}2138,Gypsy,mdg1{}831,Gypsy,Gypsy,mdg1{}29,mdg1{}859,Gypsy,RR50204,Gypsy,mdg1{}CG42335[iso-1],Gypsy,mdg1{}299,Gypsy,mdg1{}1611,mdg1{}1610,Gypsy,mdg1{}914,Gypsy,Gypsy,mdg1{}2138,mdg1{}1678,Gypsy,mdg1{}900,Gypsy,mdg1{}RR48394,Gypsy,mdg1{}885,Gypsy,mdg1{}1442,Gypsy,mdg1{}1720,Gypsy,Gypsy,mdg1{}1720,Gyps…	19,AACTTGCCTTTGAATTTCTG,1.42937,Gypsy,mdg1{}29,mdg1{}859,Gypsy,mdg1{}2139,mdg1{}2138,Gypsy,mdg1{}299,Gypsy,mdg1{}6544,Gypsy,mdg1{}CG42335[iso-1],Gypsy,mdg1{}305,Gypsy,RR50204,Gypsy,Gypsy,Gypsy,Gypsy,Gypsy,Gypsy,Gypsy,Gypsy,mdg1{}831,Gypsy,mdg1{}1047,Gypsy,Gypsy,mdg1{}1720,Gypsy,mdg1{}900,Gypsy,Gypsy,mdg1{}2138,Gypsy,Gypsy,Gypsy,Gypsy,Gypsy,mdg1{}RR48394,Gypsy,mdg1{}914,Gypsy,mdg1{}6543,mdg1{}RR48…	19,TTTGTCAGATCTATTAGCCG,1.4882,mdg1{}831,Gypsy,Gypsy,mdg1{}29,mdg1{}859,Gypsy,mdg1{}CG42335[iso-1],Gypsy,RR50204,Gypsy,Gypsy,mdg1{}299,Gypsy,mdg1{}6544,Gypsy,mdg1{}305,Gypsy,mdg1{}1047,Gypsy,mdg1{}2139,mdg1{}2138,Gypsy,Gypsy,mdg1{}1280,Gypsy,mdg1{}6612,RR49783{}mdg1,Gypsy,Gypsy,mdg1{}1611,mdg1{}1610,Gypsy,mdg1{}914,Gypsy,Gypsy,mdg1{}2138,mdg1{}1678,Gypsy,mdg1{}900,Gypsy,mdg1{}RR48394,Gypsy,mdg1{}…	19,CTGGTTTTTGACTTTCTGGC,1.47792,mdg1{}859,Gypsy,mdg1{}2139,mdg1{}2138,Gypsy,mdg1{}299,Gypsy,mdg1{}6544,Gypsy,mdg1{}CG42335[iso-1],Gypsy,mdg1{}305,Gypsy,RR50204,Gypsy,mdg1{}831,Gypsy,mdg1{}1047,Gypsy,Gypsy,mdg1{}29,mdg1{}914,Gypsy,mdg1{}6543,mdg1{}RR48386,Gypsy,mdg1{}1678,Gypsy,mdg1{}885,Gypsy,mdg1{}1280,Gypsy,mdg1{}6612,RR49783{}mdg1,Gypsy,mdg1{}1442,Gypsy,mdg1{}1720,Gypsy,Gypsy,mdg1{}1611,mdg1{}…	19,CTTTCGATATCCTCACCGAT,1.53296,mdg1{}6544,Gypsy,mdg1{}305,Gypsy,mdg1{}1047,Gypsy,mdg1{}2139,mdg1{}2138,Gypsy,mdg1{}831,Gypsy,RR50204,Gypsy,Gypsy,mdg1{}29,mdg1{}859,Gypsy,mdg1{}CG42335[iso-1],Gypsy,Gypsy,Gypsy,Gypsy,Gypsy,Gypsy,mdg1{}1636,Gypsy,Gypsy,mdg1{}299,Gypsy,mdg1{}1678,Gypsy,mdg1{}900,Gypsy,mdg1{}RR48394,Gypsy,mdg1{}885,Gypsy,mdg1{}1442,Gypsy,mdg1{}1720,Gypsy,Gypsy,mdg1{}1720,Gypsy,mdg1{}…	19,TTTAAGTTGTGTCTGTACTT,1.29435,mdg1{}299,Gypsy,mdg1{}6544,Gypsy,mdg1{}305,Gypsy,mdg1{}1047,Gypsy,mdg1{}2139,mdg1{}2138,Gypsy,mdg1{}831,Gypsy,RR50204,Gypsy,Gypsy,mdg1{}29,mdg1{}859,Gypsy,mdg1{}CG42335[iso-1],Gypsy,mdg1{}RR48394,Gypsy,mdg1{}885,Gypsy,mdg1{}1442,Gypsy,mdg1{}1720,Gypsy,Gypsy,mdg1{}1720,Gypsy,mdg1{}6543,mdg1{}RR48386,Gypsy,Gypsy,mdg1{}6612,RR49783{}mdg1,Gypsy,mdg1{}1280,Gypsy,Gypsy,m…	19,TTTGATGACATCGGGCGATT,1.32975,mdg1{}CG42335[iso-1],Gypsy,RR50204,Gypsy,Gypsy,Gypsy,Gypsy,Gypsy,Gypsy,mdg1{}299,Gypsy,mdg1{}6544,Gypsy,mdg1{}305,Gypsy,mdg1{}1047,Gypsy,mdg1{}2139,mdg1{}2138,Gypsy,mdg1{}831,Gypsy,Gypsy,mdg1{}29,mdg1{}859,Gypsy,mdg1{}6543,mdg1{}RR48386,Gypsy,Gypsy,Gypsy,Gypsy,Gypsy,Gypsy,Gypsy,Gypsy,Gypsy,mdg1{}1280,Gypsy,mdg1{}6612,RR49783{}mdg1,Gypsy,Gypsy,mdg1{}1611,mdg1{}1610,…	19,TTGAATTGCCGGTCATTTCT,1.02759,mdg1{}2139,mdg1{}2138,Gypsy,mdg1{}831,Gypsy,Gypsy,mdg1{}29,mdg1{}859,Gypsy,RR50204,Gypsy,mdg1{}CG42335[iso-1],Gypsy,mdg1{}299,Gypsy,mdg1{}6544,Gypsy,mdg1{}305,Gypsy,mdg1{}1047,Gypsy,Gypsy,Gypsy,Gypsy,Gypsy,mdg1{}1280,Gypsy,mdg1{}6612,RR49783{}mdg1,Gypsy,mdg1{}1611,mdg1{}1610,Gypsy,mdg1{}914,Gypsy,Gypsy,mdg1{}2138,mdg1{}1678,Gypsy,mdg1{}900,Gypsy,mdg1{}RR48394,Gypsy…	19,TATGGTTTTGAGCTTATCGT,1.24488,RR50204,Gypsy,mdg1{}CG42335[iso-1],Gypsy,Gypsy,Gypsy,Gypsy,Gypsy,Gypsy,Gypsy,mdg1{}299,Gypsy,mdg1{}6544,Gypsy,mdg1{}305,Gypsy,mdg1{}1047,Gypsy,mdg1{}2139,mdg1{}2138,Gypsy,mdg1{}831,Gypsy,Gypsy,mdg1{}29,mdg1{}859,Gypsy,mdg1{}1611,mdg1{}1610,Gypsy,mdg1{}914,Gypsy,Gypsy,mdg1{}2138,mdg1{}1678,Gypsy,mdg1{}900,Gypsy,mdg1{}RR48394,Gypsy,mdg1{}885,Gypsy,mdg1{}1442,Gypsy,md…	19,CAGATCTATTAGCCGGAGAG,1.27792,mdg1{}831,Gypsy,Gypsy,mdg1{}29,mdg1{}859,Gypsy,mdg1{}CG42335[iso-1],Gypsy,RR50204,Gypsy,mdg1{}299,Gypsy,mdg1{}6544,Gypsy,mdg1{}305,Gypsy,mdg1{}1047,Gypsy,mdg1{}2139,mdg1{}2138,Gypsy,mdg1{}1611,mdg1{}1610,Gypsy,mdg1{}914,Gypsy,Gypsy,mdg1{}2138,mdg1{}1678,Gypsy,mdg1{}900,Gypsy,mdg1{}RR48394,Gypsy,mdg1{}885,Gypsy,mdg1{}1442,Gypsy,mdg1{}1720,Gypsy,Gypsy,mdg1{}1720,Gyps…	19,TTGATTTTCTGAGTGAGCGC,1.57053,mdg1{}299,Gypsy,mdg1{}831,Gypsy,RR50204,Gypsy,mdg1{}1047,Gypsy,mdg1{}1025,mdg1{}1610,Gypsy,mdg1{}CG42335[iso-1],Gypsy,mdg1{}859,Gypsy,Gypsy,mdg1{}305,mdg1{}2139,mdg1{}2138,Gypsy,mdg1{}6544,BOOKEND-3075.i1,Gypsy,mdg1{}29,Gypsy,Gypsy,mdg1{}RR48394,BOOKEND-2426.i2,Gypsy,mdg1{}914,BOOKEND-1691.i1,Gypsy,Gypsy,mdg1{}1720,mdg1{}1720,Gypsy,mdg1{}1442,Gypsy,mdg1{}6612,RR497…	19,TTCTGGTTTTTGACTTTCTG,1.4921,RR50204,Gypsy,mdg1{}831,Gypsy,mdg1{}1047,Gypsy,Gypsy,mdg1{}29,mdg1{}859,Gypsy,mdg1{}2139,mdg1{}2138,Gypsy,mdg1{}299,Gypsy,mdg1{}6544,Gypsy,mdg1{}CG42335[iso-1],Gypsy,mdg1{}305,Gypsy,Gypsy,mdg1{}1720,Gypsy,mdg1{}900,Gypsy,Gypsy,mdg1{}2138,Gypsy,mdg1{}RR48394,Gypsy,mdg1{}914,Gypsy,mdg1{}6543,mdg1{}RR48386,Gypsy,mdg1{}1678,Gypsy,mdg1{}885,Gypsy,mdg1{}1280,Gypsy,mdg1{}6…	19,TTTCATTCTAGTTTTCTGAT,1.04731,mdg1{}6544,Gypsy,RR50204,Gypsy,mdg1{}859,Gypsy,mdg1{}305,Gypsy,Gypsy,mdg1{}29,mdg1{}831,Gypsy,mdg1{}1047,Gypsy,mdg1{}CG42335[iso-1],Gypsy,mdg1{}2139,mdg1{}2138,Gypsy,mdg1{}299,Gypsy,mdg1{}900,Gypsy,mdg1{}885,Gypsy,mdg1{}1280,Gypsy,Gypsy,Gypsy,mdg1{}RR48394,Gypsy,mdg1{}1611,mdg1{}1610,Gypsy,mdg1{}914,Gypsy,Gypsy,mdg1{}2138,mdg1{}1442,Gypsy,mdg1{}1720,Gypsy,Gypsy,mdg…	19,TTGGTGTATGGCTTTACGGG,1.68658,Gypsy,mdg1{}305,Gypsy,Gypsy,BOOKEND-1156.i1,Gypsy,Gypsy,Gypsy,Gypsy,Gypsy,mdg1{}831,Gypsy,RR50204,Gypsy,mdg1{}299,Gypsy,mdg1{}CG42335[iso-1],Gypsy,mdg1{}859,Gypsy,mdg1{}2139,mdg1{}2138,Gypsy,mdg1{}6544,Gypsy,mdg1{}29,Gypsy,mdg1{}1047,Gypsy,Gypsy,Gypsy,Gypsy,mdg1{}900,Gypsy,mdg1{}1280,Gypsy,Gypsy,mdg1{}6612,RR49783{}mdg1,Gypsy,mdg1{}1678,Gypsy,Gypsy,mdg1{}2138,mdg1{…	19,GCATCTCCTGATCTCCTTTT,1.23942,Gypsy,mdg1{}299,Gypsy,mdg1{}6544,Gypsy,mdg1{}305,Gypsy,mdg1{}1047,Gypsy,mdg1{}2139,mdg1{}2138,Gypsy,mdg1{}831,Gypsy,Gypsy,mdg1{}29,mdg1{}859,Gypsy,mdg1{}CG42335[iso-1],Gypsy,RR50204,Gypsy,Gypsy,Gypsy,Gypsy,Gypsy,Gypsy,Gypsy,Gypsy,Gypsy,mdg1{}2138,mdg1{}1678,Gypsy,mdg1{}900,Gypsy,mdg1{}RR48394,Gypsy,mdg1{}885,Gypsy,mdg1{}1442,Gypsy,mdg1{}1720,Gypsy,Gypsy,mdg1{}1720,…	19,TTTCGACCATTGGGGTGGTG,1.02133,mdg1{}299,Gypsy,mdg1{}831,Gypsy,RR50204,Gypsy,mdg1{}1025,mdg1{}1610,Gypsy,mdg1{}1047,Gypsy,mdg1{}CG42335[iso-1],Gypsy,mdg1{}859,Gypsy,Gypsy,mdg1{}305,mdg1{}2139,mdg1{}2138,Gypsy,mdg1{}6544,BOOKEND-3075.i1,Gypsy,mdg1{}29,Gypsy,Gypsy,mdg1{}1720,mdg1{}1720,Gypsy,mdg1{}1442,Gypsy,mdg1{}6612,RR49783{}mdg1,Gypsy,Gypsy,mdg1{}900,Gypsy,BOOKEND-1391.i1,mdg1{}1678,Gypsy,Gyps…	19,CAACTTGCCTTTGAATTTCT,1.78472,mdg1{}299,Gypsy,mdg1{}6544,Gypsy,mdg1{}CG42335[iso-1],Gypsy,mdg1{}305,Gypsy,RR50204,Gypsy,Gypsy,Gypsy,Gypsy,Gypsy,Gypsy,Gypsy,Gypsy,mdg1{}831,Gypsy,mdg1{}1047,Gypsy,Gypsy,mdg1{}29,mdg1{}859,Gypsy,mdg1{}2139,mdg1{}2138,Gypsy,mdg1{}885,Gypsy,mdg1{}1280,Gypsy,mdg1{}6612,RR49783{}mdg1,Gypsy,mdg1{}1442,Gypsy,mdg1{}1720,Gypsy,Gypsy,mdg1{}1611,mdg1{}1610,Gypsy,Gypsy,mdg1{…	19,TCCGATTGTATGTTTCGGAC,1.13745,mdg1{}299,Gypsy,mdg1{}6544,Gypsy,mdg1{}305,Gypsy,mdg1{}1047,Gypsy,mdg1{}2139,mdg1{}2138,Gypsy,mdg1{}831,Gypsy,Gypsy,mdg1{}29,mdg1{}859,Gypsy,RR50204,Gypsy,mdg1{}CG42335[iso-1],Gypsy,Gypsy,Gypsy,Gypsy,Gypsy,mdg1{}6543,mdg1{}RR48386,Gypsy,Gypsy,Gypsy,Gypsy,Gypsy,Gypsy,mdg1{}1280,Gypsy,mdg1{}6612,RR49783{}mdg1,Gypsy,mdg1{}1611,mdg1{}1610,Gypsy,mdg1{}914,Gypsy,Gypsy,md…
g2-g20	FBti0019447_mdg1{}1442	2.41876	0.00291623	257.829	184	19,TTATTTGATTTTCTGAGTGA,1.07316,mdg1{}299,Gypsy,mdg1{}831,Gypsy,RR50204,Gypsy,mdg1{}1047,Gypsy,mdg1{}1025,mdg1{}1610,Gypsy,mdg1{}CG42335[iso-1],Gypsy,mdg1{}859,Gypsy,Gypsy,mdg1{}305,mdg1{}2139,mdg1{}2138,Gypsy,mdg1{}6544,BOOKEND-3075.i1,Gypsy,mdg1{}29,Gypsy,BOOKEND-1391.i1,mdg1{}1678,Gypsy,Gypsy,mdg1{}2138,mdg1{}6543,mdg1{}RR48386,Gypsy,mdg1{}885,Gypsy,BOOKEND-3109.i1,Gypsy,mdg1{}1280,Gypsy,Gypsy…	19,CTTTTCCTTTCTCTGTAAAT,1.55013,mdg1{}831,Gypsy,RR50204,Gypsy,Gypsy,mdg1{}29,mdg1{}859,Gypsy,mdg1{}299,Gypsy,mdg1{}6544,Gypsy,mdg1{}305,Gypsy,mdg1{}CG42335[iso-1],Gypsy,mdg1{}1047,Gypsy,mdg1{}2139,mdg1{}2138,Gypsy,mdg1{}6612,RR49783{}mdg1,Gypsy,mdg1{}1280,Gypsy,Gypsy,mdg1{}1611,mdg1{}1610,Gypsy,mdg1{}914,Gypsy,Gypsy,mdg1{}2138,mdg1{}1678,Gypsy,mdg1{}900,Gypsy,mdg1{}RR48394,Gypsy,mdg1{}885,Gypsy,m…	19,TCAAACTCAGGTATTGTGGA,1.88341,mdg1{}831,Gypsy,Gypsy,mdg1{}29,mdg1{}859,Gypsy,mdg1{}CG42335[iso-1],Gypsy,RR50204,Gypsy,Gypsy,Gypsy,Gypsy,Gypsy,Gypsy,mdg1{}299,Gypsy,mdg1{}6544,Gypsy,mdg1{}305,Gypsy,mdg1{}1047,Gypsy,mdg1{}2139,mdg1{}2138,Gypsy,mdg1{}914,Gypsy,Gypsy,mdg1{}2138,mdg1{}1678,Gypsy,mdg1{}900,Gypsy,mdg1{}RR48394,Gypsy,mdg1{}885,Gypsy,mdg1{}1442,Gypsy,mdg1{}1720,Gypsy,Gypsy,mdg1{}1720,Gy…	19,CTGAATGTCATCTGTATGGT,1.32894,Gypsy,mdg1{}305,RR50204,Gypsy,mdg1{}CG42335[iso-1],Gypsy,mdg1{}2139,mdg1{}2138,Gypsy,mdg1{}299,Gypsy,mdg1{}1047,Gypsy,mdg1{}29,Gypsy,mdg1{}859,Gypsy,mdg1{}6544,Gypsy,mdg1{}831,Gypsy,mdg1{}900,Gypsy,mdg1{}914,Gypsy,mdg1{}6612,RR49783{}mdg1,Gypsy,Gypsy,mdg1{}1720,mdg1{}1720,Gypsy,mdg1{}RR48394,Gypsy,mdg1{}885,Gypsy,Gypsy,mdg1{}1280,Gypsy,mdg1{}6543,mdg1{}RR48386,Gyps…	19,CAAACTATTCTCTGCTTTGC,1.11866,mdg1{}2139,mdg1{}2138,Gypsy,mdg1{}299,Gypsy,mdg1{}1047,Gypsy,mdg1{}29,Gypsy,mdg1{}859,Gypsy,mdg1{}6544,Gypsy,mdg1{}831,Gypsy,Gypsy,mdg1{}305,RR50204,Gypsy,mdg1{}CG42335[iso-1],Gypsy,mdg1{}900,Gypsy,mdg1{}914,Gypsy,mdg1{}6612,RR49783{}mdg1,Gypsy,Gypsy,mdg1{}1720,mdg1{}1720,Gypsy,mdg1{}RR48394,Gypsy,mdg1{}885,Gypsy,Gypsy,mdg1{}1280,Gypsy,mdg1{}6543,mdg1{}RR48386,Gyps…	19,ACACTCTACTCACTCAGATC,1.02059,RR50204,Gypsy,Gypsy,mdg1{}5986,Tabor{}2860,Gypsy,BOOKEND-1156.i1,Gypsy,Gypsy,Gypsy,Gypsy,Gypsy,mdg1{}1025,mdg1{}1610,Gypsy,mdg1{}1047,Gypsy,mdg1{}CG42335[iso-1],Gypsy,mdg1{}859,Gypsy,Gypsy,mdg1{}305,mdg1{}2139,mdg1{}2138,Gypsy,mdg1{}6544,BOOKEND-3075.i1,Gypsy,mdg1{}29,Gypsy,mdg1{}299,Gypsy,mdg1{}831,Gypsy,mdg1{}1280,Gypsy,Gypsy,mdg1{}RR48394,BOOKEND-2426.i2,Gypsy,G…	19,CTTTTGTCAGATCTATTAGC,1.28337,Gypsy,mdg1{}29,mdg1{}859,Gypsy,mdg1{}CG42335[iso-1],Gypsy,RR50204,Gypsy,Gypsy,mdg1{}299,Gypsy,mdg1{}6544,Gypsy,mdg1{}305,Gypsy,mdg1{}1047,Gypsy,mdg1{}2139,mdg1{}2138,Gypsy,mdg1{}831,Gypsy,Gypsy,Gypsy,Gypsy,mdg1{}1280,Gypsy,mdg1{}6612,RR49783{}mdg1,Gypsy,Gypsy,mdg1{}1611,mdg1{}1610,Gypsy,mdg1{}914,Gypsy,Gypsy,mdg1{}2138,mdg1{}1678,Gypsy,mdg1{}900,Gypsy,mdg1{}RR48394…	19,TTATAATTTCCTCGGCCATT,1.05202,mdg1{}299,Gypsy,mdg1{}6544,Gypsy,mdg1{}305,Gypsy,mdg1{}1047,Gypsy,mdg1{}2139,mdg1{}2138,Gypsy,mdg1{}831,Gypsy,Gypsy,mdg1{}29,mdg1{}859,Gypsy,RR50204,Gypsy,mdg1{}CG42335[iso-1],Gypsy,Gypsy,Gypsy,Gypsy,Gypsy,Gypsy,Gypsy,Gypsy,mdg1{}1280,Gypsy,mdg1{}6612,RR49783{}mdg1,Gypsy,mdg1{}1611,mdg1{}1610,Gypsy,mdg1{}914,Gypsy,Gypsy,mdg1{}2138,mdg1{}1678,Gypsy,mdg1{}900,Gypsy,m…	19,TGTAATTCCTGGTTGGGGAT,1.2003,mdg1{}CG42335[iso-1],Gypsy,mdg1{}305,Gypsy,RR50204,Gypsy,mdg1{}1047,Gypsy,mdg1{}2139,mdg1{}2138,Gypsy,Gypsy,mdg1{}29,mdg1{}859,Gypsy,mdg1{}2136,Gypsy,mdg1{}299,Gypsy,mdg1{}6544,Gypsy,mdg1{}831,Gypsy,mdg1{}1442,Gypsy,mdg1{}1720,Gypsy,Gypsy,Gypsy,mdg1{}1720,Gypsy,mdg1{}1611,mdg1{}1610,Gypsy,mdg1{}914,Gypsy,mdg1{}6543,mdg1{}RR48386,Gypsy,Gypsy,mdg1{}2138,mdg1{}1678,Gyp…	19,TTGTATGTTTCGGACATTGT,1.05983,mdg1{}CG42335[iso-1],Gypsy,Gypsy,Gypsy,Gypsy,mdg1{}299,Gypsy,mdg1{}6544,Gypsy,mdg1{}305,Gypsy,mdg1{}1047,Gypsy,mdg1{}2139,mdg1{}2138,Gypsy,mdg1{}831,Gypsy,Gypsy,mdg1{}29,mdg1{}859,Gypsy,RR50204,Gypsy,Gypsy,Gypsy,Gypsy,mdg1{}1280,Gypsy,mdg1{}6612,RR49783{}mdg1,Gypsy,mdg1{}1611,mdg1{}1610,Gypsy,mdg1{}914,Gypsy,Gypsy,mdg1{}2138,mdg1{}1678,Gypsy,mdg1{}900,Gypsy,mdg1{}R…	19,AAGTTGTGTCTGTACTTGAC,1.80269,mdg1{}305,Gypsy,mdg1{}1047,Gypsy,mdg1{}2139,mdg1{}2138,Gypsy,mdg1{}831,Gypsy,RR50204,Gypsy,Gypsy,mdg1{}29,mdg1{}859,Gypsy,mdg1{}CG42335[iso-1],Gypsy,mdg1{}299,Gypsy,mdg1{}6544,Gypsy,mdg1{}RR48394,Gypsy,mdg1{}885,Gypsy,mdg1{}1442,Gypsy,mdg1{}1720,Gypsy,Gypsy,mdg1{}1720,Gypsy,mdg1{}6543,mdg1{}RR48386,Gypsy,Gypsy,mdg1{}6612,RR49783{}mdg1,Gypsy,mdg1{}1280,Gypsy,Gypsy,m…	19,ATTATTAGCTGATATGGTTT,1.10533,mdg1{}859,Gypsy,mdg1{}2139,mdg1{}2138,Gypsy,mdg1{}299,Gypsy,mdg1{}6544,Gypsy,mdg1{}CG42335[iso-1],Gypsy,mdg1{}305,Gypsy,RR50204,Gypsy,Gypsy,Gypsy,Gypsy,mdg1{}831,Gypsy,mdg1{}1047,Gypsy,Gypsy,mdg1{}29,mdg1{}6543,mdg1{}RR48386,Gypsy,mdg1{}1678,Gypsy,mdg1{}885,Gypsy,mdg1{}1280,Gypsy,mdg1{}6612,RR49783{}mdg1,Gypsy,mdg1{}1442,Gypsy,mdg1{}1720,Gypsy,Gypsy,mdg1{}1611,mdg1…	19,TTACTGCTTGTGATAAATGA,1.17359,mdg1{}299,Gypsy,mdg1{}6544,Gypsy,mdg1{}305,Gypsy,mdg1{}CG42335[iso-1],Gypsy,mdg1{}1047,Gypsy,mdg1{}2139,mdg1{}2138,Gypsy,mdg1{}831,Gypsy,RR50204,Gypsy,Gypsy,mdg1{}29,mdg1{}859,Gypsy,Gypsy,Gypsy,Gypsy,Gypsy,Gypsy,Gypsy,mdg1{}2138,mdg1{}1678,Gypsy,mdg1{}900,Gypsy,mdg1{}RR48394,Gypsy,mdg1{}885,Gypsy,mdg1{}1442,Gypsy,mdg1{}1720,Gypsy,Gypsy,mdg1{}1720,Gypsy,mdg1{}6543,m…	12,TTGAGATATTCGACACAGTG,1.45516,mdg1{}6544,BOOKEND-3075.i1,Gypsy,mdg1{}29,Gypsy,mdg1{}299,Gypsy,mdg1{}831,Gypsy,RR50204,Gypsy,mdg1{}1025,mdg1{}1610,Gypsy,mdg1{}1047,Gypsy,mdg1{}CG42335[iso-1],Gypsy,mdg1{}859,Gypsy,Gypsy,mdg1{}305,mdg1{}2139,mdg1{}2138,Gypsy,mdg1{}885,Gypsy,BOOKEND-3109.i1,Gypsy,mdg1{}1280,Gypsy,Gypsy,mdg1{}RR48394,BOOKEND-2426.i2,Gypsy,mdg1{}6543,mdg1{}RR48386,Gypsy,mdg1{}914,BOO…	19,CGCTAGCATCTCCTGATCTC,1.35008,mdg1{}2139,mdg1{}2138,Gypsy,mdg1{}831,Gypsy,Gypsy,mdg1{}29,mdg1{}859,Gypsy,mdg1{}CG42335[iso-1],Gypsy,RR50204,Gypsy,Gypsy,Gypsy,Gypsy,Gypsy,Gypsy,Gypsy,Gypsy,Gypsy,mdg1{}299,Gypsy,mdg1{}6544,Gypsy,mdg1{}305,Gypsy,mdg1{}1047,Gypsy,Gypsy,Gypsy,Gypsy,Gypsy,mdg1{}1280,Gypsy,mdg1{}6612,RR49783{}mdg1,Gypsy,Gypsy,mdg1{}1611,mdg1{}1610,Gypsy,mdg1{}914,Gypsy,Gypsy,mdg1{}213…	19,TTGCGTCAGCTGGACGTCGC,1.76984,mdg1{}1025,mdg1{}1610,Gypsy,mdg1{}CG42335[iso-1],Gypsy,mdg1{}859,Gypsy,mdg1{}2139,mdg1{}2138,Gypsy,mdg1{}6544,BOOKEND-3075.i1,Gypsy,mdg1{}29,Gypsy,mdg1{}831,Gypsy,mdg1{}1047,Gypsy,Gypsy,mdg1{}305,RR50204,Gypsy,Gypsy,mdg1{}1636,mdg1{}1280,Gypsy,Gypsy,mdg1{}1442,Gypsy,mdg1{}6612,RR49783{}mdg1,Gypsy,Gypsy,mdg1{}1720,mdg1{}1720,Gypsy,Gypsy,mdg1{}900,Gypsy,BOOKEND-1391.…	19,TTGTCAGATCTATTAGCCGG,1.48739,mdg1{}305,Gypsy,mdg1{}1047,Gypsy,mdg1{}2139,mdg1{}2138,Gypsy,mdg1{}831,Gypsy,Gypsy,mdg1{}29,mdg1{}859,Gypsy,mdg1{}CG42335[iso-1],Gypsy,RR50204,Gypsy,Gypsy,mdg1{}299,Gypsy,mdg1{}6544,Gypsy,mdg1{}6612,RR49783{}mdg1,Gypsy,Gypsy,mdg1{}1611,mdg1{}1610,Gypsy,mdg1{}914,Gypsy,Gypsy,mdg1{}2138,mdg1{}1678,Gypsy,mdg1{}900,Gypsy,mdg1{}RR48394,Gypsy,mdg1{}885,Gypsy,mdg1{}1442,G…	19,CACTATTTTCTATATTTGCG,1.01117,mdg1{}6544,Gypsy,mdg1{}831,Gypsy,mdg1{}CG42335[iso-1],Gypsy,mdg1{}305,Gypsy,RR50204,Gypsy,mdg1{}1047,Gypsy,Gypsy,mdg1{}29,mdg1{}859,Gypsy,mdg1{}2139,mdg1{}2138,Gypsy,mdg1{}299,Gypsy,Gypsy,mdg1{}1611,mdg1{}1610,Gypsy,mdg1{}1678,Gypsy,mdg1{}900,Gypsy,mdg1{}RR48394,Gypsy,mdg1{}914,Gypsy,mdg1{}6543,mdg1{}RR48386,Gypsy,mdg1{}885,Gypsy,mdg1{}1280,Gypsy,mdg1{}6612,RR49783…	19,ATTATAATTTTGGTTACCAC,1.41908,mdg1{}1047,Gypsy,mdg1{}2139,mdg1{}2138,Gypsy,mdg1{}831,Gypsy,Gypsy,mdg1{}29,mdg1{}859,Gypsy,RR50204,Gypsy,mdg1{}CG42335[iso-1],Gypsy,Gypsy,Gypsy,Gypsy,Gypsy,Gypsy,mdg1{}299,Gypsy,mdg1{}6544,Gypsy,mdg1{}305,Gypsy,mdg1{}900,Gypsy,mdg1{}RR48394,Gypsy,mdg1{}885,Gypsy,mdg1{}1442,Gypsy,mdg1{}1720,Gypsy,Gypsy,mdg1{}1720,Gypsy,mdg1{}6543,mdg1{}RR48386,Gypsy,Gypsy,Gypsy,Gyp…	19,TTTCCTGTATTCTTATTCCT,1.44661,mdg1{}6544,Gypsy,mdg1{}305,Gypsy,mdg1{}1047,Gypsy,mdg1{}2139,mdg1{}2138,Gypsy,mdg1{}831,Gypsy,RR50204,Gypsy,Gypsy,mdg1{}29,mdg1{}859,Gypsy,mdg1{}CG42335[iso-1],Gypsy,mdg1{}299,Gypsy,mdg1{}1720,Gypsy,Gypsy,mdg1{}1720,Gypsy,mdg1{}6543,mdg1{}RR48386,Gypsy,Gypsy,mdg1{}6612,RR49783{}mdg1,Gypsy,mdg1{}1280,Gypsy,Gypsy,mdg1{}1611,mdg1{}1610,Gypsy,mdg1{}914,Gypsy,Gypsy,mdg1…	19,ATTTGAATTGCCGGTCATTT,1.04885,mdg1{}859,Gypsy,RR50204,Gypsy,mdg1{}CG42335[iso-1],Gypsy,mdg1{}299,Gypsy,mdg1{}6544,Gypsy,mdg1{}305,Gypsy,mdg1{}1047,Gypsy,mdg1{}2139,mdg1{}2138,Gypsy,mdg1{}831,Gypsy,Gypsy,mdg1{}29,mdg1{}6612,RR49783{}mdg1,Gypsy,mdg1{}1611,mdg1{}1610,Gypsy,mdg1{}914,Gypsy,Gypsy,mdg1{}2138,mdg1{}1678,Gypsy,mdg1{}900,Gypsy,mdg1{}RR48394,Gypsy,mdg1{}885,Gypsy,mdg1{}1442,Gypsy,mdg1{}1…	19,TTATCCAAACTATTCTCTGC,1.00336,mdg1{}6544,Gypsy,mdg1{}831,Gypsy,Gypsy,mdg1{}305,RR50204,Gypsy,mdg1{}CG42335[iso-1],Gypsy,mdg1{}2139,mdg1{}2138,Gypsy,mdg1{}299,Gypsy,mdg1{}1047,Gypsy,mdg1{}29,Gypsy,mdg1{}859,Gypsy,mdg1{}900,Gypsy,mdg1{}914,Gypsy,mdg1{}6612,RR49783{}mdg1,Gypsy,Gypsy,mdg1{}1720,mdg1{}1720,Gypsy,mdg1{}RR48394,Gypsy,mdg1{}885,Gypsy,Gypsy,mdg1{}1280,Gypsy,mdg1{}6543,mdg1{}RR48386,Gyps…	19,ATAATACACTATTTGAATTG,1.19076,mdg1{}2139,mdg1{}2138,Gypsy,mdg1{}831,Gypsy,Gypsy,mdg1{}29,mdg1{}859,Gypsy,RR50204,Gypsy,mdg1{}CG42335[iso-1],Gypsy,Gypsy,Gypsy,Gypsy,Gypsy,mdg1{}299,Gypsy,mdg1{}6544,Gypsy,mdg1{}305,Gypsy,mdg1{}1047,Gypsy,mdg1{}1442,Gypsy,mdg1{}1720,Gypsy,Gypsy,mdg1{}1720,Gypsy,mdg1{}6543,mdg1{}RR48386,Gypsy,Gypsy,Gypsy,Gypsy,Gypsy,Gypsy,mdg1{}1280,Gypsy,mdg1{}6612,RR49783{}mdg1,G…	19,ATTTCTGTACTGCAGTGTAT,1.04731,mdg1{}6544,Gypsy,mdg1{}305,Gypsy,mdg1{}1047,Gypsy,mdg1{}2139,mdg1{}2138,Gypsy,mdg1{}831,Gypsy,Gypsy,mdg1{}29,mdg1{}859,Gypsy,RR50204,Gypsy,mdg1{}CG42335[iso-1],Gypsy,Gypsy,Gypsy,Gypsy,Gypsy,mdg1{}299,Gypsy,Gypsy,mdg1{}1720,Gypsy,mdg1{}6543,mdg1{}RR48386,Gypsy,Gypsy,Gypsy,Gypsy,Gypsy,Gypsy,Gypsy,mdg1{}1280,Gypsy,mdg1{}6612,RR49783{}mdg1,Gypsy,mdg1{}1611,mdg1{}1610,G…	19,TGGAAGTGGGAATTTATCTG,1.3422,Gypsy,Gypsy,Gypsy,Gypsy,mdg1{}831,Gypsy,mdg1{}1047,Gypsy,Gypsy,mdg1{}29,mdg1{}859,Gypsy,mdg1{}2139,mdg1{}2138,Gypsy,mdg1{}299,Gypsy,mdg1{}6544,Gypsy,mdg1{}CG42335[iso-1],Gypsy,mdg1{}305,Gypsy,RR50204,Gypsy,Gypsy,Gypsy,mdg1{}914,Gypsy,mdg1{}6543,mdg1{}RR48386,Gypsy,mdg1{}1678,Gypsy,mdg1{}885,Gypsy,mdg1{}1280,Gypsy,mdg1{}6612,RR49783{}mdg1,Gypsy,mdg1{}1442,Gypsy,Gypsy…	19,CCTCTTTATTATCTTGTTAT,1.12492,mdg1{}299,Gypsy,mdg1{}1047,Gypsy,mdg1{}29,Gypsy,mdg1{}859,Gypsy,mdg1{}6544,Gypsy,mdg1{}831,Gypsy,Gypsy,mdg1{}305,RR50204,Gypsy,mdg1{}CG42335[iso-1],Gypsy,mdg1{}2139,mdg1{}2138,Gypsy,mdg1{}900,Gypsy,mdg1{}914,Gypsy,mdg1{}6612,RR49783{}mdg1,Gypsy,Gypsy,mdg1{}1720,mdg1{}1720,Gypsy,mdg1{}RR48394,Gypsy,mdg1{}885,Gypsy,Gypsy,mdg1{}1280,Gypsy,mdg1{}6543,mdg1{}RR48386,Gyps…	19,TTTTATTAATTTGTCAACTT,1.34382,mdg1{}299,Gypsy,mdg1{}6544,Gypsy,mdg1{}CG42335[iso-1],Gypsy,mdg1{}305,Gypsy,RR50204,Gypsy,Gypsy,Gypsy,Gypsy,Gypsy,Gypsy,Gypsy,Gypsy,Gypsy,Gypsy,mdg1{}831,Gypsy,mdg1{}1047,Gypsy,Gypsy,mdg1{}29,mdg1{}859,Gypsy,mdg1{}2139,mdg1{}2138,Gypsy,mdg1{}1611,mdg1{}1610,Gypsy,Gypsy,mdg1{}1720,Gypsy,mdg1{}900,Gypsy,Gypsy,mdg1{}2138,Gypsy,Gypsy,Gypsy,Gypsy,mdg1{}RR48394,Gypsy,mdg…	19,TTTCGGACATTGTGGGCATG,1.13273,mdg1{}6544,Gypsy,mdg1{}305,Gypsy,mdg1{}1047,Gypsy,mdg1{}2139,mdg1{}2138,Gypsy,mdg1{}831,Gypsy,Gypsy,mdg1{}29,mdg1{}859,Gypsy,RR50204,Gypsy,mdg1{}CG42335[iso-1],Gypsy,mdg1{}299,Gypsy,mdg1{}1611,mdg1{}1610,Gypsy,mdg1{}914,Gypsy,Gypsy,mdg1{}2138,mdg1{}1678,Gypsy,mdg1{}900,Gypsy,mdg1{}RR48394,Gypsy,mdg1{}885,Gypsy,mdg1{}1442,Gypsy,mdg1{}1720,Gypsy,Gypsy,mdg1{}1720,Gyps…	19,AACTTGCCTTTGAATTTCTG,1.42937,Gypsy,mdg1{}29,mdg1{}859,Gypsy,mdg1{}2139,mdg1{}2138,Gypsy,mdg1{}299,Gypsy,mdg1{}6544,Gypsy,mdg1{}CG42335[iso-1],Gypsy,mdg1{}305,Gypsy,RR50204,Gypsy,Gypsy,Gypsy,Gypsy,Gypsy,Gypsy,Gypsy,Gypsy,mdg1{}831,Gypsy,mdg1{}1047,Gypsy,Gypsy,mdg1{}1720,Gypsy,mdg1{}900,Gypsy,Gypsy,mdg1{}2138,Gypsy,Gypsy,Gypsy,Gypsy,Gypsy,mdg1{}RR48394,Gypsy,mdg1{}914,Gypsy,mdg1{}6543,mdg1{}RR48…	19,TTTGTCAGATCTATTAGCCG,1.4882,mdg1{}831,Gypsy,Gypsy,mdg1{}29,mdg1{}859,Gypsy,mdg1{}CG42335[iso-1],Gypsy,RR50204,Gypsy,Gypsy,mdg1{}299,Gypsy,mdg1{}6544,Gypsy,mdg1{}305,Gypsy,mdg1{}1047,Gypsy,mdg1{}2139,mdg1{}2138,Gypsy,Gypsy,mdg1{}1280,Gypsy,mdg1{}6612,RR49783{}mdg1,Gypsy,Gypsy,mdg1{}1611,mdg1{}1610,Gypsy,mdg1{}914,Gypsy,Gypsy,mdg1{}2138,mdg1{}1678,Gypsy,mdg1{}900,Gypsy,mdg1{}RR48394,Gypsy,mdg1{}…	19,CTGGTTTTTGACTTTCTGGC,1.47792,mdg1{}859,Gypsy,mdg1{}2139,mdg1{}2138,Gypsy,mdg1{}299,Gypsy,mdg1{}6544,Gypsy,mdg1{}CG42335[iso-1],Gypsy,mdg1{}305,Gypsy,RR50204,Gypsy,mdg1{}831,Gypsy,mdg1{}1047,Gypsy,Gypsy,mdg1{}29,mdg1{}914,Gypsy,mdg1{}6543,mdg1{}RR48386,Gypsy,mdg1{}1678,Gypsy,mdg1{}885,Gypsy,mdg1{}1280,Gypsy,mdg1{}6612,RR49783{}mdg1,Gypsy,mdg1{}1442,Gypsy,mdg1{}1720,Gypsy,Gypsy,mdg1{}1611,mdg1{}…	19,CTTTCGATATCCTCACCGAT,1.53296,mdg1{}6544,Gypsy,mdg1{}305,Gypsy,mdg1{}1047,Gypsy,mdg1{}2139,mdg1{}2138,Gypsy,mdg1{}831,Gypsy,RR50204,Gypsy,Gypsy,mdg1{}29,mdg1{}859,Gypsy,mdg1{}CG42335[iso-1],Gypsy,Gypsy,Gypsy,Gypsy,Gypsy,Gypsy,mdg1{}1636,Gypsy,Gypsy,mdg1{}299,Gypsy,mdg1{}1678,Gypsy,mdg1{}900,Gypsy,mdg1{}RR48394,Gypsy,mdg1{}885,Gypsy,mdg1{}1442,Gypsy,mdg1{}1720,Gypsy,Gypsy,mdg1{}1720,Gypsy,mdg1{}…	19,TTTAAGTTGTGTCTGTACTT,1.29435,mdg1{}299,Gypsy,mdg1{}6544,Gypsy,mdg1{}305,Gypsy,mdg1{}1047,Gypsy,mdg1{}2139,mdg1{}2138,Gypsy,mdg1{}831,Gypsy,RR50204,Gypsy,Gypsy,mdg1{}29,mdg1{}859,Gypsy,mdg1{}CG42335[iso-1],Gypsy,mdg1{}RR48394,Gypsy,mdg1{}885,Gypsy,mdg1{}1442,Gypsy,mdg1{}1720,Gypsy,Gypsy,mdg1{}1720,Gypsy,mdg1{}6543,mdg1{}RR48386,Gypsy,Gypsy,mdg1{}6612,RR49783{}mdg1,Gypsy,mdg1{}1280,Gypsy,Gypsy,m…	19,TTTGATGACATCGGGCGATT,1.32975,mdg1{}CG42335[iso-1],Gypsy,RR50204,Gypsy,Gypsy,Gypsy,Gypsy,Gypsy,Gypsy,mdg1{}299,Gypsy,mdg1{}6544,Gypsy,mdg1{}305,Gypsy,mdg1{}1047,Gypsy,mdg1{}2139,mdg1{}2138,Gypsy,mdg1{}831,Gypsy,Gypsy,mdg1{}29,mdg1{}859,Gypsy,mdg1{}6543,mdg1{}RR48386,Gypsy,Gypsy,Gypsy,Gypsy,Gypsy,Gypsy,Gypsy,Gypsy,Gypsy,mdg1{}1280,Gypsy,mdg1{}6612,RR49783{}mdg1,Gypsy,Gypsy,mdg1{}1611,mdg1{}1610,…	19,TTGAATTGCCGGTCATTTCT,1.02759,mdg1{}2139,mdg1{}2138,Gypsy,mdg1{}831,Gypsy,Gypsy,mdg1{}29,mdg1{}859,Gypsy,RR50204,Gypsy,mdg1{}CG42335[iso-1],Gypsy,mdg1{}299,Gypsy,mdg1{}6544,Gypsy,mdg1{}305,Gypsy,mdg1{}1047,Gypsy,Gypsy,Gypsy,Gypsy,Gypsy,mdg1{}1280,Gypsy,mdg1{}6612,RR49783{}mdg1,Gypsy,mdg1{}1611,mdg1{}1610,Gypsy,mdg1{}914,Gypsy,Gypsy,mdg1{}2138,mdg1{}1678,Gypsy,mdg1{}900,Gypsy,mdg1{}RR48394,Gypsy…	19,TATGGTTTTGAGCTTATCGT,1.24488,RR50204,Gypsy,mdg1{}CG42335[iso-1],Gypsy,Gypsy,Gypsy,Gypsy,Gypsy,Gypsy,Gypsy,mdg1{}299,Gypsy,mdg1{}6544,Gypsy,mdg1{}305,Gypsy,mdg1{}1047,Gypsy,mdg1{}2139,mdg1{}2138,Gypsy,mdg1{}831,Gypsy,Gypsy,mdg1{}29,mdg1{}859,Gypsy,mdg1{}1611,mdg1{}1610,Gypsy,mdg1{}914,Gypsy,Gypsy,mdg1{}2138,mdg1{}1678,Gypsy,mdg1{}900,Gypsy,mdg1{}RR48394,Gypsy,mdg1{}885,Gypsy,mdg1{}1442,Gypsy,md…	19,CAGATCTATTAGCCGGAGAG,1.27792,mdg1{}831,Gypsy,Gypsy,mdg1{}29,mdg1{}859,Gypsy,mdg1{}CG42335[iso-1],Gypsy,RR50204,Gypsy,mdg1{}299,Gypsy,mdg1{}6544,Gypsy,mdg1{}305,Gypsy,mdg1{}1047,Gypsy,mdg1{}2139,mdg1{}2138,Gypsy,mdg1{}1611,mdg1{}1610,Gypsy,mdg1{}914,Gypsy,Gypsy,mdg1{}2138,mdg1{}1678,Gypsy,mdg1{}900,Gypsy,mdg1{}RR48394,Gypsy,mdg1{}885,Gypsy,mdg1{}1442,Gypsy,mdg1{}1720,Gypsy,Gypsy,mdg1{}1720,Gyps…	19,TTGATTTTCTGAGTGAGCGC,1.57053,mdg1{}299,Gypsy,mdg1{}831,Gypsy,RR50204,Gypsy,mdg1{}1047,Gypsy,mdg1{}1025,mdg1{}1610,Gypsy,mdg1{}CG42335[iso-1],Gypsy,mdg1{}859,Gypsy,Gypsy,mdg1{}305,mdg1{}2139,mdg1{}2138,Gypsy,mdg1{}6544,BOOKEND-3075.i1,Gypsy,mdg1{}29,Gypsy,Gypsy,mdg1{}RR48394,BOOKEND-2426.i2,Gypsy,mdg1{}914,BOOKEND-1691.i1,Gypsy,Gypsy,mdg1{}1720,mdg1{}1720,Gypsy,mdg1{}1442,Gypsy,mdg1{}6612,RR497…	19,TTCTGGTTTTTGACTTTCTG,1.4921,RR50204,Gypsy,mdg1{}831,Gypsy,mdg1{}1047,Gypsy,Gypsy,mdg1{}29,mdg1{}859,Gypsy,mdg1{}2139,mdg1{}2138,Gypsy,mdg1{}299,Gypsy,mdg1{}6544,Gypsy,mdg1{}CG42335[iso-1],Gypsy,mdg1{}305,Gypsy,Gypsy,mdg1{}1720,Gypsy,mdg1{}900,Gypsy,Gypsy,mdg1{}2138,Gypsy,mdg1{}RR48394,Gypsy,mdg1{}914,Gypsy,mdg1{}6543,mdg1{}RR48386,Gypsy,mdg1{}1678,Gypsy,mdg1{}885,Gypsy,mdg1{}1280,Gypsy,mdg1{}6…	19,TTTCATTCTAGTTTTCTGAT,1.04731,mdg1{}6544,Gypsy,RR50204,Gypsy,mdg1{}859,Gypsy,mdg1{}305,Gypsy,Gypsy,mdg1{}29,mdg1{}831,Gypsy,mdg1{}1047,Gypsy,mdg1{}CG42335[iso-1],Gypsy,mdg1{}2139,mdg1{}2138,Gypsy,mdg1{}299,Gypsy,mdg1{}900,Gypsy,mdg1{}885,Gypsy,mdg1{}1280,Gypsy,Gypsy,Gypsy,mdg1{}RR48394,Gypsy,mdg1{}1611,mdg1{}1610,Gypsy,mdg1{}914,Gypsy,Gypsy,mdg1{}2138,mdg1{}1442,Gypsy,mdg1{}1720,Gypsy,Gypsy,mdg…	19,TTGGTGTATGGCTTTACGGG,1.68658,Gypsy,mdg1{}305,Gypsy,Gypsy,BOOKEND-1156.i1,Gypsy,Gypsy,Gypsy,Gypsy,Gypsy,mdg1{}831,Gypsy,RR50204,Gypsy,mdg1{}299,Gypsy,mdg1{}CG42335[iso-1],Gypsy,mdg1{}859,Gypsy,mdg1{}2139,mdg1{}2138,Gypsy,mdg1{}6544,Gypsy,mdg1{}29,Gypsy,mdg1{}1047,Gypsy,Gypsy,Gypsy,Gypsy,mdg1{}900,Gypsy,mdg1{}1280,Gypsy,Gypsy,mdg1{}6612,RR49783{}mdg1,Gypsy,mdg1{}1678,Gypsy,Gypsy,mdg1{}2138,mdg1{…	19,GCATCTCCTGATCTCCTTTT,1.23942,Gypsy,mdg1{}299,Gypsy,mdg1{}6544,Gypsy,mdg1{}305,Gypsy,mdg1{}1047,Gypsy,mdg1{}2139,mdg1{}2138,Gypsy,mdg1{}831,Gypsy,Gypsy,mdg1{}29,mdg1{}859,Gypsy,mdg1{}CG42335[iso-1],Gypsy,RR50204,Gypsy,Gypsy,Gypsy,Gypsy,Gypsy,Gypsy,Gypsy,Gypsy,Gypsy,mdg1{}2138,mdg1{}1678,Gypsy,mdg1{}900,Gypsy,mdg1{}RR48394,Gypsy,mdg1{}885,Gypsy,mdg1{}1442,Gypsy,mdg1{}1720,Gypsy,Gypsy,mdg1{}1720,…	19,TTTCGACCATTGGGGTGGTG,1.02133,mdg1{}299,Gypsy,mdg1{}831,Gypsy,RR50204,Gypsy,mdg1{}1025,mdg1{}1610,Gypsy,mdg1{}1047,Gypsy,mdg1{}CG42335[iso-1],Gypsy,mdg1{}859,Gypsy,Gypsy,mdg1{}305,mdg1{}2139,mdg1{}2138,Gypsy,mdg1{}6544,BOOKEND-3075.i1,Gypsy,mdg1{}29,Gypsy,Gypsy,mdg1{}1720,mdg1{}1720,Gypsy,mdg1{}1442,Gypsy,mdg1{}6612,RR49783{}mdg1,Gypsy,Gypsy,mdg1{}900,Gypsy,BOOKEND-1391.i1,mdg1{}1678,Gypsy,Gyps…	19,CAACTTGCCTTTGAATTTCT,1.78472,mdg1{}299,Gypsy,mdg1{}6544,Gypsy,mdg1{}CG42335[iso-1],Gypsy,mdg1{}305,Gypsy,RR50204,Gypsy,Gypsy,Gypsy,Gypsy,Gypsy,Gypsy,Gypsy,Gypsy,mdg1{}831,Gypsy,mdg1{}1047,Gypsy,Gypsy,mdg1{}29,mdg1{}859,Gypsy,mdg1{}2139,mdg1{}2138,Gypsy,mdg1{}885,Gypsy,mdg1{}1280,Gypsy,mdg1{}6612,RR49783{}mdg1,Gypsy,mdg1{}1442,Gypsy,mdg1{}1720,Gypsy,Gypsy,mdg1{}1611,mdg1{}1610,Gypsy,Gypsy,mdg1{…
g2-g20	RR50204_transposable_element_RR50204	3.07417	1.97268e-05	255.297	182	19,TTATTTGATTTTCTGAGTGA,1.07316,mdg1{}299,Gypsy,mdg1{}831,Gypsy,RR50204,Gypsy,mdg1{}1047,Gypsy,mdg1{}1025,mdg1{}1610,Gypsy,mdg1{}CG42335[iso-1],Gypsy,mdg1{}859,Gypsy,Gypsy,mdg1{}305,mdg1{}2139,mdg1{}2138,Gypsy,mdg1{}6544,BOOKEND-3075.i1,Gypsy,mdg1{}29,Gypsy,BOOKEND-1391.i1,mdg1{}1678,Gypsy,Gypsy,mdg1{}2138,mdg1{}6543,mdg1{}RR48386,Gypsy,mdg1{}885,Gypsy,BOOKEND-3109.i1,Gypsy,mdg1{}1280,Gypsy,Gypsy…	19,CTTTTCCTTTCTCTGTAAAT,1.55013,mdg1{}831,Gypsy,RR50204,Gypsy,Gypsy,mdg1{}29,mdg1{}859,Gypsy,mdg1{}299,Gypsy,mdg1{}6544,Gypsy,mdg1{}305,Gypsy,mdg1{}CG42335[iso-1],Gypsy,mdg1{}1047,Gypsy,mdg1{}2139,mdg1{}2138,Gypsy,mdg1{}6612,RR49783{}mdg1,Gypsy,mdg1{}1280,Gypsy,Gypsy,mdg1{}1611,mdg1{}1610,Gypsy,mdg1{}914,Gypsy,Gypsy,mdg1{}2138,mdg1{}1678,Gypsy,mdg1{}900,Gypsy,mdg1{}RR48394,Gypsy,mdg1{}885,Gypsy,m…	19,TCAAACTCAGGTATTGTGGA,1.88341,mdg1{}831,Gypsy,Gypsy,mdg1{}29,mdg1{}859,Gypsy,mdg1{}CG42335[iso-1],Gypsy,RR50204,Gypsy,Gypsy,Gypsy,Gypsy,Gypsy,Gypsy,mdg1{}299,Gypsy,mdg1{}6544,Gypsy,mdg1{}305,Gypsy,mdg1{}1047,Gypsy,mdg1{}2139,mdg1{}2138,Gypsy,mdg1{}914,Gypsy,Gypsy,mdg1{}2138,mdg1{}1678,Gypsy,mdg1{}900,Gypsy,mdg1{}RR48394,Gypsy,mdg1{}885,Gypsy,mdg1{}1442,Gypsy,mdg1{}1720,Gypsy,Gypsy,mdg1{}1720,Gy…	19,CTGAATGTCATCTGTATGGT,1.32894,Gypsy,mdg1{}305,RR50204,Gypsy,mdg1{}CG42335[iso-1],Gypsy,mdg1{}2139,mdg1{}2138,Gypsy,mdg1{}299,Gypsy,mdg1{}1047,Gypsy,mdg1{}29,Gypsy,mdg1{}859,Gypsy,mdg1{}6544,Gypsy,mdg1{}831,Gypsy,mdg1{}900,Gypsy,mdg1{}914,Gypsy,mdg1{}6612,RR49783{}mdg1,Gypsy,Gypsy,mdg1{}1720,mdg1{}1720,Gypsy,mdg1{}RR48394,Gypsy,mdg1{}885,Gypsy,Gypsy,mdg1{}1280,Gypsy,mdg1{}6543,mdg1{}RR48386,Gyps…	19,CAAACTATTCTCTGCTTTGC,1.11866,mdg1{}2139,mdg1{}2138,Gypsy,mdg1{}299,Gypsy,mdg1{}1047,Gypsy,mdg1{}29,Gypsy,mdg1{}859,Gypsy,mdg1{}6544,Gypsy,mdg1{}831,Gypsy,Gypsy,mdg1{}305,RR50204,Gypsy,mdg1{}CG42335[iso-1],Gypsy,mdg1{}900,Gypsy,mdg1{}914,Gypsy,mdg1{}6612,RR49783{}mdg1,Gypsy,Gypsy,mdg1{}1720,mdg1{}1720,Gypsy,mdg1{}RR48394,Gypsy,mdg1{}885,Gypsy,Gypsy,mdg1{}1280,Gypsy,mdg1{}6543,mdg1{}RR48386,Gyps…	19,ACACTCTACTCACTCAGATC,1.02059,RR50204,Gypsy,Gypsy,mdg1{}5986,Tabor{}2860,Gypsy,BOOKEND-1156.i1,Gypsy,Gypsy,Gypsy,Gypsy,Gypsy,mdg1{}1025,mdg1{}1610,Gypsy,mdg1{}1047,Gypsy,mdg1{}CG42335[iso-1],Gypsy,mdg1{}859,Gypsy,Gypsy,mdg1{}305,mdg1{}2139,mdg1{}2138,Gypsy,mdg1{}6544,BOOKEND-3075.i1,Gypsy,mdg1{}29,Gypsy,mdg1{}299,Gypsy,mdg1{}831,Gypsy,mdg1{}1280,Gypsy,Gypsy,mdg1{}RR48394,BOOKEND-2426.i2,Gypsy,G…	19,CTTTTGTCAGATCTATTAGC,1.28337,Gypsy,mdg1{}29,mdg1{}859,Gypsy,mdg1{}CG42335[iso-1],Gypsy,RR50204,Gypsy,Gypsy,mdg1{}299,Gypsy,mdg1{}6544,Gypsy,mdg1{}305,Gypsy,mdg1{}1047,Gypsy,mdg1{}2139,mdg1{}2138,Gypsy,mdg1{}831,Gypsy,Gypsy,Gypsy,Gypsy,mdg1{}1280,Gypsy,mdg1{}6612,RR49783{}mdg1,Gypsy,Gypsy,mdg1{}1611,mdg1{}1610,Gypsy,mdg1{}914,Gypsy,Gypsy,mdg1{}2138,mdg1{}1678,Gypsy,mdg1{}900,Gypsy,mdg1{}RR48394…	19,TTATAATTTCCTCGGCCATT,1.05202,mdg1{}299,Gypsy,mdg1{}6544,Gypsy,mdg1{}305,Gypsy,mdg1{}1047,Gypsy,mdg1{}2139,mdg1{}2138,Gypsy,mdg1{}831,Gypsy,Gypsy,mdg1{}29,mdg1{}859,Gypsy,RR50204,Gypsy,mdg1{}CG42335[iso-1],Gypsy,Gypsy,Gypsy,Gypsy,Gypsy,Gypsy,Gypsy,Gypsy,mdg1{}1280,Gypsy,mdg1{}6612,RR49783{}mdg1,Gypsy,mdg1{}1611,mdg1{}1610,Gypsy,mdg1{}914,Gypsy,Gypsy,mdg1{}2138,mdg1{}1678,Gypsy,mdg1{}900,Gypsy,m…	19,TGTAATTCCTGGTTGGGGAT,1.2003,mdg1{}CG42335[iso-1],Gypsy,mdg1{}305,Gypsy,RR50204,Gypsy,mdg1{}1047,Gypsy,mdg1{}2139,mdg1{}2138,Gypsy,Gypsy,mdg1{}29,mdg1{}859,Gypsy,mdg1{}2136,Gypsy,mdg1{}299,Gypsy,mdg1{}6544,Gypsy,mdg1{}831,Gypsy,mdg1{}1442,Gypsy,mdg1{}1720,Gypsy,Gypsy,Gypsy,mdg1{}1720,Gypsy,mdg1{}1611,mdg1{}1610,Gypsy,mdg1{}914,Gypsy,mdg1{}6543,mdg1{}RR48386,Gypsy,Gypsy,mdg1{}2138,mdg1{}1678,Gyp…	19,TTGTATGTTTCGGACATTGT,1.05983,mdg1{}CG42335[iso-1],Gypsy,Gypsy,Gypsy,Gypsy,mdg1{}299,Gypsy,mdg1{}6544,Gypsy,mdg1{}305,Gypsy,mdg1{}1047,Gypsy,mdg1{}2139,mdg1{}2138,Gypsy,mdg1{}831,Gypsy,Gypsy,mdg1{}29,mdg1{}859,Gypsy,RR50204,Gypsy,Gypsy,Gypsy,Gypsy,mdg1{}1280,Gypsy,mdg1{}6612,RR49783{}mdg1,Gypsy,mdg1{}1611,mdg1{}1610,Gypsy,mdg1{}914,Gypsy,Gypsy,mdg1{}2138,mdg1{}1678,Gypsy,mdg1{}900,Gypsy,mdg1{}R…	19,AAGTTGTGTCTGTACTTGAC,1.80269,mdg1{}305,Gypsy,mdg1{}1047,Gypsy,mdg1{}2139,mdg1{}2138,Gypsy,mdg1{}831,Gypsy,RR50204,Gypsy,Gypsy,mdg1{}29,mdg1{}859,Gypsy,mdg1{}CG42335[iso-1],Gypsy,mdg1{}299,Gypsy,mdg1{}6544,Gypsy,mdg1{}RR48394,Gypsy,mdg1{}885,Gypsy,mdg1{}1442,Gypsy,mdg1{}1720,Gypsy,Gypsy,mdg1{}1720,Gypsy,mdg1{}6543,mdg1{}RR48386,Gypsy,Gypsy,mdg1{}6612,RR49783{}mdg1,Gypsy,mdg1{}1280,Gypsy,Gypsy,m…	19,ATTATTAGCTGATATGGTTT,1.10533,mdg1{}859,Gypsy,mdg1{}2139,mdg1{}2138,Gypsy,mdg1{}299,Gypsy,mdg1{}6544,Gypsy,mdg1{}CG42335[iso-1],Gypsy,mdg1{}305,Gypsy,RR50204,Gypsy,Gypsy,Gypsy,Gypsy,mdg1{}831,Gypsy,mdg1{}1047,Gypsy,Gypsy,mdg1{}29,mdg1{}6543,mdg1{}RR48386,Gypsy,mdg1{}1678,Gypsy,mdg1{}885,Gypsy,mdg1{}1280,Gypsy,mdg1{}6612,RR49783{}mdg1,Gypsy,mdg1{}1442,Gypsy,mdg1{}1720,Gypsy,Gypsy,mdg1{}1611,mdg1…	19,TTACTGCTTGTGATAAATGA,1.17359,mdg1{}299,Gypsy,mdg1{}6544,Gypsy,mdg1{}305,Gypsy,mdg1{}CG42335[iso-1],Gypsy,mdg1{}1047,Gypsy,mdg1{}2139,mdg1{}2138,Gypsy,mdg1{}831,Gypsy,RR50204,Gypsy,Gypsy,mdg1{}29,mdg1{}859,Gypsy,Gypsy,Gypsy,Gypsy,Gypsy,Gypsy,Gypsy,mdg1{}2138,mdg1{}1678,Gypsy,mdg1{}900,Gypsy,mdg1{}RR48394,Gypsy,mdg1{}885,Gypsy,mdg1{}1442,Gypsy,mdg1{}1720,Gypsy,Gypsy,mdg1{}1720,Gypsy,mdg1{}6543,m…	12,TTGAGATATTCGACACAGTG,1.45516,mdg1{}6544,BOOKEND-3075.i1,Gypsy,mdg1{}29,Gypsy,mdg1{}299,Gypsy,mdg1{}831,Gypsy,RR50204,Gypsy,mdg1{}1025,mdg1{}1610,Gypsy,mdg1{}1047,Gypsy,mdg1{}CG42335[iso-1],Gypsy,mdg1{}859,Gypsy,Gypsy,mdg1{}305,mdg1{}2139,mdg1{}2138,Gypsy,mdg1{}885,Gypsy,BOOKEND-3109.i1,Gypsy,mdg1{}1280,Gypsy,Gypsy,mdg1{}RR48394,BOOKEND-2426.i2,Gypsy,mdg1{}6543,mdg1{}RR48386,Gypsy,mdg1{}914,BOO…	19,CGCTAGCATCTCCTGATCTC,1.35008,mdg1{}2139,mdg1{}2138,Gypsy,mdg1{}831,Gypsy,Gypsy,mdg1{}29,mdg1{}859,Gypsy,mdg1{}CG42335[iso-1],Gypsy,RR50204,Gypsy,Gypsy,Gypsy,Gypsy,Gypsy,Gypsy,Gypsy,Gypsy,Gypsy,mdg1{}299,Gypsy,mdg1{}6544,Gypsy,mdg1{}305,Gypsy,mdg1{}1047,Gypsy,Gypsy,Gypsy,Gypsy,Gypsy,mdg1{}1280,Gypsy,mdg1{}6612,RR49783{}mdg1,Gypsy,Gypsy,mdg1{}1611,mdg1{}1610,Gypsy,mdg1{}914,Gypsy,Gypsy,mdg1{}213…	19,TTGCGTCAGCTGGACGTCGC,1.76984,mdg1{}1025,mdg1{}1610,Gypsy,mdg1{}CG42335[iso-1],Gypsy,mdg1{}859,Gypsy,mdg1{}2139,mdg1{}2138,Gypsy,mdg1{}6544,BOOKEND-3075.i1,Gypsy,mdg1{}29,Gypsy,mdg1{}831,Gypsy,mdg1{}1047,Gypsy,Gypsy,mdg1{}305,RR50204,Gypsy,Gypsy,mdg1{}1636,mdg1{}1280,Gypsy,Gypsy,mdg1{}1442,Gypsy,mdg1{}6612,RR49783{}mdg1,Gypsy,Gypsy,mdg1{}1720,mdg1{}1720,Gypsy,Gypsy,mdg1{}900,Gypsy,BOOKEND-1391.…	19,TTGTCAGATCTATTAGCCGG,1.48739,mdg1{}305,Gypsy,mdg1{}1047,Gypsy,mdg1{}2139,mdg1{}2138,Gypsy,mdg1{}831,Gypsy,Gypsy,mdg1{}29,mdg1{}859,Gypsy,mdg1{}CG42335[iso-1],Gypsy,RR50204,Gypsy,Gypsy,mdg1{}299,Gypsy,mdg1{}6544,Gypsy,mdg1{}6612,RR49783{}mdg1,Gypsy,Gypsy,mdg1{}1611,mdg1{}1610,Gypsy,mdg1{}914,Gypsy,Gypsy,mdg1{}2138,mdg1{}1678,Gypsy,mdg1{}900,Gypsy,mdg1{}RR48394,Gypsy,mdg1{}885,Gypsy,mdg1{}1442,G…	19,CACTATTTTCTATATTTGCG,1.01117,mdg1{}6544,Gypsy,mdg1{}831,Gypsy,mdg1{}CG42335[iso-1],Gypsy,mdg1{}305,Gypsy,RR50204,Gypsy,mdg1{}1047,Gypsy,Gypsy,mdg1{}29,mdg1{}859,Gypsy,mdg1{}2139,mdg1{}2138,Gypsy,mdg1{}299,Gypsy,Gypsy,mdg1{}1611,mdg1{}1610,Gypsy,mdg1{}1678,Gypsy,mdg1{}900,Gypsy,mdg1{}RR48394,Gypsy,mdg1{}914,Gypsy,mdg1{}6543,mdg1{}RR48386,Gypsy,mdg1{}885,Gypsy,mdg1{}1280,Gypsy,mdg1{}6612,RR49783…	19,ATTATAATTTTGGTTACCAC,1.41908,mdg1{}1047,Gypsy,mdg1{}2139,mdg1{}2138,Gypsy,mdg1{}831,Gypsy,Gypsy,mdg1{}29,mdg1{}859,Gypsy,RR50204,Gypsy,mdg1{}CG42335[iso-1],Gypsy,Gypsy,Gypsy,Gypsy,Gypsy,Gypsy,mdg1{}299,Gypsy,mdg1{}6544,Gypsy,mdg1{}305,Gypsy,mdg1{}900,Gypsy,mdg1{}RR48394,Gypsy,mdg1{}885,Gypsy,mdg1{}1442,Gypsy,mdg1{}1720,Gypsy,Gypsy,mdg1{}1720,Gypsy,mdg1{}6543,mdg1{}RR48386,Gypsy,Gypsy,Gypsy,Gyp…	19,TTTCCTGTATTCTTATTCCT,1.44661,mdg1{}6544,Gypsy,mdg1{}305,Gypsy,mdg1{}1047,Gypsy,mdg1{}2139,mdg1{}2138,Gypsy,mdg1{}831,Gypsy,RR50204,Gypsy,Gypsy,mdg1{}29,mdg1{}859,Gypsy,mdg1{}CG42335[iso-1],Gypsy,mdg1{}299,Gypsy,mdg1{}1720,Gypsy,Gypsy,mdg1{}1720,Gypsy,mdg1{}6543,mdg1{}RR48386,Gypsy,Gypsy,mdg1{}6612,RR49783{}mdg1,Gypsy,mdg1{}1280,Gypsy,Gypsy,mdg1{}1611,mdg1{}1610,Gypsy,mdg1{}914,Gypsy,Gypsy,mdg1…	19,ATTTGAATTGCCGGTCATTT,1.04885,mdg1{}859,Gypsy,RR50204,Gypsy,mdg1{}CG42335[iso-1],Gypsy,mdg1{}299,Gypsy,mdg1{}6544,Gypsy,mdg1{}305,Gypsy,mdg1{}1047,Gypsy,mdg1{}2139,mdg1{}2138,Gypsy,mdg1{}831,Gypsy,Gypsy,mdg1{}29,mdg1{}6612,RR49783{}mdg1,Gypsy,mdg1{}1611,mdg1{}1610,Gypsy,mdg1{}914,Gypsy,Gypsy,mdg1{}2138,mdg1{}1678,Gypsy,mdg1{}900,Gypsy,mdg1{}RR48394,Gypsy,mdg1{}885,Gypsy,mdg1{}1442,Gypsy,mdg1{}1…	19,TTATCCAAACTATTCTCTGC,1.00336,mdg1{}6544,Gypsy,mdg1{}831,Gypsy,Gypsy,mdg1{}305,RR50204,Gypsy,mdg1{}CG42335[iso-1],Gypsy,mdg1{}2139,mdg1{}2138,Gypsy,mdg1{}299,Gypsy,mdg1{}1047,Gypsy,mdg1{}29,Gypsy,mdg1{}859,Gypsy,mdg1{}900,Gypsy,mdg1{}914,Gypsy,mdg1{}6612,RR49783{}mdg1,Gypsy,Gypsy,mdg1{}1720,mdg1{}1720,Gypsy,mdg1{}RR48394,Gypsy,mdg1{}885,Gypsy,Gypsy,mdg1{}1280,Gypsy,mdg1{}6543,mdg1{}RR48386,Gyps…	19,ATAATACACTATTTGAATTG,1.19076,mdg1{}2139,mdg1{}2138,Gypsy,mdg1{}831,Gypsy,Gypsy,mdg1{}29,mdg1{}859,Gypsy,RR50204,Gypsy,mdg1{}CG42335[iso-1],Gypsy,Gypsy,Gypsy,Gypsy,Gypsy,mdg1{}299,Gypsy,mdg1{}6544,Gypsy,mdg1{}305,Gypsy,mdg1{}1047,Gypsy,mdg1{}1442,Gypsy,mdg1{}1720,Gypsy,Gypsy,mdg1{}1720,Gypsy,mdg1{}6543,mdg1{}RR48386,Gypsy,Gypsy,Gypsy,Gypsy,Gypsy,Gypsy,mdg1{}1280,Gypsy,mdg1{}6612,RR49783{}mdg1,G…	19,ATTTCTGTACTGCAGTGTAT,1.04731,mdg1{}6544,Gypsy,mdg1{}305,Gypsy,mdg1{}1047,Gypsy,mdg1{}2139,mdg1{}2138,Gypsy,mdg1{}831,Gypsy,Gypsy,mdg1{}29,mdg1{}859,Gypsy,RR50204,Gypsy,mdg1{}CG42335[iso-1],Gypsy,Gypsy,Gypsy,Gypsy,Gypsy,mdg1{}299,Gypsy,Gypsy,mdg1{}1720,Gypsy,mdg1{}6543,mdg1{}RR48386,Gypsy,Gypsy,Gypsy,Gypsy,Gypsy,Gypsy,Gypsy,mdg1{}1280,Gypsy,mdg1{}6612,RR49783{}mdg1,Gypsy,mdg1{}1611,mdg1{}1610,G…	19,TGGAAGTGGGAATTTATCTG,1.3422,Gypsy,Gypsy,Gypsy,Gypsy,mdg1{}831,Gypsy,mdg1{}1047,Gypsy,Gypsy,mdg1{}29,mdg1{}859,Gypsy,mdg1{}2139,mdg1{}2138,Gypsy,mdg1{}299,Gypsy,mdg1{}6544,Gypsy,mdg1{}CG42335[iso-1],Gypsy,mdg1{}305,Gypsy,RR50204,Gypsy,Gypsy,Gypsy,mdg1{}914,Gypsy,mdg1{}6543,mdg1{}RR48386,Gypsy,mdg1{}1678,Gypsy,mdg1{}885,Gypsy,mdg1{}1280,Gypsy,mdg1{}6612,RR49783{}mdg1,Gypsy,mdg1{}1442,Gypsy,Gypsy…	19,CCTCTTTATTATCTTGTTAT,1.12492,mdg1{}299,Gypsy,mdg1{}1047,Gypsy,mdg1{}29,Gypsy,mdg1{}859,Gypsy,mdg1{}6544,Gypsy,mdg1{}831,Gypsy,Gypsy,mdg1{}305,RR50204,Gypsy,mdg1{}CG42335[iso-1],Gypsy,mdg1{}2139,mdg1{}2138,Gypsy,mdg1{}900,Gypsy,mdg1{}914,Gypsy,mdg1{}6612,RR49783{}mdg1,Gypsy,Gypsy,mdg1{}1720,mdg1{}1720,Gypsy,mdg1{}RR48394,Gypsy,mdg1{}885,Gypsy,Gypsy,mdg1{}1280,Gypsy,mdg1{}6543,mdg1{}RR48386,Gyps…	19,TTTTATTAATTTGTCAACTT,1.34382,mdg1{}299,Gypsy,mdg1{}6544,Gypsy,mdg1{}CG42335[iso-1],Gypsy,mdg1{}305,Gypsy,RR50204,Gypsy,Gypsy,Gypsy,Gypsy,Gypsy,Gypsy,Gypsy,Gypsy,Gypsy,Gypsy,mdg1{}831,Gypsy,mdg1{}1047,Gypsy,Gypsy,mdg1{}29,mdg1{}859,Gypsy,mdg1{}2139,mdg1{}2138,Gypsy,mdg1{}1611,mdg1{}1610,Gypsy,Gypsy,mdg1{}1720,Gypsy,mdg1{}900,Gypsy,Gypsy,mdg1{}2138,Gypsy,Gypsy,Gypsy,Gypsy,mdg1{}RR48394,Gypsy,mdg…	19,TTTCGGACATTGTGGGCATG,1.13273,mdg1{}6544,Gypsy,mdg1{}305,Gypsy,mdg1{}1047,Gypsy,mdg1{}2139,mdg1{}2138,Gypsy,mdg1{}831,Gypsy,Gypsy,mdg1{}29,mdg1{}859,Gypsy,RR50204,Gypsy,mdg1{}CG42335[iso-1],Gypsy,mdg1{}299,Gypsy,mdg1{}1611,mdg1{}1610,Gypsy,mdg1{}914,Gypsy,Gypsy,mdg1{}2138,mdg1{}1678,Gypsy,mdg1{}900,Gypsy,mdg1{}RR48394,Gypsy,mdg1{}885,Gypsy,mdg1{}1442,Gypsy,mdg1{}1720,Gypsy,Gypsy,mdg1{}1720,Gyps…	19,AACTTGCCTTTGAATTTCTG,1.42937,Gypsy,mdg1{}29,mdg1{}859,Gypsy,mdg1{}2139,mdg1{}2138,Gypsy,mdg1{}299,Gypsy,mdg1{}6544,Gypsy,mdg1{}CG42335[iso-1],Gypsy,mdg1{}305,Gypsy,RR50204,Gypsy,Gypsy,Gypsy,Gypsy,Gypsy,Gypsy,Gypsy,Gypsy,mdg1{}831,Gypsy,mdg1{}1047,Gypsy,Gypsy,mdg1{}1720,Gypsy,mdg1{}900,Gypsy,Gypsy,mdg1{}2138,Gypsy,Gypsy,Gypsy,Gypsy,Gypsy,mdg1{}RR48394,Gypsy,mdg1{}914,Gypsy,mdg1{}6543,mdg1{}RR48…	19,TTTGTCAGATCTATTAGCCG,1.4882,mdg1{}831,Gypsy,Gypsy,mdg1{}29,mdg1{}859,Gypsy,mdg1{}CG42335[iso-1],Gypsy,RR50204,Gypsy,Gypsy,mdg1{}299,Gypsy,mdg1{}6544,Gypsy,mdg1{}305,Gypsy,mdg1{}1047,Gypsy,mdg1{}2139,mdg1{}2138,Gypsy,Gypsy,mdg1{}1280,Gypsy,mdg1{}6612,RR49783{}mdg1,Gypsy,Gypsy,mdg1{}1611,mdg1{}1610,Gypsy,mdg1{}914,Gypsy,Gypsy,mdg1{}2138,mdg1{}1678,Gypsy,mdg1{}900,Gypsy,mdg1{}RR48394,Gypsy,mdg1{}…	19,CTGGTTTTTGACTTTCTGGC,1.47792,mdg1{}859,Gypsy,mdg1{}2139,mdg1{}2138,Gypsy,mdg1{}299,Gypsy,mdg1{}6544,Gypsy,mdg1{}CG42335[iso-1],Gypsy,mdg1{}305,Gypsy,RR50204,Gypsy,mdg1{}831,Gypsy,mdg1{}1047,Gypsy,Gypsy,mdg1{}29,mdg1{}914,Gypsy,mdg1{}6543,mdg1{}RR48386,Gypsy,mdg1{}1678,Gypsy,mdg1{}885,Gypsy,mdg1{}1280,Gypsy,mdg1{}6612,RR49783{}mdg1,Gypsy,mdg1{}1442,Gypsy,mdg1{}1720,Gypsy,Gypsy,mdg1{}1611,mdg1{}…	19,CTTTCGATATCCTCACCGAT,1.53296,mdg1{}6544,Gypsy,mdg1{}305,Gypsy,mdg1{}1047,Gypsy,mdg1{}2139,mdg1{}2138,Gypsy,mdg1{}831,Gypsy,RR50204,Gypsy,Gypsy,mdg1{}29,mdg1{}859,Gypsy,mdg1{}CG42335[iso-1],Gypsy,Gypsy,Gypsy,Gypsy,Gypsy,Gypsy,mdg1{}1636,Gypsy,Gypsy,mdg1{}299,Gypsy,mdg1{}1678,Gypsy,mdg1{}900,Gypsy,mdg1{}RR48394,Gypsy,mdg1{}885,Gypsy,mdg1{}1442,Gypsy,mdg1{}1720,Gypsy,Gypsy,mdg1{}1720,Gypsy,mdg1{}…	19,TTTAAGTTGTGTCTGTACTT,1.29435,mdg1{}299,Gypsy,mdg1{}6544,Gypsy,mdg1{}305,Gypsy,mdg1{}1047,Gypsy,mdg1{}2139,mdg1{}2138,Gypsy,mdg1{}831,Gypsy,RR50204,Gypsy,Gypsy,mdg1{}29,mdg1{}859,Gypsy,mdg1{}CG42335[iso-1],Gypsy,mdg1{}RR48394,Gypsy,mdg1{}885,Gypsy,mdg1{}1442,Gypsy,mdg1{}1720,Gypsy,Gypsy,mdg1{}1720,Gypsy,mdg1{}6543,mdg1{}RR48386,Gypsy,Gypsy,mdg1{}6612,RR49783{}mdg1,Gypsy,mdg1{}1280,Gypsy,Gypsy,m…	19,TTTGATGACATCGGGCGATT,1.32975,mdg1{}CG42335[iso-1],Gypsy,RR50204,Gypsy,Gypsy,Gypsy,Gypsy,Gypsy,Gypsy,mdg1{}299,Gypsy,mdg1{}6544,Gypsy,mdg1{}305,Gypsy,mdg1{}1047,Gypsy,mdg1{}2139,mdg1{}2138,Gypsy,mdg1{}831,Gypsy,Gypsy,mdg1{}29,mdg1{}859,Gypsy,mdg1{}6543,mdg1{}RR48386,Gypsy,Gypsy,Gypsy,Gypsy,Gypsy,Gypsy,Gypsy,Gypsy,Gypsy,mdg1{}1280,Gypsy,mdg1{}6612,RR49783{}mdg1,Gypsy,Gypsy,mdg1{}1611,mdg1{}1610,…	19,TTGAATTGCCGGTCATTTCT,1.02759,mdg1{}2139,mdg1{}2138,Gypsy,mdg1{}831,Gypsy,Gypsy,mdg1{}29,mdg1{}859,Gypsy,RR50204,Gypsy,mdg1{}CG42335[iso-1],Gypsy,mdg1{}299,Gypsy,mdg1{}6544,Gypsy,mdg1{}305,Gypsy,mdg1{}1047,Gypsy,Gypsy,Gypsy,Gypsy,Gypsy,mdg1{}1280,Gypsy,mdg1{}6612,RR49783{}mdg1,Gypsy,mdg1{}1611,mdg1{}1610,Gypsy,mdg1{}914,Gypsy,Gypsy,mdg1{}2138,mdg1{}1678,Gypsy,mdg1{}900,Gypsy,mdg1{}RR48394,Gypsy…	19,TATGGTTTTGAGCTTATCGT,1.24488,RR50204,Gypsy,mdg1{}CG42335[iso-1],Gypsy,Gypsy,Gypsy,Gypsy,Gypsy,Gypsy,Gypsy,mdg1{}299,Gypsy,mdg1{}6544,Gypsy,mdg1{}305,Gypsy,mdg1{}1047,Gypsy,mdg1{}2139,mdg1{}2138,Gypsy,mdg1{}831,Gypsy,Gypsy,mdg1{}29,mdg1{}859,Gypsy,mdg1{}1611,mdg1{}1610,Gypsy,mdg1{}914,Gypsy,Gypsy,mdg1{}2138,mdg1{}1678,Gypsy,mdg1{}900,Gypsy,mdg1{}RR48394,Gypsy,mdg1{}885,Gypsy,mdg1{}1442,Gypsy,md…	19,CAGATCTATTAGCCGGAGAG,1.27792,mdg1{}831,Gypsy,Gypsy,mdg1{}29,mdg1{}859,Gypsy,mdg1{}CG42335[iso-1],Gypsy,RR50204,Gypsy,mdg1{}299,Gypsy,mdg1{}6544,Gypsy,mdg1{}305,Gypsy,mdg1{}1047,Gypsy,mdg1{}2139,mdg1{}2138,Gypsy,mdg1{}1611,mdg1{}1610,Gypsy,mdg1{}914,Gypsy,Gypsy,mdg1{}2138,mdg1{}1678,Gypsy,mdg1{}900,Gypsy,mdg1{}RR48394,Gypsy,mdg1{}885,Gypsy,mdg1{}1442,Gypsy,mdg1{}1720,Gypsy,Gypsy,mdg1{}1720,Gyps…	19,TTGATTTTCTGAGTGAGCGC,1.57053,mdg1{}299,Gypsy,mdg1{}831,Gypsy,RR50204,Gypsy,mdg1{}1047,Gypsy,mdg1{}1025,mdg1{}1610,Gypsy,mdg1{}CG42335[iso-1],Gypsy,mdg1{}859,Gypsy,Gypsy,mdg1{}305,mdg1{}2139,mdg1{}2138,Gypsy,mdg1{}6544,BOOKEND-3075.i1,Gypsy,mdg1{}29,Gypsy,Gypsy,mdg1{}RR48394,BOOKEND-2426.i2,Gypsy,mdg1{}914,BOOKEND-1691.i1,Gypsy,Gypsy,mdg1{}1720,mdg1{}1720,Gypsy,mdg1{}1442,Gypsy,mdg1{}6612,RR497…	19,TTCTGGTTTTTGACTTTCTG,1.4921,RR50204,Gypsy,mdg1{}831,Gypsy,mdg1{}1047,Gypsy,Gypsy,mdg1{}29,mdg1{}859,Gypsy,mdg1{}2139,mdg1{}2138,Gypsy,mdg1{}299,Gypsy,mdg1{}6544,Gypsy,mdg1{}CG42335[iso-1],Gypsy,mdg1{}305,Gypsy,Gypsy,mdg1{}1720,Gypsy,mdg1{}900,Gypsy,Gypsy,mdg1{}2138,Gypsy,mdg1{}RR48394,Gypsy,mdg1{}914,Gypsy,mdg1{}6543,mdg1{}RR48386,Gypsy,mdg1{}1678,Gypsy,mdg1{}885,Gypsy,mdg1{}1280,Gypsy,mdg1{}6…	19,TTTCATTCTAGTTTTCTGAT,1.04731,mdg1{}6544,Gypsy,RR50204,Gypsy,mdg1{}859,Gypsy,mdg1{}305,Gypsy,Gypsy,mdg1{}29,mdg1{}831,Gypsy,mdg1{}1047,Gypsy,mdg1{}CG42335[iso-1],Gypsy,mdg1{}2139,mdg1{}2138,Gypsy,mdg1{}299,Gypsy,mdg1{}900,Gypsy,mdg1{}885,Gypsy,mdg1{}1280,Gypsy,Gypsy,Gypsy,mdg1{}RR48394,Gypsy,mdg1{}1611,mdg1{}1610,Gypsy,mdg1{}914,Gypsy,Gypsy,mdg1{}2138,mdg1{}1442,Gypsy,mdg1{}1720,Gypsy,Gypsy,mdg…	19,TTGGTGTATGGCTTTACGGG,1.68658,Gypsy,mdg1{}305,Gypsy,Gypsy,BOOKEND-1156.i1,Gypsy,Gypsy,Gypsy,Gypsy,Gypsy,mdg1{}831,Gypsy,RR50204,Gypsy,mdg1{}299,Gypsy,mdg1{}CG42335[iso-1],Gypsy,mdg1{}859,Gypsy,mdg1{}2139,mdg1{}2138,Gypsy,mdg1{}6544,Gypsy,mdg1{}29,Gypsy,mdg1{}1047,Gypsy,Gypsy,Gypsy,Gypsy,mdg1{}900,Gypsy,mdg1{}1280,Gypsy,Gypsy,mdg1{}6612,RR49783{}mdg1,Gypsy,mdg1{}1678,Gypsy,Gypsy,mdg1{}2138,mdg1{…	19,GCATCTCCTGATCTCCTTTT,1.23942,Gypsy,mdg1{}299,Gypsy,mdg1{}6544,Gypsy,mdg1{}305,Gypsy,mdg1{}1047,Gypsy,mdg1{}2139,mdg1{}2138,Gypsy,mdg1{}831,Gypsy,Gypsy,mdg1{}29,mdg1{}859,Gypsy,mdg1{}CG42335[iso-1],Gypsy,RR50204,Gypsy,Gypsy,Gypsy,Gypsy,Gypsy,Gypsy,Gypsy,Gypsy,Gypsy,mdg1{}2138,mdg1{}1678,Gypsy,mdg1{}900,Gypsy,mdg1{}RR48394,Gypsy,mdg1{}885,Gypsy,mdg1{}1442,Gypsy,mdg1{}1720,Gypsy,Gypsy,mdg1{}1720,…	19,TTTCGACCATTGGGGTGGTG,1.02133,mdg1{}299,Gypsy,mdg1{}831,Gypsy,RR50204,Gypsy,mdg1{}1025,mdg1{}1610,Gypsy,mdg1{}1047,Gypsy,mdg1{}CG42335[iso-1],Gypsy,mdg1{}859,Gypsy,Gypsy,mdg1{}305,mdg1{}2139,mdg1{}2138,Gypsy,mdg1{}6544,BOOKEND-3075.i1,Gypsy,mdg1{}29,Gypsy,Gypsy,mdg1{}1720,mdg1{}1720,Gypsy,mdg1{}1442,Gypsy,mdg1{}6612,RR49783{}mdg1,Gypsy,Gypsy,mdg1{}900,Gypsy,BOOKEND-1391.i1,mdg1{}1678,Gypsy,Gyps…	19,CAACTTGCCTTTGAATTTCT,1.78472,mdg1{}299,Gypsy,mdg1{}6544,Gypsy,mdg1{}CG42335[iso-1],Gypsy,mdg1{}305,Gypsy,RR50204,Gypsy,Gypsy,Gypsy,Gypsy,Gypsy,Gypsy,Gypsy,Gypsy,mdg1{}831,Gypsy,mdg1{}1047,Gypsy,Gypsy,mdg1{}29,mdg1{}859,Gypsy,mdg1{}2139,mdg1{}2138,Gypsy,mdg1{}885,Gypsy,mdg1{}1280,Gypsy,mdg1{}6612,RR49783{}mdg1,Gypsy,mdg1{}1442,Gypsy,mdg1{}1720,Gypsy,Gypsy,mdg1{}1611,mdg1{}1610,Gypsy,Gypsy,mdg1{…
g2-g20	FBti0059672_mdg1{}1611	3.49778	0.0487309	221.294	160	19,CTTTTCCTTTCTCTGTAAAT,1.55013,mdg1{}831,Gypsy,RR50204,Gypsy,Gypsy,mdg1{}29,mdg1{}859,Gypsy,mdg1{}299,Gypsy,mdg1{}6544,Gypsy,mdg1{}305,Gypsy,mdg1{}CG42335[iso-1],Gypsy,mdg1{}1047,Gypsy,mdg1{}2139,mdg1{}2138,Gypsy,mdg1{}6612,RR49783{}mdg1,Gypsy,mdg1{}1280,Gypsy,Gypsy,mdg1{}1611,mdg1{}1610,Gypsy,mdg1{}914,Gypsy,Gypsy,mdg1{}2138,mdg1{}1678,Gypsy,mdg1{}900,Gypsy,mdg1{}RR48394,Gypsy,mdg1{}885,Gypsy,m…	19,TCAAACTCAGGTATTGTGGA,1.88341,mdg1{}831,Gypsy,Gypsy,mdg1{}29,mdg1{}859,Gypsy,mdg1{}CG42335[iso-1],Gypsy,RR50204,Gypsy,Gypsy,Gypsy,Gypsy,Gypsy,Gypsy,mdg1{}299,Gypsy,mdg1{}6544,Gypsy,mdg1{}305,Gypsy,mdg1{}1047,Gypsy,mdg1{}2139,mdg1{}2138,Gypsy,mdg1{}914,Gypsy,Gypsy,mdg1{}2138,mdg1{}1678,Gypsy,mdg1{}900,Gypsy,mdg1{}RR48394,Gypsy,mdg1{}885,Gypsy,mdg1{}1442,Gypsy,mdg1{}1720,Gypsy,Gypsy,mdg1{}1720,Gy…	19,CTGAATGTCATCTGTATGGT,1.32894,Gypsy,mdg1{}305,RR50204,Gypsy,mdg1{}CG42335[iso-1],Gypsy,mdg1{}2139,mdg1{}2138,Gypsy,mdg1{}299,Gypsy,mdg1{}1047,Gypsy,mdg1{}29,Gypsy,mdg1{}859,Gypsy,mdg1{}6544,Gypsy,mdg1{}831,Gypsy,mdg1{}900,Gypsy,mdg1{}914,Gypsy,mdg1{}6612,RR49783{}mdg1,Gypsy,Gypsy,mdg1{}1720,mdg1{}1720,Gypsy,mdg1{}RR48394,Gypsy,mdg1{}885,Gypsy,Gypsy,mdg1{}1280,Gypsy,mdg1{}6543,mdg1{}RR48386,Gyps…	19,CAAACTATTCTCTGCTTTGC,1.11866,mdg1{}2139,mdg1{}2138,Gypsy,mdg1{}299,Gypsy,mdg1{}1047,Gypsy,mdg1{}29,Gypsy,mdg1{}859,Gypsy,mdg1{}6544,Gypsy,mdg1{}831,Gypsy,Gypsy,mdg1{}305,RR50204,Gypsy,mdg1{}CG42335[iso-1],Gypsy,mdg1{}900,Gypsy,mdg1{}914,Gypsy,mdg1{}6612,RR49783{}mdg1,Gypsy,Gypsy,mdg1{}1720,mdg1{}1720,Gypsy,mdg1{}RR48394,Gypsy,mdg1{}885,Gypsy,Gypsy,mdg1{}1280,Gypsy,mdg1{}6543,mdg1{}RR48386,Gyps…	19,CTTTTGTCAGATCTATTAGC,1.28337,Gypsy,mdg1{}29,mdg1{}859,Gypsy,mdg1{}CG42335[iso-1],Gypsy,RR50204,Gypsy,Gypsy,mdg1{}299,Gypsy,mdg1{}6544,Gypsy,mdg1{}305,Gypsy,mdg1{}1047,Gypsy,mdg1{}2139,mdg1{}2138,Gypsy,mdg1{}831,Gypsy,Gypsy,Gypsy,Gypsy,mdg1{}1280,Gypsy,mdg1{}6612,RR49783{}mdg1,Gypsy,Gypsy,mdg1{}1611,mdg1{}1610,Gypsy,mdg1{}914,Gypsy,Gypsy,mdg1{}2138,mdg1{}1678,Gypsy,mdg1{}900,Gypsy,mdg1{}RR48394…	19,TTATAATTTCCTCGGCCATT,1.05202,mdg1{}299,Gypsy,mdg1{}6544,Gypsy,mdg1{}305,Gypsy,mdg1{}1047,Gypsy,mdg1{}2139,mdg1{}2138,Gypsy,mdg1{}831,Gypsy,Gypsy,mdg1{}29,mdg1{}859,Gypsy,RR50204,Gypsy,mdg1{}CG42335[iso-1],Gypsy,Gypsy,Gypsy,Gypsy,Gypsy,Gypsy,Gypsy,Gypsy,mdg1{}1280,Gypsy,mdg1{}6612,RR49783{}mdg1,Gypsy,mdg1{}1611,mdg1{}1610,Gypsy,mdg1{}914,Gypsy,Gypsy,mdg1{}2138,mdg1{}1678,Gypsy,mdg1{}900,Gypsy,m…	19,TGTAATTCCTGGTTGGGGAT,1.2003,mdg1{}CG42335[iso-1],Gypsy,mdg1{}305,Gypsy,RR50204,Gypsy,mdg1{}1047,Gypsy,mdg1{}2139,mdg1{}2138,Gypsy,Gypsy,mdg1{}29,mdg1{}859,Gypsy,mdg1{}2136,Gypsy,mdg1{}299,Gypsy,mdg1{}6544,Gypsy,mdg1{}831,Gypsy,mdg1{}1442,Gypsy,mdg1{}1720,Gypsy,Gypsy,Gypsy,mdg1{}1720,Gypsy,mdg1{}1611,mdg1{}1610,Gypsy,mdg1{}914,Gypsy,mdg1{}6543,mdg1{}RR48386,Gypsy,Gypsy,mdg1{}2138,mdg1{}1678,Gyp…	19,TTGTATGTTTCGGACATTGT,1.05983,mdg1{}CG42335[iso-1],Gypsy,Gypsy,Gypsy,Gypsy,mdg1{}299,Gypsy,mdg1{}6544,Gypsy,mdg1{}305,Gypsy,mdg1{}1047,Gypsy,mdg1{}2139,mdg1{}2138,Gypsy,mdg1{}831,Gypsy,Gypsy,mdg1{}29,mdg1{}859,Gypsy,RR50204,Gypsy,Gypsy,Gypsy,Gypsy,mdg1{}1280,Gypsy,mdg1{}6612,RR49783{}mdg1,Gypsy,mdg1{}1611,mdg1{}1610,Gypsy,mdg1{}914,Gypsy,Gypsy,mdg1{}2138,mdg1{}1678,Gypsy,mdg1{}900,Gypsy,mdg1{}R…	19,AAGTTGTGTCTGTACTTGAC,1.80269,mdg1{}305,Gypsy,mdg1{}1047,Gypsy,mdg1{}2139,mdg1{}2138,Gypsy,mdg1{}831,Gypsy,RR50204,Gypsy,Gypsy,mdg1{}29,mdg1{}859,Gypsy,mdg1{}CG42335[iso-1],Gypsy,mdg1{}299,Gypsy,mdg1{}6544,Gypsy,mdg1{}RR48394,Gypsy,mdg1{}885,Gypsy,mdg1{}1442,Gypsy,mdg1{}1720,Gypsy,Gypsy,mdg1{}1720,Gypsy,mdg1{}6543,mdg1{}RR48386,Gypsy,Gypsy,mdg1{}6612,RR49783{}mdg1,Gypsy,mdg1{}1280,Gypsy,Gypsy,m…	19,ATTATTAGCTGATATGGTTT,1.10533,mdg1{}859,Gypsy,mdg1{}2139,mdg1{}2138,Gypsy,mdg1{}299,Gypsy,mdg1{}6544,Gypsy,mdg1{}CG42335[iso-1],Gypsy,mdg1{}305,Gypsy,RR50204,Gypsy,Gypsy,Gypsy,Gypsy,mdg1{}831,Gypsy,mdg1{}1047,Gypsy,Gypsy,mdg1{}29,mdg1{}6543,mdg1{}RR48386,Gypsy,mdg1{}1678,Gypsy,mdg1{}885,Gypsy,mdg1{}1280,Gypsy,mdg1{}6612,RR49783{}mdg1,Gypsy,mdg1{}1442,Gypsy,mdg1{}1720,Gypsy,Gypsy,mdg1{}1611,mdg1…	19,TTACTGCTTGTGATAAATGA,1.17359,mdg1{}299,Gypsy,mdg1{}6544,Gypsy,mdg1{}305,Gypsy,mdg1{}CG42335[iso-1],Gypsy,mdg1{}1047,Gypsy,mdg1{}2139,mdg1{}2138,Gypsy,mdg1{}831,Gypsy,RR50204,Gypsy,Gypsy,mdg1{}29,mdg1{}859,Gypsy,Gypsy,Gypsy,Gypsy,Gypsy,Gypsy,Gypsy,mdg1{}2138,mdg1{}1678,Gypsy,mdg1{}900,Gypsy,mdg1{}RR48394,Gypsy,mdg1{}885,Gypsy,mdg1{}1442,Gypsy,mdg1{}1720,Gypsy,Gypsy,mdg1{}1720,Gypsy,mdg1{}6543,m…	19,CGCTAGCATCTCCTGATCTC,1.35008,mdg1{}2139,mdg1{}2138,Gypsy,mdg1{}831,Gypsy,Gypsy,mdg1{}29,mdg1{}859,Gypsy,mdg1{}CG42335[iso-1],Gypsy,RR50204,Gypsy,Gypsy,Gypsy,Gypsy,Gypsy,Gypsy,Gypsy,Gypsy,Gypsy,mdg1{}299,Gypsy,mdg1{}6544,Gypsy,mdg1{}305,Gypsy,mdg1{}1047,Gypsy,Gypsy,Gypsy,Gypsy,Gypsy,mdg1{}1280,Gypsy,mdg1{}6612,RR49783{}mdg1,Gypsy,Gypsy,mdg1{}1611,mdg1{}1610,Gypsy,mdg1{}914,Gypsy,Gypsy,mdg1{}213…	19,TTGTCAGATCTATTAGCCGG,1.48739,mdg1{}305,Gypsy,mdg1{}1047,Gypsy,mdg1{}2139,mdg1{}2138,Gypsy,mdg1{}831,Gypsy,Gypsy,mdg1{}29,mdg1{}859,Gypsy,mdg1{}CG42335[iso-1],Gypsy,RR50204,Gypsy,Gypsy,mdg1{}299,Gypsy,mdg1{}6544,Gypsy,mdg1{}6612,RR49783{}mdg1,Gypsy,Gypsy,mdg1{}1611,mdg1{}1610,Gypsy,mdg1{}914,Gypsy,Gypsy,mdg1{}2138,mdg1{}1678,Gypsy,mdg1{}900,Gypsy,mdg1{}RR48394,Gypsy,mdg1{}885,Gypsy,mdg1{}1442,G…	19,CACTATTTTCTATATTTGCG,1.01117,mdg1{}6544,Gypsy,mdg1{}831,Gypsy,mdg1{}CG42335[iso-1],Gypsy,mdg1{}305,Gypsy,RR50204,Gypsy,mdg1{}1047,Gypsy,Gypsy,mdg1{}29,mdg1{}859,Gypsy,mdg1{}2139,mdg1{}2138,Gypsy,mdg1{}299,Gypsy,Gypsy,mdg1{}1611,mdg1{}1610,Gypsy,mdg1{}1678,Gypsy,mdg1{}900,Gypsy,mdg1{}RR48394,Gypsy,mdg1{}914,Gypsy,mdg1{}6543,mdg1{}RR48386,Gypsy,mdg1{}885,Gypsy,mdg1{}1280,Gypsy,mdg1{}6612,RR49783…	19,ATTATAATTTTGGTTACCAC,1.41908,mdg1{}1047,Gypsy,mdg1{}2139,mdg1{}2138,Gypsy,mdg1{}831,Gypsy,Gypsy,mdg1{}29,mdg1{}859,Gypsy,RR50204,Gypsy,mdg1{}CG42335[iso-1],Gypsy,Gypsy,Gypsy,Gypsy,Gypsy,Gypsy,mdg1{}299,Gypsy,mdg1{}6544,Gypsy,mdg1{}305,Gypsy,mdg1{}900,Gypsy,mdg1{}RR48394,Gypsy,mdg1{}885,Gypsy,mdg1{}1442,Gypsy,mdg1{}1720,Gypsy,Gypsy,mdg1{}1720,Gypsy,mdg1{}6543,mdg1{}RR48386,Gypsy,Gypsy,Gypsy,Gyp…	19,TTTCCTGTATTCTTATTCCT,1.44661,mdg1{}6544,Gypsy,mdg1{}305,Gypsy,mdg1{}1047,Gypsy,mdg1{}2139,mdg1{}2138,Gypsy,mdg1{}831,Gypsy,RR50204,Gypsy,Gypsy,mdg1{}29,mdg1{}859,Gypsy,mdg1{}CG42335[iso-1],Gypsy,mdg1{}299,Gypsy,mdg1{}1720,Gypsy,Gypsy,mdg1{}1720,Gypsy,mdg1{}6543,mdg1{}RR48386,Gypsy,Gypsy,mdg1{}6612,RR49783{}mdg1,Gypsy,mdg1{}1280,Gypsy,Gypsy,mdg1{}1611,mdg1{}1610,Gypsy,mdg1{}914,Gypsy,Gypsy,mdg1…	19,ATTTGAATTGCCGGTCATTT,1.04885,mdg1{}859,Gypsy,RR50204,Gypsy,mdg1{}CG42335[iso-1],Gypsy,mdg1{}299,Gypsy,mdg1{}6544,Gypsy,mdg1{}305,Gypsy,mdg1{}1047,Gypsy,mdg1{}2139,mdg1{}2138,Gypsy,mdg1{}831,Gypsy,Gypsy,mdg1{}29,mdg1{}6612,RR49783{}mdg1,Gypsy,mdg1{}1611,mdg1{}1610,Gypsy,mdg1{}914,Gypsy,Gypsy,mdg1{}2138,mdg1{}1678,Gypsy,mdg1{}900,Gypsy,mdg1{}RR48394,Gypsy,mdg1{}885,Gypsy,mdg1{}1442,Gypsy,mdg1{}1…	19,TTATCCAAACTATTCTCTGC,1.00336,mdg1{}6544,Gypsy,mdg1{}831,Gypsy,Gypsy,mdg1{}305,RR50204,Gypsy,mdg1{}CG42335[iso-1],Gypsy,mdg1{}2139,mdg1{}2138,Gypsy,mdg1{}299,Gypsy,mdg1{}1047,Gypsy,mdg1{}29,Gypsy,mdg1{}859,Gypsy,mdg1{}900,Gypsy,mdg1{}914,Gypsy,mdg1{}6612,RR49783{}mdg1,Gypsy,Gypsy,mdg1{}1720,mdg1{}1720,Gypsy,mdg1{}RR48394,Gypsy,mdg1{}885,Gypsy,Gypsy,mdg1{}1280,Gypsy,mdg1{}6543,mdg1{}RR48386,Gyps…	19,ATAATACACTATTTGAATTG,1.19076,mdg1{}2139,mdg1{}2138,Gypsy,mdg1{}831,Gypsy,Gypsy,mdg1{}29,mdg1{}859,Gypsy,RR50204,Gypsy,mdg1{}CG42335[iso-1],Gypsy,Gypsy,Gypsy,Gypsy,Gypsy,mdg1{}299,Gypsy,mdg1{}6544,Gypsy,mdg1{}305,Gypsy,mdg1{}1047,Gypsy,mdg1{}1442,Gypsy,mdg1{}1720,Gypsy,Gypsy,mdg1{}1720,Gypsy,mdg1{}6543,mdg1{}RR48386,Gypsy,Gypsy,Gypsy,Gypsy,Gypsy,Gypsy,mdg1{}1280,Gypsy,mdg1{}6612,RR49783{}mdg1,G…	19,ATTTCTGTACTGCAGTGTAT,1.04731,mdg1{}6544,Gypsy,mdg1{}305,Gypsy,mdg1{}1047,Gypsy,mdg1{}2139,mdg1{}2138,Gypsy,mdg1{}831,Gypsy,Gypsy,mdg1{}29,mdg1{}859,Gypsy,RR50204,Gypsy,mdg1{}CG42335[iso-1],Gypsy,Gypsy,Gypsy,Gypsy,Gypsy,mdg1{}299,Gypsy,Gypsy,mdg1{}1720,Gypsy,mdg1{}6543,mdg1{}RR48386,Gypsy,Gypsy,Gypsy,Gypsy,Gypsy,Gypsy,Gypsy,mdg1{}1280,Gypsy,mdg1{}6612,RR49783{}mdg1,Gypsy,mdg1{}1611,mdg1{}1610,G…	19,TGGAAGTGGGAATTTATCTG,1.3422,Gypsy,Gypsy,Gypsy,Gypsy,mdg1{}831,Gypsy,mdg1{}1047,Gypsy,Gypsy,mdg1{}29,mdg1{}859,Gypsy,mdg1{}2139,mdg1{}2138,Gypsy,mdg1{}299,Gypsy,mdg1{}6544,Gypsy,mdg1{}CG42335[iso-1],Gypsy,mdg1{}305,Gypsy,RR50204,Gypsy,Gypsy,Gypsy,mdg1{}914,Gypsy,mdg1{}6543,mdg1{}RR48386,Gypsy,mdg1{}1678,Gypsy,mdg1{}885,Gypsy,mdg1{}1280,Gypsy,mdg1{}6612,RR49783{}mdg1,Gypsy,mdg1{}1442,Gypsy,Gypsy…	19,CCTCTTTATTATCTTGTTAT,1.12492,mdg1{}299,Gypsy,mdg1{}1047,Gypsy,mdg1{}29,Gypsy,mdg1{}859,Gypsy,mdg1{}6544,Gypsy,mdg1{}831,Gypsy,Gypsy,mdg1{}305,RR50204,Gypsy,mdg1{}CG42335[iso-1],Gypsy,mdg1{}2139,mdg1{}2138,Gypsy,mdg1{}900,Gypsy,mdg1{}914,Gypsy,mdg1{}6612,RR49783{}mdg1,Gypsy,Gypsy,mdg1{}1720,mdg1{}1720,Gypsy,mdg1{}RR48394,Gypsy,mdg1{}885,Gypsy,Gypsy,mdg1{}1280,Gypsy,mdg1{}6543,mdg1{}RR48386,Gyps…	19,TTTTATTAATTTGTCAACTT,1.34382,mdg1{}299,Gypsy,mdg1{}6544,Gypsy,mdg1{}CG42335[iso-1],Gypsy,mdg1{}305,Gypsy,RR50204,Gypsy,Gypsy,Gypsy,Gypsy,Gypsy,Gypsy,Gypsy,Gypsy,Gypsy,Gypsy,mdg1{}831,Gypsy,mdg1{}1047,Gypsy,Gypsy,mdg1{}29,mdg1{}859,Gypsy,mdg1{}2139,mdg1{}2138,Gypsy,mdg1{}1611,mdg1{}1610,Gypsy,Gypsy,mdg1{}1720,Gypsy,mdg1{}900,Gypsy,Gypsy,mdg1{}2138,Gypsy,Gypsy,Gypsy,Gypsy,mdg1{}RR48394,Gypsy,mdg…	19,TTTCGGACATTGTGGGCATG,1.13273,mdg1{}6544,Gypsy,mdg1{}305,Gypsy,mdg1{}1047,Gypsy,mdg1{}2139,mdg1{}2138,Gypsy,mdg1{}831,Gypsy,Gypsy,mdg1{}29,mdg1{}859,Gypsy,RR50204,Gypsy,mdg1{}CG42335[iso-1],Gypsy,mdg1{}299,Gypsy,mdg1{}1611,mdg1{}1610,Gypsy,mdg1{}914,Gypsy,Gypsy,mdg1{}2138,mdg1{}1678,Gypsy,mdg1{}900,Gypsy,mdg1{}RR48394,Gypsy,mdg1{}885,Gypsy,mdg1{}1442,Gypsy,mdg1{}1720,Gypsy,Gypsy,mdg1{}1720,Gyps…	19,AACTTGCCTTTGAATTTCTG,1.42937,Gypsy,mdg1{}29,mdg1{}859,Gypsy,mdg1{}2139,mdg1{}2138,Gypsy,mdg1{}299,Gypsy,mdg1{}6544,Gypsy,mdg1{}CG42335[iso-1],Gypsy,mdg1{}305,Gypsy,RR50204,Gypsy,Gypsy,Gypsy,Gypsy,Gypsy,Gypsy,Gypsy,Gypsy,mdg1{}831,Gypsy,mdg1{}1047,Gypsy,Gypsy,mdg1{}1720,Gypsy,mdg1{}900,Gypsy,Gypsy,mdg1{}2138,Gypsy,Gypsy,Gypsy,Gypsy,Gypsy,mdg1{}RR48394,Gypsy,mdg1{}914,Gypsy,mdg1{}6543,mdg1{}RR48…	19,TTTGTCAGATCTATTAGCCG,1.4882,mdg1{}831,Gypsy,Gypsy,mdg1{}29,mdg1{}859,Gypsy,mdg1{}CG42335[iso-1],Gypsy,RR50204,Gypsy,Gypsy,mdg1{}299,Gypsy,mdg1{}6544,Gypsy,mdg1{}305,Gypsy,mdg1{}1047,Gypsy,mdg1{}2139,mdg1{}2138,Gypsy,Gypsy,mdg1{}1280,Gypsy,mdg1{}6612,RR49783{}mdg1,Gypsy,Gypsy,mdg1{}1611,mdg1{}1610,Gypsy,mdg1{}914,Gypsy,Gypsy,mdg1{}2138,mdg1{}1678,Gypsy,mdg1{}900,Gypsy,mdg1{}RR48394,Gypsy,mdg1{}…	19,CTGGTTTTTGACTTTCTGGC,1.47792,mdg1{}859,Gypsy,mdg1{}2139,mdg1{}2138,Gypsy,mdg1{}299,Gypsy,mdg1{}6544,Gypsy,mdg1{}CG42335[iso-1],Gypsy,mdg1{}305,Gypsy,RR50204,Gypsy,mdg1{}831,Gypsy,mdg1{}1047,Gypsy,Gypsy,mdg1{}29,mdg1{}914,Gypsy,mdg1{}6543,mdg1{}RR48386,Gypsy,mdg1{}1678,Gypsy,mdg1{}885,Gypsy,mdg1{}1280,Gypsy,mdg1{}6612,RR49783{}mdg1,Gypsy,mdg1{}1442,Gypsy,mdg1{}1720,Gypsy,Gypsy,mdg1{}1611,mdg1{}…	19,CTTTCGATATCCTCACCGAT,1.53296,mdg1{}6544,Gypsy,mdg1{}305,Gypsy,mdg1{}1047,Gypsy,mdg1{}2139,mdg1{}2138,Gypsy,mdg1{}831,Gypsy,RR50204,Gypsy,Gypsy,mdg1{}29,mdg1{}859,Gypsy,mdg1{}CG42335[iso-1],Gypsy,Gypsy,Gypsy,Gypsy,Gypsy,Gypsy,mdg1{}1636,Gypsy,Gypsy,mdg1{}299,Gypsy,mdg1{}1678,Gypsy,mdg1{}900,Gypsy,mdg1{}RR48394,Gypsy,mdg1{}885,Gypsy,mdg1{}1442,Gypsy,mdg1{}1720,Gypsy,Gypsy,mdg1{}1720,Gypsy,mdg1{}…	19,TTTAAGTTGTGTCTGTACTT,1.29435,mdg1{}299,Gypsy,mdg1{}6544,Gypsy,mdg1{}305,Gypsy,mdg1{}1047,Gypsy,mdg1{}2139,mdg1{}2138,Gypsy,mdg1{}831,Gypsy,RR50204,Gypsy,Gypsy,mdg1{}29,mdg1{}859,Gypsy,mdg1{}CG42335[iso-1],Gypsy,mdg1{}RR48394,Gypsy,mdg1{}885,Gypsy,mdg1{}1442,Gypsy,mdg1{}1720,Gypsy,Gypsy,mdg1{}1720,Gypsy,mdg1{}6543,mdg1{}RR48386,Gypsy,Gypsy,mdg1{}6612,RR49783{}mdg1,Gypsy,mdg1{}1280,Gypsy,Gypsy,m…	19,TTTGATGACATCGGGCGATT,1.32975,mdg1{}CG42335[iso-1],Gypsy,RR50204,Gypsy,Gypsy,Gypsy,Gypsy,Gypsy,Gypsy,mdg1{}299,Gypsy,mdg1{}6544,Gypsy,mdg1{}305,Gypsy,mdg1{}1047,Gypsy,mdg1{}2139,mdg1{}2138,Gypsy,mdg1{}831,Gypsy,Gypsy,mdg1{}29,mdg1{}859,Gypsy,mdg1{}6543,mdg1{}RR48386,Gypsy,Gypsy,Gypsy,Gypsy,Gypsy,Gypsy,Gypsy,Gypsy,Gypsy,mdg1{}1280,Gypsy,mdg1{}6612,RR49783{}mdg1,Gypsy,Gypsy,mdg1{}1611,mdg1{}1610,…	19,TTGAATTGCCGGTCATTTCT,1.02759,mdg1{}2139,mdg1{}2138,Gypsy,mdg1{}831,Gypsy,Gypsy,mdg1{}29,mdg1{}859,Gypsy,RR50204,Gypsy,mdg1{}CG42335[iso-1],Gypsy,mdg1{}299,Gypsy,mdg1{}6544,Gypsy,mdg1{}305,Gypsy,mdg1{}1047,Gypsy,Gypsy,Gypsy,Gypsy,Gypsy,mdg1{}1280,Gypsy,mdg1{}6612,RR49783{}mdg1,Gypsy,mdg1{}1611,mdg1{}1610,Gypsy,mdg1{}914,Gypsy,Gypsy,mdg1{}2138,mdg1{}1678,Gypsy,mdg1{}900,Gypsy,mdg1{}RR48394,Gypsy…	19,TATGGTTTTGAGCTTATCGT,1.24488,RR50204,Gypsy,mdg1{}CG42335[iso-1],Gypsy,Gypsy,Gypsy,Gypsy,Gypsy,Gypsy,Gypsy,mdg1{}299,Gypsy,mdg1{}6544,Gypsy,mdg1{}305,Gypsy,mdg1{}1047,Gypsy,mdg1{}2139,mdg1{}2138,Gypsy,mdg1{}831,Gypsy,Gypsy,mdg1{}29,mdg1{}859,Gypsy,mdg1{}1611,mdg1{}1610,Gypsy,mdg1{}914,Gypsy,Gypsy,mdg1{}2138,mdg1{}1678,Gypsy,mdg1{}900,Gypsy,mdg1{}RR48394,Gypsy,mdg1{}885,Gypsy,mdg1{}1442,Gypsy,md…	19,CAGATCTATTAGCCGGAGAG,1.27792,mdg1{}831,Gypsy,Gypsy,mdg1{}29,mdg1{}859,Gypsy,mdg1{}CG42335[iso-1],Gypsy,RR50204,Gypsy,mdg1{}299,Gypsy,mdg1{}6544,Gypsy,mdg1{}305,Gypsy,mdg1{}1047,Gypsy,mdg1{}2139,mdg1{}2138,Gypsy,mdg1{}1611,mdg1{}1610,Gypsy,mdg1{}914,Gypsy,Gypsy,mdg1{}2138,mdg1{}1678,Gypsy,mdg1{}900,Gypsy,mdg1{}RR48394,Gypsy,mdg1{}885,Gypsy,mdg1{}1442,Gypsy,mdg1{}1720,Gypsy,Gypsy,mdg1{}1720,Gyps…	19,TTCTGGTTTTTGACTTTCTG,1.4921,RR50204,Gypsy,mdg1{}831,Gypsy,mdg1{}1047,Gypsy,Gypsy,mdg1{}29,mdg1{}859,Gypsy,mdg1{}2139,mdg1{}2138,Gypsy,mdg1{}299,Gypsy,mdg1{}6544,Gypsy,mdg1{}CG42335[iso-1],Gypsy,mdg1{}305,Gypsy,Gypsy,mdg1{}1720,Gypsy,mdg1{}900,Gypsy,Gypsy,mdg1{}2138,Gypsy,mdg1{}RR48394,Gypsy,mdg1{}914,Gypsy,mdg1{}6543,mdg1{}RR48386,Gypsy,mdg1{}1678,Gypsy,mdg1{}885,Gypsy,mdg1{}1280,Gypsy,mdg1{}6…	19,TTTCATTCTAGTTTTCTGAT,1.04731,mdg1{}6544,Gypsy,RR50204,Gypsy,mdg1{}859,Gypsy,mdg1{}305,Gypsy,Gypsy,mdg1{}29,mdg1{}831,Gypsy,mdg1{}1047,Gypsy,mdg1{}CG42335[iso-1],Gypsy,mdg1{}2139,mdg1{}2138,Gypsy,mdg1{}299,Gypsy,mdg1{}900,Gypsy,mdg1{}885,Gypsy,mdg1{}1280,Gypsy,Gypsy,Gypsy,mdg1{}RR48394,Gypsy,mdg1{}1611,mdg1{}1610,Gypsy,mdg1{}914,Gypsy,Gypsy,mdg1{}2138,mdg1{}1442,Gypsy,mdg1{}1720,Gypsy,Gypsy,mdg…	19,TAATACTTCTAAAGTTCTTT,1.28809,Gypsy,mdg1{}29,mdg1{}859,Gypsy,mdg1{}831,Gypsy,mdg1{}1047,Gypsy,mdg1{}1611,mdg1{}1610,GypsyChr3L:17734043-17734044+	19,GCATCTCCTGATCTCCTTTT,1.23942,Gypsy,mdg1{}299,Gypsy,mdg1{}6544,Gypsy,mdg1{}305,Gypsy,mdg1{}1047,Gypsy,mdg1{}2139,mdg1{}2138,Gypsy,mdg1{}831,Gypsy,Gypsy,mdg1{}29,mdg1{}859,Gypsy,mdg1{}CG42335[iso-1],Gypsy,RR50204,Gypsy,Gypsy,Gypsy,Gypsy,Gypsy,Gypsy,Gypsy,Gypsy,Gypsy,mdg1{}2138,mdg1{}1678,Gypsy,mdg1{}900,Gypsy,mdg1{}RR48394,Gypsy,mdg1{}885,Gypsy,mdg1{}1442,Gypsy,mdg1{}1720,Gypsy,Gypsy,mdg1{}1720,…	19,CAACTTGCCTTTGAATTTCT,1.78472,mdg1{}299,Gypsy,mdg1{}6544,Gypsy,mdg1{}CG42335[iso-1],Gypsy,mdg1{}305,Gypsy,RR50204,Gypsy,Gypsy,Gypsy,Gypsy,Gypsy,Gypsy,Gypsy,Gypsy,mdg1{}831,Gypsy,mdg1{}1047,Gypsy,Gypsy,mdg1{}29,mdg1{}859,Gypsy,mdg1{}2139,mdg1{}2138,Gypsy,mdg1{}885,Gypsy,mdg1{}1280,Gypsy,mdg1{}6612,RR49783{}mdg1,Gypsy,mdg1{}1442,Gypsy,mdg1{}1720,Gypsy,Gypsy,mdg1{}1611,mdg1{}1610,Gypsy,Gypsy,mdg1{…	19,TCCGATTGTATGTTTCGGAC,1.13745,mdg1{}299,Gypsy,mdg1{}6544,Gypsy,mdg1{}305,Gypsy,mdg1{}1047,Gypsy,mdg1{}2139,mdg1{}2138,Gypsy,mdg1{}831,Gypsy,Gypsy,mdg1{}29,mdg1{}859,Gypsy,RR50204,Gypsy,mdg1{}CG42335[iso-1],Gypsy,Gypsy,Gypsy,Gypsy,Gypsy,mdg1{}6543,mdg1{}RR48386,Gypsy,Gypsy,Gypsy,Gypsy,Gypsy,Gypsy,mdg1{}1280,Gypsy,mdg1{}6612,RR49783{}mdg1,Gypsy,mdg1{}1611,mdg1{}1610,Gypsy,mdg1{}914,Gypsy,Gypsy,md…	19,TTTTGCTTTGATGACATCGG,1.45522,mdg1{}1047,Gypsy,mdg1{}2139,mdg1{}2138,Gypsy,mdg1{}831,Gypsy,Gypsy,mdg1{}29,mdg1{}859,Gypsy,mdg1{}CG42335[iso-1],Gypsy,RR50204,Gypsy,Gypsy,Gypsy,Gypsy,mdg1{}299,Gypsy,mdg1{}6544,Gypsy,mdg1{}305,Gypsy,Gypsy,mdg1{}1720,Gypsy,mdg1{}6543,mdg1{}RR48386,Gypsy,Gypsy,mdg1{}1280,Gypsy,mdg1{}6612,RR49783{}mdg1,Gypsy,Gypsy,mdg1{}1611,mdg1{}1610,Gypsy,mdg1{}914,Gypsy,Gypsy,mdg…	19,CACGGAACCTGTTTAGAAAT,2.02314,Gypsy,Gypsy,Gypsy,mdg1{}299,Gypsy,mdg1{}6544,Gypsy,mdg1{}305,Gypsy,mdg1{}1047,Gypsy,mdg1{}2139,mdg1{}2138,Gypsy,mdg1{}831,Gypsy,RR50204,Gypsy,Gypsy,mdg1{}29,mdg1{}859,Gypsy,Gypsy,Gypsy,Gypsy,Gypsy,mdg1{}2138,mdg1{}1678,Gypsy,mdg1{}900,Gypsy,mdg1{}RR48394,Gypsy,mdg1{}885,Gypsy,mdg1{}1442,Gypsy,mdg1{}1720,Gypsy,Gypsy,mdg1{}1720,Gypsy,mdg1{}6543,mdg1{}RR48386,Gypsy,Gy…	19,TAATCGCCATCTCTTTTCCT,1.16261,mdg1{}859,Gypsy,mdg1{}2139,mdg1{}2138,Gypsy,mdg1{}299,Gypsy,mdg1{}6544,Gypsy,mdg1{}CG42335[iso-1],Gypsy,mdg1{}305,Gypsy,RR50204,Gypsy,mdg1{}831,Gypsy,mdg1{}1047,Gypsy,Gypsy,mdg1{}29,mdg1{}1720,Gypsy,Gypsy,mdg1{}1611,mdg1{}1610,Gypsy,Gypsy,mdg1{}1720,Gypsy,mdg1{}900,Gypsy,Gypsy,mdg1{}2138,mdg1{}RR48394,Gypsy,mdg1{}914,Gypsy,mdg1{}6543,mdg1{}RR48386,Gypsy,mdg1{}1678,…	19,TATGGTTTTGGTTACCTCTT,1.51244,mdg1{}2139,mdg1{}2138,Gypsy,mdg1{}831,Gypsy,Gypsy,mdg1{}29,mdg1{}859,Gypsy,RR50204,Gypsy,mdg1{}CG42335[iso-1],Gypsy,Gypsy,Gypsy,Gypsy,Gypsy,Gypsy,Gypsy,mdg1{}299,Gypsy,mdg1{}6544,Gypsy,mdg1{}305,Gypsy,mdg1{}1047,Gypsy,mdg1{}1720,Gypsy,Gypsy,mdg1{}1720,Gypsy,mdg1{}6543,mdg1{}RR48386,Gypsy,Gypsy,Gypsy,Gypsy,Gypsy,Gypsy,Gypsy,mdg1{}1280,Gypsy,mdg1{}6612,RR49783{}mdg1,…	19,ATGTTATTACCGCTGGAATT,1.65832,Gypsy,Gypsy,mdg1{}299,Gypsy,mdg1{}6544,Gypsy,mdg1{}305,Gypsy,mdg1{}1047,Gypsy,mdg1{}2139,mdg1{}2138,Gypsy,mdg1{}831,Gypsy,RR50204,Gypsy,Gypsy,mdg1{}29,mdg1{}859,Gypsy,mdg1{}CG42335[iso-1],Gypsy,Gypsy,Gypsy,Gypsy,Gypsy,Gypsy,mdg1{}1280,Gypsy,Gypsy,mdg1{}1611,mdg1{}1610,Gypsy,mdg1{}914,Gypsy,Gypsy,mdg1{}2138,mdg1{}1678,Gypsy,mdg1{}900,Gypsy,mdg1{}RR48394,Gypsy,mdg1{}…
g2-g20	FBti0019396_opus{}1381	2.1371	0.0365709	125.912	16	19,TTATGCAATATTTGTTGCGC,1.31859,opus{}RR48326,Gypsy,opus{}1033,BOOKEND-2007.i3,Gypsy,opus{}336,Gypsy,opus{}127,BOOKEND-116-AS.i1,Gypsy,BOOKEND-1546.i1,opus{}861,Gypsy,opus{}1412,Gypsy,roo{}1676,opus{}415,Gypsy,opus{}6547,BOOKEND-2223.i1,Gypsy,opus{}6548,Gypsy,opus{}6546,Gypsy,opus{}RR48319,Gypsy,Gypsy,opus{}292,opus{}392,Gypsy,opus{}6545,Gypsy,opus{}6551,Gypsy,opus{}6613,opus{}RR48408,Gypsy,opus{…	19,TTTATTGATGACCTCTAATT,1.07626,opus{}RR48319,Gypsy,Gypsy,opus{}292,opus{}6551,Gypsy,opus{}RR48326,Gypsy,opus{}127,BOOKEND-116-AS.i1,Gypsy,BOOKEND-1546.i1,opus{}861,Gypsy,opus{}6545,Gypsy,opus{}392,Gypsy,opus{}6547,BOOKEND-2223.i1,Gypsy,opus{}306,BOOKEND-428.i1,Gypsy,opus{}21,Gypsy,opus{}1033,BOOKEND-2007-AS.i2,BOOKEND-2007.i3,Gypsy,roo{}1676,opus{}415,Gypsy,opus{}6546,Gypsy,opus{}6613,opus{}RR48…	19,TAACGTATCCAACAAGCTGC,1.25511,BOOKEND-1546.i1,opus{}861,Gypsy,opus{}6545,Gypsy,opus{}6547,BOOKEND-2223.i1,Gypsy,opus{}306,BOOKEND-428.i1,Gypsy,opus{}21,Gypsy,opus{}1033,BOOKEND-2007-AS.i2,BOOKEND-2007.i3,Gypsy,roo{}1676,opus{}415,Gypsy,opus{}6546,Gypsy,opus{}6613,opus{}RR48408,Gypsy,opus{}336,Gypsy,opus{}1412,Gypsy,opus{}6548,Gypsy,opus{}RR48319,Gypsy,Gypsy,opus{}292,opus{}392,Gypsy,opus{}6551,…	16,TATTTCTTATTTCTTATAAT,4.24697,Gypsy,opus{}6548,BOOKEND-2410.i1,Gypsy,opus{}RR48319,opus{}6546,Gypsy,opus{}6547,BOOKEND-2222.i1,Gypsy,opus{}1033,BOOKEND-2007-AS.i2,Gypsy,Pao,opus{}RR48326,Gypsy,opus{}336,Gypsy,Gypsy,opus{}21,BOOKEND-1120.i1,Gypsy,opus{}6613,opus{}RR48408,Gypsy,opus{}6551,BOOKEND-3137.i1,opus{}292,Gypsy,opus{}127,Gypsy,opus{}392,Gypsy,opus{}6545,BOOKEND-1113.i1,Gypsy,Pao,roo{}167…	19,TTAAATCGGCAAGTGATCCG,1.19709,opus{}306,BOOKEND-427.i1,Gypsy,Gypsy,opus{}292,BOOKEND-355.i1,opus{}6545,Gypsy,opus{}127,Gypsy,opus{}21,Gypsy,Gypsy,Gypsy,opus{}6546,Gypsy,opus{}6548,Gypsy,opus{}RR48319,Gypsy,opus{}392,Gypsy,opus{}1412,Gypsy,opus{}6613,opus{}RR48408,Gypsy,opus{}RR48326,Gypsy,opus{}6547,BOOKEND-2222.i1,Gypsy,opus{}6551,BOOKEND-3137.i1,Gypsy,roo{}1676,opus{}415,Gypsy,opus{}336,Gypsy…	19,TATTACTCGTACTGCCGCAG,7.40505,opus{}127,BOOKEND-116-AS.i1,Gypsy,BOOKEND-1546.i1,opus{}861,Gypsy,opus{}6545,Gypsy,opus{}6547,BOOKEND-2223.i1,Gypsy,opus{}306,BOOKEND-428.i1,Gypsy,opus{}21,Gypsy,opus{}1033,BOOKEND-2007-AS.i2,BOOKEND-2007.i3,Gypsy,roo{}1676,opus{}415,Gypsy,opus{}6546,Gypsy,opus{}6613,opus{}RR48408,Gypsy,opus{}336,Gypsy,opus{}1412,Gypsy,opus{}6548,Gypsy,opus{}RR48319,Gypsy,Gypsy,opu…	19,TGCATCAGGGTTCTCGGCAC,40.6674,opus{}6546,Gypsy,opus{}RR48319,Gypsy,Pao,Gypsy,opus{}6551,opus{}292,Gypsy,opus{}392,Gypsy,Pao,roo{}1676,opus{}415,opus{}6545,Gypsy,Gypsy,opus{}336,Gypsy,opus{}292,roo{}1676,opus{}415,Gypsy,opus{}392,Gypsy,opus{}6545,Gypsy,Gypsy,opus{}6551,Gypsy,opus{}336,Gypsy,Gypsy,opus{}6613,opus{}RR48408,opus{}6613,opus{}RR48408,Gypsy,opus{}306,Gypsy,opus{}306,BOOKEND-428.i1,Gyp…	19,TTAGATCAGATTTGTGGAAA,30.6895,opus{}RR48326,Gypsy,opus{}6547,BOOKEND-2222.i1,Gypsy,opus{}6551,BOOKEND-3137.i1,Gypsy,roo{}1676,opus{}415,Gypsy,opus{}336,Gypsy,Gypsy,opus{}292,BOOKEND-355.i2,BOOKEND-355.i1,opus{}6545,BOOKEND-1113.i1,Gypsy,opus{}127,Gypsy,opus{}306,BOOKEND-427.i1,Gypsy,Gypsy,opus{}21,Gypsy,opus{}6546,Gypsy,opus{}6548,Gypsy,BOOKEND-2410.i1,opus{}RR48319,Gypsy,opus{}392,Gypsy,opus{}…	19,TGTTTTATTAATTTAAATTA,2.50235,opus{}6551,Gypsy,opus{}6613,opus{}RR48408,Gypsy,opus{}306,BOOKEND-428.i1,Gypsy,opus{}21,Gypsy,opus{}RR48326,Gypsy,opus{}336,Gypsy,opus{}127,BOOKEND-116-AS.i1,Gypsy,BOOKEND-1546.i1,opus{}861,Gypsy,opus{}1412,Gypsy,opus{}1033,BOOKEND-2007-AS.i2,BOOKEND-2007.i3,Gypsy,roo{}1676,opus{}415,Gypsy,opus{}6547,BOOKEND-2223.i1,Gypsy,opus{}6548,Gypsy,opus{}6546,Gypsy,opus{}RR4…	19,TTTATGTCGTCCCAATCGTC,18.0399,opus{}RR48326,Gypsy,opus{}1412,Gypsy,opus{}6547,BOOKEND-2222.i1,Gypsy,opus{}6551,BOOKEND-3137.i1,Gypsy,roo{}1676,opus{}415,Gypsy,opus{}6613,opus{}RR48408,Gypsy,opus{}336,Gypsy,Gypsy,opus{}292,BOOKEND-355.i1,opus{}127,Gypsy,opus{}6545,Gypsy,opus{}392,Gypsy,opus{}306,BOOKEND-427.i1,Gypsy,opus{}21,Gypsy,opus{}6546,Gypsy,opus{}6548,Gypsy,opus{}RR48319,Gypsy,opus{}374,G…	19,TCCTGTGAGAGGACAGCTCC,1.4763,opus{}336,Gypsy,opus{}306,BOOKEND-427.i1,Gypsy,Gypsy,opus{}292,BOOKEND-355.i1,opus{}6545,Gypsy,opus{}127,Gypsy,opus{}6546,Gypsy,opus{}6548,Gypsy,opus{}RR48319,Gypsy,opus{}392,Gypsy,opus{}1412,Gypsy,opus{}21,Gypsy,opus{}6613,opus{}RR48408,Gypsy,opus{}RR48326,Gypsy,opus{}6547,BOOKEND-2222.i1,Gypsy,opus{}6551,BOOKEND-3137.i1,Gypsy,roo{}1676,opus{}415,Gypsy,opus{}659,BO…	19,TTGACGTTCGACTTCTCCGC,3.94412,opus{}21,Gypsy,opus{}6613,opus{}RR48408,Gypsy,opus{}6546,Gypsy,opus{}6548,Gypsy,opus{}RR48319,Gypsy,opus{}RR48326,Gypsy,opus{}1412,Gypsy,opus{}6547,BOOKEND-2222.i1,Gypsy,opus{}6551,BOOKEND-3137.i1,Gypsy,roo{}1676,opus{}415,Gypsy,opus{}336,Gypsy,opus{}392,Gypsy,opus{}306,BOOKEND-427.i1,Gypsy,Gypsy,opus{}292,BOOKEND-355.i1,opus{}6545,Gypsy,Gypsy,opus{}6550,Gypsy,opus…	19,TGTACGCTATCGGCCTATCT,1.91874,opus{}336,Gypsy,opus{}306,BOOKEND-427.i1,Gypsy,Gypsy,opus{}292,BOOKEND-355.i1,opus{}6545,Gypsy,opus{}127,Gypsy,opus{}6546,Gypsy,opus{}6548,Gypsy,opus{}RR48319,Gypsy,opus{}392,Gypsy,opus{}1412,Gypsy,opus{}21,Gypsy,opus{}6613,opus{}RR48408,Gypsy,opus{}RR48326,Gypsy,opus{}6547,BOOKEND-2222.i1,Gypsy,opus{}6551,BOOKEND-3137.i1,Gypsy,roo{}1676,opus{}415,Gypsy,opus{}1381,…	19,TCCTGATCTGGTTTTAACTG,1.10057,Gypsy,opus{}292,BOOKEND-355.i2,BOOKEND-355.i1,opus{}6545,BOOKEND-1113.i1,Gypsy,opus{}127,Gypsy,Gypsy,opus{}306,BOOKEND-427.i1,Gypsy,opus{}21,Gypsy,opus{}6546,Gypsy,opus{}6548,Gypsy,BOOKEND-2410.i1,opus{}RR48319,Gypsy,opus{}392,Gypsy,opus{}1412,Gypsy,BOOKEND-1120.i1,opus{}6613,opus{}RR48408,Gypsy,opus{}RR48326,Gypsy,opus{}6547,BOOKEND-2222.i1,Gypsy,opus{}6551,BOOKEN…	19,TCCTTGCGTGCGTGCTGTTA,5.87781,BOOKEND-1546.i1,opus{}861,Gypsy,opus{}6545,Gypsy,opus{}392,Gypsy,opus{}6547,BOOKEND-2223.i1,Gypsy,opus{}306,BOOKEND-428.i1,Gypsy,opus{}21,Gypsy,opus{}1033,BOOKEND-2007-AS.i2,BOOKEND-2007.i3,Gypsy,roo{}1676,opus{}415,Gypsy,opus{}6546,Gypsy,opus{}6613,opus{}RR48408,Gypsy,opus{}336,Gypsy,opus{}1412,Gypsy,opus{}6548,Gypsy,opus{}RR48319,Gypsy,Gypsy,opus{}292,opus{}6551,…	19,TGACTTATGCACACCACCAC,3.19661,opus{}336,Gypsy,opus{}127,BOOKEND-116-AS.i1,Gypsy,BOOKEND-1546.i1,opus{}861,Gypsy,opus{}6547,BOOKEND-2223.i1,Gypsy,opus{}6548,Gypsy,opus{}6546,Gypsy,opus{}RR48319,Gypsy,Gypsy,opus{}292,roo{}1676,opus{}415,Gypsy,opus{}392,Gypsy,opus{}6545,Gypsy,opus{}6551,Gypsy,opus{}6613,opus{}RR48408,Gypsy,opus{}306,BOOKEND-428.i1,Gypsy,opus{}21,Gypsy,opus{}1412,Gypsy,opus{}RR4832…
g2-g20	FBti0019422_opus{}1412	3.13967	1.25777e-06	125.912	16	19,TTATGCAATATTTGTTGCGC,1.31859,opus{}RR48326,Gypsy,opus{}1033,BOOKEND-2007.i3,Gypsy,opus{}336,Gypsy,opus{}127,BOOKEND-116-AS.i1,Gypsy,BOOKEND-1546.i1,opus{}861,Gypsy,opus{}1412,Gypsy,roo{}1676,opus{}415,Gypsy,opus{}6547,BOOKEND-2223.i1,Gypsy,opus{}6548,Gypsy,opus{}6546,Gypsy,opus{}RR48319,Gypsy,Gypsy,opus{}292,opus{}392,Gypsy,opus{}6545,Gypsy,opus{}6551,Gypsy,opus{}6613,opus{}RR48408,Gypsy,opus{…	19,TTTATTGATGACCTCTAATT,1.07626,opus{}RR48319,Gypsy,Gypsy,opus{}292,opus{}6551,Gypsy,opus{}RR48326,Gypsy,opus{}127,BOOKEND-116-AS.i1,Gypsy,BOOKEND-1546.i1,opus{}861,Gypsy,opus{}6545,Gypsy,opus{}392,Gypsy,opus{}6547,BOOKEND-2223.i1,Gypsy,opus{}306,BOOKEND-428.i1,Gypsy,opus{}21,Gypsy,opus{}1033,BOOKEND-2007-AS.i2,BOOKEND-2007.i3,Gypsy,roo{}1676,opus{}415,Gypsy,opus{}6546,Gypsy,opus{}6613,opus{}RR48…	19,TAACGTATCCAACAAGCTGC,1.25511,BOOKEND-1546.i1,opus{}861,Gypsy,opus{}6545,Gypsy,opus{}6547,BOOKEND-2223.i1,Gypsy,opus{}306,BOOKEND-428.i1,Gypsy,opus{}21,Gypsy,opus{}1033,BOOKEND-2007-AS.i2,BOOKEND-2007.i3,Gypsy,roo{}1676,opus{}415,Gypsy,opus{}6546,Gypsy,opus{}6613,opus{}RR48408,Gypsy,opus{}336,Gypsy,opus{}1412,Gypsy,opus{}6548,Gypsy,opus{}RR48319,Gypsy,Gypsy,opus{}292,opus{}392,Gypsy,opus{}6551,…	16,TATTTCTTATTTCTTATAAT,4.24697,Gypsy,opus{}6548,BOOKEND-2410.i1,Gypsy,opus{}RR48319,opus{}6546,Gypsy,opus{}6547,BOOKEND-2222.i1,Gypsy,opus{}1033,BOOKEND-2007-AS.i2,Gypsy,Pao,opus{}RR48326,Gypsy,opus{}336,Gypsy,Gypsy,opus{}21,BOOKEND-1120.i1,Gypsy,opus{}6613,opus{}RR48408,Gypsy,opus{}6551,BOOKEND-3137.i1,opus{}292,Gypsy,opus{}127,Gypsy,opus{}392,Gypsy,opus{}6545,BOOKEND-1113.i1,Gypsy,Pao,roo{}167…	19,TTAAATCGGCAAGTGATCCG,1.19709,opus{}306,BOOKEND-427.i1,Gypsy,Gypsy,opus{}292,BOOKEND-355.i1,opus{}6545,Gypsy,opus{}127,Gypsy,opus{}21,Gypsy,Gypsy,Gypsy,opus{}6546,Gypsy,opus{}6548,Gypsy,opus{}RR48319,Gypsy,opus{}392,Gypsy,opus{}1412,Gypsy,opus{}6613,opus{}RR48408,Gypsy,opus{}RR48326,Gypsy,opus{}6547,BOOKEND-2222.i1,Gypsy,opus{}6551,BOOKEND-3137.i1,Gypsy,roo{}1676,opus{}415,Gypsy,opus{}336,Gypsy…	19,TATTACTCGTACTGCCGCAG,7.40505,opus{}127,BOOKEND-116-AS.i1,Gypsy,BOOKEND-1546.i1,opus{}861,Gypsy,opus{}6545,Gypsy,opus{}6547,BOOKEND-2223.i1,Gypsy,opus{}306,BOOKEND-428.i1,Gypsy,opus{}21,Gypsy,opus{}1033,BOOKEND-2007-AS.i2,BOOKEND-2007.i3,Gypsy,roo{}1676,opus{}415,Gypsy,opus{}6546,Gypsy,opus{}6613,opus{}RR48408,Gypsy,opus{}336,Gypsy,opus{}1412,Gypsy,opus{}6548,Gypsy,opus{}RR48319,Gypsy,Gypsy,opu…	19,TGCATCAGGGTTCTCGGCAC,40.6674,opus{}6546,Gypsy,opus{}RR48319,Gypsy,Pao,Gypsy,opus{}6551,opus{}292,Gypsy,opus{}392,Gypsy,Pao,roo{}1676,opus{}415,opus{}6545,Gypsy,Gypsy,opus{}336,Gypsy,opus{}292,roo{}1676,opus{}415,Gypsy,opus{}392,Gypsy,opus{}6545,Gypsy,Gypsy,opus{}6551,Gypsy,opus{}336,Gypsy,Gypsy,opus{}6613,opus{}RR48408,opus{}6613,opus{}RR48408,Gypsy,opus{}306,Gypsy,opus{}306,BOOKEND-428.i1,Gyp…	19,TTAGATCAGATTTGTGGAAA,30.6895,opus{}RR48326,Gypsy,opus{}6547,BOOKEND-2222.i1,Gypsy,opus{}6551,BOOKEND-3137.i1,Gypsy,roo{}1676,opus{}415,Gypsy,opus{}336,Gypsy,Gypsy,opus{}292,BOOKEND-355.i2,BOOKEND-355.i1,opus{}6545,BOOKEND-1113.i1,Gypsy,opus{}127,Gypsy,opus{}306,BOOKEND-427.i1,Gypsy,Gypsy,opus{}21,Gypsy,opus{}6546,Gypsy,opus{}6548,Gypsy,BOOKEND-2410.i1,opus{}RR48319,Gypsy,opus{}392,Gypsy,opus{}…	19,TGTTTTATTAATTTAAATTA,2.50235,opus{}6551,Gypsy,opus{}6613,opus{}RR48408,Gypsy,opus{}306,BOOKEND-428.i1,Gypsy,opus{}21,Gypsy,opus{}RR48326,Gypsy,opus{}336,Gypsy,opus{}127,BOOKEND-116-AS.i1,Gypsy,BOOKEND-1546.i1,opus{}861,Gypsy,opus{}1412,Gypsy,opus{}1033,BOOKEND-2007-AS.i2,BOOKEND-2007.i3,Gypsy,roo{}1676,opus{}415,Gypsy,opus{}6547,BOOKEND-2223.i1,Gypsy,opus{}6548,Gypsy,opus{}6546,Gypsy,opus{}RR4…	19,TTTATGTCGTCCCAATCGTC,18.0399,opus{}RR48326,Gypsy,opus{}1412,Gypsy,opus{}6547,BOOKEND-2222.i1,Gypsy,opus{}6551,BOOKEND-3137.i1,Gypsy,roo{}1676,opus{}415,Gypsy,opus{}6613,opus{}RR48408,Gypsy,opus{}336,Gypsy,Gypsy,opus{}292,BOOKEND-355.i1,opus{}127,Gypsy,opus{}6545,Gypsy,opus{}392,Gypsy,opus{}306,BOOKEND-427.i1,Gypsy,opus{}21,Gypsy,opus{}6546,Gypsy,opus{}6548,Gypsy,opus{}RR48319,Gypsy,opus{}374,G…	19,TCCTGTGAGAGGACAGCTCC,1.4763,opus{}336,Gypsy,opus{}306,BOOKEND-427.i1,Gypsy,Gypsy,opus{}292,BOOKEND-355.i1,opus{}6545,Gypsy,opus{}127,Gypsy,opus{}6546,Gypsy,opus{}6548,Gypsy,opus{}RR48319,Gypsy,opus{}392,Gypsy,opus{}1412,Gypsy,opus{}21,Gypsy,opus{}6613,opus{}RR48408,Gypsy,opus{}RR48326,Gypsy,opus{}6547,BOOKEND-2222.i1,Gypsy,opus{}6551,BOOKEND-3137.i1,Gypsy,roo{}1676,opus{}415,Gypsy,opus{}659,BO…	19,TTGACGTTCGACTTCTCCGC,3.94412,opus{}21,Gypsy,opus{}6613,opus{}RR48408,Gypsy,opus{}6546,Gypsy,opus{}6548,Gypsy,opus{}RR48319,Gypsy,opus{}RR48326,Gypsy,opus{}1412,Gypsy,opus{}6547,BOOKEND-2222.i1,Gypsy,opus{}6551,BOOKEND-3137.i1,Gypsy,roo{}1676,opus{}415,Gypsy,opus{}336,Gypsy,opus{}392,Gypsy,opus{}306,BOOKEND-427.i1,Gypsy,Gypsy,opus{}292,BOOKEND-355.i1,opus{}6545,Gypsy,Gypsy,opus{}6550,Gypsy,opus…	19,TGTACGCTATCGGCCTATCT,1.91874,opus{}336,Gypsy,opus{}306,BOOKEND-427.i1,Gypsy,Gypsy,opus{}292,BOOKEND-355.i1,opus{}6545,Gypsy,opus{}127,Gypsy,opus{}6546,Gypsy,opus{}6548,Gypsy,opus{}RR48319,Gypsy,opus{}392,Gypsy,opus{}1412,Gypsy,opus{}21,Gypsy,opus{}6613,opus{}RR48408,Gypsy,opus{}RR48326,Gypsy,opus{}6547,BOOKEND-2222.i1,Gypsy,opus{}6551,BOOKEND-3137.i1,Gypsy,roo{}1676,opus{}415,Gypsy,opus{}1381,…	19,TCCTGATCTGGTTTTAACTG,1.10057,Gypsy,opus{}292,BOOKEND-355.i2,BOOKEND-355.i1,opus{}6545,BOOKEND-1113.i1,Gypsy,opus{}127,Gypsy,Gypsy,opus{}306,BOOKEND-427.i1,Gypsy,opus{}21,Gypsy,opus{}6546,Gypsy,opus{}6548,Gypsy,BOOKEND-2410.i1,opus{}RR48319,Gypsy,opus{}392,Gypsy,opus{}1412,Gypsy,BOOKEND-1120.i1,opus{}6613,opus{}RR48408,Gypsy,opus{}RR48326,Gypsy,opus{}6547,BOOKEND-2222.i1,Gypsy,opus{}6551,BOOKEN…	19,TCCTTGCGTGCGTGCTGTTA,5.87781,BOOKEND-1546.i1,opus{}861,Gypsy,opus{}6545,Gypsy,opus{}392,Gypsy,opus{}6547,BOOKEND-2223.i1,Gypsy,opus{}306,BOOKEND-428.i1,Gypsy,opus{}21,Gypsy,opus{}1033,BOOKEND-2007-AS.i2,BOOKEND-2007.i3,Gypsy,roo{}1676,opus{}415,Gypsy,opus{}6546,Gypsy,opus{}6613,opus{}RR48408,Gypsy,opus{}336,Gypsy,opus{}1412,Gypsy,opus{}6548,Gypsy,opus{}RR48319,Gypsy,Gypsy,opus{}292,opus{}6551,…	19,TGACTTATGCACACCACCAC,3.19661,opus{}336,Gypsy,opus{}127,BOOKEND-116-AS.i1,Gypsy,BOOKEND-1546.i1,opus{}861,Gypsy,opus{}6547,BOOKEND-2223.i1,Gypsy,opus{}6548,Gypsy,opus{}6546,Gypsy,opus{}RR48319,Gypsy,Gypsy,opus{}292,roo{}1676,opus{}415,Gypsy,opus{}392,Gypsy,opus{}6545,Gypsy,opus{}6551,Gypsy,opus{}6613,opus{}RR48408,Gypsy,opus{}306,BOOKEND-428.i1,Gypsy,opus{}21,Gypsy,opus{}1412,Gypsy,opus{}RR4832…
g2-g20	FBti0215322_opus{}6545	2.3703	0.00173089	125.912	16	19,TTATGCAATATTTGTTGCGC,1.31859,opus{}RR48326,Gypsy,opus{}1033,BOOKEND-2007.i3,Gypsy,opus{}336,Gypsy,opus{}127,BOOKEND-116-AS.i1,Gypsy,BOOKEND-1546.i1,opus{}861,Gypsy,opus{}1412,Gypsy,roo{}1676,opus{}415,Gypsy,opus{}6547,BOOKEND-2223.i1,Gypsy,opus{}6548,Gypsy,opus{}6546,Gypsy,opus{}RR48319,Gypsy,Gypsy,opus{}292,opus{}392,Gypsy,opus{}6545,Gypsy,opus{}6551,Gypsy,opus{}6613,opus{}RR48408,Gypsy,opus{…	19,TTTATTGATGACCTCTAATT,1.07626,opus{}RR48319,Gypsy,Gypsy,opus{}292,opus{}6551,Gypsy,opus{}RR48326,Gypsy,opus{}127,BOOKEND-116-AS.i1,Gypsy,BOOKEND-1546.i1,opus{}861,Gypsy,opus{}6545,Gypsy,opus{}392,Gypsy,opus{}6547,BOOKEND-2223.i1,Gypsy,opus{}306,BOOKEND-428.i1,Gypsy,opus{}21,Gypsy,opus{}1033,BOOKEND-2007-AS.i2,BOOKEND-2007.i3,Gypsy,roo{}1676,opus{}415,Gypsy,opus{}6546,Gypsy,opus{}6613,opus{}RR48…	19,TAACGTATCCAACAAGCTGC,1.25511,BOOKEND-1546.i1,opus{}861,Gypsy,opus{}6545,Gypsy,opus{}6547,BOOKEND-2223.i1,Gypsy,opus{}306,BOOKEND-428.i1,Gypsy,opus{}21,Gypsy,opus{}1033,BOOKEND-2007-AS.i2,BOOKEND-2007.i3,Gypsy,roo{}1676,opus{}415,Gypsy,opus{}6546,Gypsy,opus{}6613,opus{}RR48408,Gypsy,opus{}336,Gypsy,opus{}1412,Gypsy,opus{}6548,Gypsy,opus{}RR48319,Gypsy,Gypsy,opus{}292,opus{}392,Gypsy,opus{}6551,…	16,TATTTCTTATTTCTTATAAT,4.24697,Gypsy,opus{}6548,BOOKEND-2410.i1,Gypsy,opus{}RR48319,opus{}6546,Gypsy,opus{}6547,BOOKEND-2222.i1,Gypsy,opus{}1033,BOOKEND-2007-AS.i2,Gypsy,Pao,opus{}RR48326,Gypsy,opus{}336,Gypsy,Gypsy,opus{}21,BOOKEND-1120.i1,Gypsy,opus{}6613,opus{}RR48408,Gypsy,opus{}6551,BOOKEND-3137.i1,opus{}292,Gypsy,opus{}127,Gypsy,opus{}392,Gypsy,opus{}6545,BOOKEND-1113.i1,Gypsy,Pao,roo{}167…	19,TTAAATCGGCAAGTGATCCG,1.19709,opus{}306,BOOKEND-427.i1,Gypsy,Gypsy,opus{}292,BOOKEND-355.i1,opus{}6545,Gypsy,opus{}127,Gypsy,opus{}21,Gypsy,Gypsy,Gypsy,opus{}6546,Gypsy,opus{}6548,Gypsy,opus{}RR48319,Gypsy,opus{}392,Gypsy,opus{}1412,Gypsy,opus{}6613,opus{}RR48408,Gypsy,opus{}RR48326,Gypsy,opus{}6547,BOOKEND-2222.i1,Gypsy,opus{}6551,BOOKEND-3137.i1,Gypsy,roo{}1676,opus{}415,Gypsy,opus{}336,Gypsy…	19,TATTACTCGTACTGCCGCAG,7.40505,opus{}127,BOOKEND-116-AS.i1,Gypsy,BOOKEND-1546.i1,opus{}861,Gypsy,opus{}6545,Gypsy,opus{}6547,BOOKEND-2223.i1,Gypsy,opus{}306,BOOKEND-428.i1,Gypsy,opus{}21,Gypsy,opus{}1033,BOOKEND-2007-AS.i2,BOOKEND-2007.i3,Gypsy,roo{}1676,opus{}415,Gypsy,opus{}6546,Gypsy,opus{}6613,opus{}RR48408,Gypsy,opus{}336,Gypsy,opus{}1412,Gypsy,opus{}6548,Gypsy,opus{}RR48319,Gypsy,Gypsy,opu…	19,TGCATCAGGGTTCTCGGCAC,40.6674,opus{}6546,Gypsy,opus{}RR48319,Gypsy,Pao,Gypsy,opus{}6551,opus{}292,Gypsy,opus{}392,Gypsy,Pao,roo{}1676,opus{}415,opus{}6545,Gypsy,Gypsy,opus{}336,Gypsy,opus{}292,roo{}1676,opus{}415,Gypsy,opus{}392,Gypsy,opus{}6545,Gypsy,Gypsy,opus{}6551,Gypsy,opus{}336,Gypsy,Gypsy,opus{}6613,opus{}RR48408,opus{}6613,opus{}RR48408,Gypsy,opus{}306,Gypsy,opus{}306,BOOKEND-428.i1,Gyp…	19,TTAGATCAGATTTGTGGAAA,30.6895,opus{}RR48326,Gypsy,opus{}6547,BOOKEND-2222.i1,Gypsy,opus{}6551,BOOKEND-3137.i1,Gypsy,roo{}1676,opus{}415,Gypsy,opus{}336,Gypsy,Gypsy,opus{}292,BOOKEND-355.i2,BOOKEND-355.i1,opus{}6545,BOOKEND-1113.i1,Gypsy,opus{}127,Gypsy,opus{}306,BOOKEND-427.i1,Gypsy,Gypsy,opus{}21,Gypsy,opus{}6546,Gypsy,opus{}6548,Gypsy,BOOKEND-2410.i1,opus{}RR48319,Gypsy,opus{}392,Gypsy,opus{}…	19,TGTTTTATTAATTTAAATTA,2.50235,opus{}6551,Gypsy,opus{}6613,opus{}RR48408,Gypsy,opus{}306,BOOKEND-428.i1,Gypsy,opus{}21,Gypsy,opus{}RR48326,Gypsy,opus{}336,Gypsy,opus{}127,BOOKEND-116-AS.i1,Gypsy,BOOKEND-1546.i1,opus{}861,Gypsy,opus{}1412,Gypsy,opus{}1033,BOOKEND-2007-AS.i2,BOOKEND-2007.i3,Gypsy,roo{}1676,opus{}415,Gypsy,opus{}6547,BOOKEND-2223.i1,Gypsy,opus{}6548,Gypsy,opus{}6546,Gypsy,opus{}RR4…	19,TTTATGTCGTCCCAATCGTC,18.0399,opus{}RR48326,Gypsy,opus{}1412,Gypsy,opus{}6547,BOOKEND-2222.i1,Gypsy,opus{}6551,BOOKEND-3137.i1,Gypsy,roo{}1676,opus{}415,Gypsy,opus{}6613,opus{}RR48408,Gypsy,opus{}336,Gypsy,Gypsy,opus{}292,BOOKEND-355.i1,opus{}127,Gypsy,opus{}6545,Gypsy,opus{}392,Gypsy,opus{}306,BOOKEND-427.i1,Gypsy,opus{}21,Gypsy,opus{}6546,Gypsy,opus{}6548,Gypsy,opus{}RR48319,Gypsy,opus{}374,G…	19,TCCTGTGAGAGGACAGCTCC,1.4763,opus{}336,Gypsy,opus{}306,BOOKEND-427.i1,Gypsy,Gypsy,opus{}292,BOOKEND-355.i1,opus{}6545,Gypsy,opus{}127,Gypsy,opus{}6546,Gypsy,opus{}6548,Gypsy,opus{}RR48319,Gypsy,opus{}392,Gypsy,opus{}1412,Gypsy,opus{}21,Gypsy,opus{}6613,opus{}RR48408,Gypsy,opus{}RR48326,Gypsy,opus{}6547,BOOKEND-2222.i1,Gypsy,opus{}6551,BOOKEND-3137.i1,Gypsy,roo{}1676,opus{}415,Gypsy,opus{}659,BO…	19,TTGACGTTCGACTTCTCCGC,3.94412,opus{}21,Gypsy,opus{}6613,opus{}RR48408,Gypsy,opus{}6546,Gypsy,opus{}6548,Gypsy,opus{}RR48319,Gypsy,opus{}RR48326,Gypsy,opus{}1412,Gypsy,opus{}6547,BOOKEND-2222.i1,Gypsy,opus{}6551,BOOKEND-3137.i1,Gypsy,roo{}1676,opus{}415,Gypsy,opus{}336,Gypsy,opus{}392,Gypsy,opus{}306,BOOKEND-427.i1,Gypsy,Gypsy,opus{}292,BOOKEND-355.i1,opus{}6545,Gypsy,Gypsy,opus{}6550,Gypsy,opus…	19,TGTACGCTATCGGCCTATCT,1.91874,opus{}336,Gypsy,opus{}306,BOOKEND-427.i1,Gypsy,Gypsy,opus{}292,BOOKEND-355.i1,opus{}6545,Gypsy,opus{}127,Gypsy,opus{}6546,Gypsy,opus{}6548,Gypsy,opus{}RR48319,Gypsy,opus{}392,Gypsy,opus{}1412,Gypsy,opus{}21,Gypsy,opus{}6613,opus{}RR48408,Gypsy,opus{}RR48326,Gypsy,opus{}6547,BOOKEND-2222.i1,Gypsy,opus{}6551,BOOKEND-3137.i1,Gypsy,roo{}1676,opus{}415,Gypsy,opus{}1381,…	19,TCCTGATCTGGTTTTAACTG,1.10057,Gypsy,opus{}292,BOOKEND-355.i2,BOOKEND-355.i1,opus{}6545,BOOKEND-1113.i1,Gypsy,opus{}127,Gypsy,Gypsy,opus{}306,BOOKEND-427.i1,Gypsy,opus{}21,Gypsy,opus{}6546,Gypsy,opus{}6548,Gypsy,BOOKEND-2410.i1,opus{}RR48319,Gypsy,opus{}392,Gypsy,opus{}1412,Gypsy,BOOKEND-1120.i1,opus{}6613,opus{}RR48408,Gypsy,opus{}RR48326,Gypsy,opus{}6547,BOOKEND-2222.i1,Gypsy,opus{}6551,BOOKEN…	19,TCCTTGCGTGCGTGCTGTTA,5.87781,BOOKEND-1546.i1,opus{}861,Gypsy,opus{}6545,Gypsy,opus{}392,Gypsy,opus{}6547,BOOKEND-2223.i1,Gypsy,opus{}306,BOOKEND-428.i1,Gypsy,opus{}21,Gypsy,opus{}1033,BOOKEND-2007-AS.i2,BOOKEND-2007.i3,Gypsy,roo{}1676,opus{}415,Gypsy,opus{}6546,Gypsy,opus{}6613,opus{}RR48408,Gypsy,opus{}336,Gypsy,opus{}1412,Gypsy,opus{}6548,Gypsy,opus{}RR48319,Gypsy,Gypsy,opus{}292,opus{}6551,…	19,TGACTTATGCACACCACCAC,3.19661,opus{}336,Gypsy,opus{}127,BOOKEND-116-AS.i1,Gypsy,BOOKEND-1546.i1,opus{}861,Gypsy,opus{}6547,BOOKEND-2223.i1,Gypsy,opus{}6548,Gypsy,opus{}6546,Gypsy,opus{}RR48319,Gypsy,Gypsy,opus{}292,roo{}1676,opus{}415,Gypsy,opus{}392,Gypsy,opus{}6545,Gypsy,opus{}6551,Gypsy,opus{}6613,opus{}RR48408,Gypsy,opus{}306,BOOKEND-428.i1,Gypsy,opus{}21,Gypsy,opus{}1412,Gypsy,opus{}RR4832…
g2-g20	FBti0215324_opus{}6547	3.43887	0.000584777	125.912	16	19,TTATGCAATATTTGTTGCGC,1.31859,opus{}RR48326,Gypsy,opus{}1033,BOOKEND-2007.i3,Gypsy,opus{}336,Gypsy,opus{}127,BOOKEND-116-AS.i1,Gypsy,BOOKEND-1546.i1,opus{}861,Gypsy,opus{}1412,Gypsy,roo{}1676,opus{}415,Gypsy,opus{}6547,BOOKEND-2223.i1,Gypsy,opus{}6548,Gypsy,opus{}6546,Gypsy,opus{}RR48319,Gypsy,Gypsy,opus{}292,opus{}392,Gypsy,opus{}6545,Gypsy,opus{}6551,Gypsy,opus{}6613,opus{}RR48408,Gypsy,opus{…	19,TTTATTGATGACCTCTAATT,1.07626,opus{}RR48319,Gypsy,Gypsy,opus{}292,opus{}6551,Gypsy,opus{}RR48326,Gypsy,opus{}127,BOOKEND-116-AS.i1,Gypsy,BOOKEND-1546.i1,opus{}861,Gypsy,opus{}6545,Gypsy,opus{}392,Gypsy,opus{}6547,BOOKEND-2223.i1,Gypsy,opus{}306,BOOKEND-428.i1,Gypsy,opus{}21,Gypsy,opus{}1033,BOOKEND-2007-AS.i2,BOOKEND-2007.i3,Gypsy,roo{}1676,opus{}415,Gypsy,opus{}6546,Gypsy,opus{}6613,opus{}RR48…	19,TAACGTATCCAACAAGCTGC,1.25511,BOOKEND-1546.i1,opus{}861,Gypsy,opus{}6545,Gypsy,opus{}6547,BOOKEND-2223.i1,Gypsy,opus{}306,BOOKEND-428.i1,Gypsy,opus{}21,Gypsy,opus{}1033,BOOKEND-2007-AS.i2,BOOKEND-2007.i3,Gypsy,roo{}1676,opus{}415,Gypsy,opus{}6546,Gypsy,opus{}6613,opus{}RR48408,Gypsy,opus{}336,Gypsy,opus{}1412,Gypsy,opus{}6548,Gypsy,opus{}RR48319,Gypsy,Gypsy,opus{}292,opus{}392,Gypsy,opus{}6551,…	16,TATTTCTTATTTCTTATAAT,4.24697,Gypsy,opus{}6548,BOOKEND-2410.i1,Gypsy,opus{}RR48319,opus{}6546,Gypsy,opus{}6547,BOOKEND-2222.i1,Gypsy,opus{}1033,BOOKEND-2007-AS.i2,Gypsy,Pao,opus{}RR48326,Gypsy,opus{}336,Gypsy,Gypsy,opus{}21,BOOKEND-1120.i1,Gypsy,opus{}6613,opus{}RR48408,Gypsy,opus{}6551,BOOKEND-3137.i1,opus{}292,Gypsy,opus{}127,Gypsy,opus{}392,Gypsy,opus{}6545,BOOKEND-1113.i1,Gypsy,Pao,roo{}167…	19,TTAAATCGGCAAGTGATCCG,1.19709,opus{}306,BOOKEND-427.i1,Gypsy,Gypsy,opus{}292,BOOKEND-355.i1,opus{}6545,Gypsy,opus{}127,Gypsy,opus{}21,Gypsy,Gypsy,Gypsy,opus{}6546,Gypsy,opus{}6548,Gypsy,opus{}RR48319,Gypsy,opus{}392,Gypsy,opus{}1412,Gypsy,opus{}6613,opus{}RR48408,Gypsy,opus{}RR48326,Gypsy,opus{}6547,BOOKEND-2222.i1,Gypsy,opus{}6551,BOOKEND-3137.i1,Gypsy,roo{}1676,opus{}415,Gypsy,opus{}336,Gypsy…	19,TATTACTCGTACTGCCGCAG,7.40505,opus{}127,BOOKEND-116-AS.i1,Gypsy,BOOKEND-1546.i1,opus{}861,Gypsy,opus{}6545,Gypsy,opus{}6547,BOOKEND-2223.i1,Gypsy,opus{}306,BOOKEND-428.i1,Gypsy,opus{}21,Gypsy,opus{}1033,BOOKEND-2007-AS.i2,BOOKEND-2007.i3,Gypsy,roo{}1676,opus{}415,Gypsy,opus{}6546,Gypsy,opus{}6613,opus{}RR48408,Gypsy,opus{}336,Gypsy,opus{}1412,Gypsy,opus{}6548,Gypsy,opus{}RR48319,Gypsy,Gypsy,opu…	19,TGCATCAGGGTTCTCGGCAC,40.6674,opus{}6546,Gypsy,opus{}RR48319,Gypsy,Pao,Gypsy,opus{}6551,opus{}292,Gypsy,opus{}392,Gypsy,Pao,roo{}1676,opus{}415,opus{}6545,Gypsy,Gypsy,opus{}336,Gypsy,opus{}292,roo{}1676,opus{}415,Gypsy,opus{}392,Gypsy,opus{}6545,Gypsy,Gypsy,opus{}6551,Gypsy,opus{}336,Gypsy,Gypsy,opus{}6613,opus{}RR48408,opus{}6613,opus{}RR48408,Gypsy,opus{}306,Gypsy,opus{}306,BOOKEND-428.i1,Gyp…	19,TTAGATCAGATTTGTGGAAA,30.6895,opus{}RR48326,Gypsy,opus{}6547,BOOKEND-2222.i1,Gypsy,opus{}6551,BOOKEND-3137.i1,Gypsy,roo{}1676,opus{}415,Gypsy,opus{}336,Gypsy,Gypsy,opus{}292,BOOKEND-355.i2,BOOKEND-355.i1,opus{}6545,BOOKEND-1113.i1,Gypsy,opus{}127,Gypsy,opus{}306,BOOKEND-427.i1,Gypsy,Gypsy,opus{}21,Gypsy,opus{}6546,Gypsy,opus{}6548,Gypsy,BOOKEND-2410.i1,opus{}RR48319,Gypsy,opus{}392,Gypsy,opus{}…	19,TGTTTTATTAATTTAAATTA,2.50235,opus{}6551,Gypsy,opus{}6613,opus{}RR48408,Gypsy,opus{}306,BOOKEND-428.i1,Gypsy,opus{}21,Gypsy,opus{}RR48326,Gypsy,opus{}336,Gypsy,opus{}127,BOOKEND-116-AS.i1,Gypsy,BOOKEND-1546.i1,opus{}861,Gypsy,opus{}1412,Gypsy,opus{}1033,BOOKEND-2007-AS.i2,BOOKEND-2007.i3,Gypsy,roo{}1676,opus{}415,Gypsy,opus{}6547,BOOKEND-2223.i1,Gypsy,opus{}6548,Gypsy,opus{}6546,Gypsy,opus{}RR4…	19,TTTATGTCGTCCCAATCGTC,18.0399,opus{}RR48326,Gypsy,opus{}1412,Gypsy,opus{}6547,BOOKEND-2222.i1,Gypsy,opus{}6551,BOOKEND-3137.i1,Gypsy,roo{}1676,opus{}415,Gypsy,opus{}6613,opus{}RR48408,Gypsy,opus{}336,Gypsy,Gypsy,opus{}292,BOOKEND-355.i1,opus{}127,Gypsy,opus{}6545,Gypsy,opus{}392,Gypsy,opus{}306,BOOKEND-427.i1,Gypsy,opus{}21,Gypsy,opus{}6546,Gypsy,opus{}6548,Gypsy,opus{}RR48319,Gypsy,opus{}374,G…	19,TCCTGTGAGAGGACAGCTCC,1.4763,opus{}336,Gypsy,opus{}306,BOOKEND-427.i1,Gypsy,Gypsy,opus{}292,BOOKEND-355.i1,opus{}6545,Gypsy,opus{}127,Gypsy,opus{}6546,Gypsy,opus{}6548,Gypsy,opus{}RR48319,Gypsy,opus{}392,Gypsy,opus{}1412,Gypsy,opus{}21,Gypsy,opus{}6613,opus{}RR48408,Gypsy,opus{}RR48326,Gypsy,opus{}6547,BOOKEND-2222.i1,Gypsy,opus{}6551,BOOKEND-3137.i1,Gypsy,roo{}1676,opus{}415,Gypsy,opus{}659,BO…	19,TTGACGTTCGACTTCTCCGC,3.94412,opus{}21,Gypsy,opus{}6613,opus{}RR48408,Gypsy,opus{}6546,Gypsy,opus{}6548,Gypsy,opus{}RR48319,Gypsy,opus{}RR48326,Gypsy,opus{}1412,Gypsy,opus{}6547,BOOKEND-2222.i1,Gypsy,opus{}6551,BOOKEND-3137.i1,Gypsy,roo{}1676,opus{}415,Gypsy,opus{}336,Gypsy,opus{}392,Gypsy,opus{}306,BOOKEND-427.i1,Gypsy,Gypsy,opus{}292,BOOKEND-355.i1,opus{}6545,Gypsy,Gypsy,opus{}6550,Gypsy,opus…	19,TGTACGCTATCGGCCTATCT,1.91874,opus{}336,Gypsy,opus{}306,BOOKEND-427.i1,Gypsy,Gypsy,opus{}292,BOOKEND-355.i1,opus{}6545,Gypsy,opus{}127,Gypsy,opus{}6546,Gypsy,opus{}6548,Gypsy,opus{}RR48319,Gypsy,opus{}392,Gypsy,opus{}1412,Gypsy,opus{}21,Gypsy,opus{}6613,opus{}RR48408,Gypsy,opus{}RR48326,Gypsy,opus{}6547,BOOKEND-2222.i1,Gypsy,opus{}6551,BOOKEND-3137.i1,Gypsy,roo{}1676,opus{}415,Gypsy,opus{}1381,…	19,TCCTGATCTGGTTTTAACTG,1.10057,Gypsy,opus{}292,BOOKEND-355.i2,BOOKEND-355.i1,opus{}6545,BOOKEND-1113.i1,Gypsy,opus{}127,Gypsy,Gypsy,opus{}306,BOOKEND-427.i1,Gypsy,opus{}21,Gypsy,opus{}6546,Gypsy,opus{}6548,Gypsy,BOOKEND-2410.i1,opus{}RR48319,Gypsy,opus{}392,Gypsy,opus{}1412,Gypsy,BOOKEND-1120.i1,opus{}6613,opus{}RR48408,Gypsy,opus{}RR48326,Gypsy,opus{}6547,BOOKEND-2222.i1,Gypsy,opus{}6551,BOOKEN…	19,TCCTTGCGTGCGTGCTGTTA,5.87781,BOOKEND-1546.i1,opus{}861,Gypsy,opus{}6545,Gypsy,opus{}392,Gypsy,opus{}6547,BOOKEND-2223.i1,Gypsy,opus{}306,BOOKEND-428.i1,Gypsy,opus{}21,Gypsy,opus{}1033,BOOKEND-2007-AS.i2,BOOKEND-2007.i3,Gypsy,roo{}1676,opus{}415,Gypsy,opus{}6546,Gypsy,opus{}6613,opus{}RR48408,Gypsy,opus{}336,Gypsy,opus{}1412,Gypsy,opus{}6548,Gypsy,opus{}RR48319,Gypsy,Gypsy,opus{}292,opus{}6551,…	19,TGACTTATGCACACCACCAC,3.19661,opus{}336,Gypsy,opus{}127,BOOKEND-116-AS.i1,Gypsy,BOOKEND-1546.i1,opus{}861,Gypsy,opus{}6547,BOOKEND-2223.i1,Gypsy,opus{}6548,Gypsy,opus{}6546,Gypsy,opus{}RR48319,Gypsy,Gypsy,opus{}292,roo{}1676,opus{}415,Gypsy,opus{}392,Gypsy,opus{}6545,Gypsy,opus{}6551,Gypsy,opus{}6613,opus{}RR48408,Gypsy,opus{}306,BOOKEND-428.i1,Gypsy,opus{}21,Gypsy,opus{}1412,Gypsy,opus{}RR4832…
g2-g20	FBti0215329_opus{}6552	1.94701	0.0181286	125.912	16	19,TTATGCAATATTTGTTGCGC,1.31859,opus{}RR48326,Gypsy,opus{}1033,BOOKEND-2007.i3,Gypsy,opus{}336,Gypsy,opus{}127,BOOKEND-116-AS.i1,Gypsy,BOOKEND-1546.i1,opus{}861,Gypsy,opus{}1412,Gypsy,roo{}1676,opus{}415,Gypsy,opus{}6547,BOOKEND-2223.i1,Gypsy,opus{}6548,Gypsy,opus{}6546,Gypsy,opus{}RR48319,Gypsy,Gypsy,opus{}292,opus{}392,Gypsy,opus{}6545,Gypsy,opus{}6551,Gypsy,opus{}6613,opus{}RR48408,Gypsy,opus{…	19,TTTATTGATGACCTCTAATT,1.07626,opus{}RR48319,Gypsy,Gypsy,opus{}292,opus{}6551,Gypsy,opus{}RR48326,Gypsy,opus{}127,BOOKEND-116-AS.i1,Gypsy,BOOKEND-1546.i1,opus{}861,Gypsy,opus{}6545,Gypsy,opus{}392,Gypsy,opus{}6547,BOOKEND-2223.i1,Gypsy,opus{}306,BOOKEND-428.i1,Gypsy,opus{}21,Gypsy,opus{}1033,BOOKEND-2007-AS.i2,BOOKEND-2007.i3,Gypsy,roo{}1676,opus{}415,Gypsy,opus{}6546,Gypsy,opus{}6613,opus{}RR48…	19,TAACGTATCCAACAAGCTGC,1.25511,BOOKEND-1546.i1,opus{}861,Gypsy,opus{}6545,Gypsy,opus{}6547,BOOKEND-2223.i1,Gypsy,opus{}306,BOOKEND-428.i1,Gypsy,opus{}21,Gypsy,opus{}1033,BOOKEND-2007-AS.i2,BOOKEND-2007.i3,Gypsy,roo{}1676,opus{}415,Gypsy,opus{}6546,Gypsy,opus{}6613,opus{}RR48408,Gypsy,opus{}336,Gypsy,opus{}1412,Gypsy,opus{}6548,Gypsy,opus{}RR48319,Gypsy,Gypsy,opus{}292,opus{}392,Gypsy,opus{}6551,…	16,TATTTCTTATTTCTTATAAT,4.24697,Gypsy,opus{}6548,BOOKEND-2410.i1,Gypsy,opus{}RR48319,opus{}6546,Gypsy,opus{}6547,BOOKEND-2222.i1,Gypsy,opus{}1033,BOOKEND-2007-AS.i2,Gypsy,Pao,opus{}RR48326,Gypsy,opus{}336,Gypsy,Gypsy,opus{}21,BOOKEND-1120.i1,Gypsy,opus{}6613,opus{}RR48408,Gypsy,opus{}6551,BOOKEND-3137.i1,opus{}292,Gypsy,opus{}127,Gypsy,opus{}392,Gypsy,opus{}6545,BOOKEND-1113.i1,Gypsy,Pao,roo{}167…	19,TTAAATCGGCAAGTGATCCG,1.19709,opus{}306,BOOKEND-427.i1,Gypsy,Gypsy,opus{}292,BOOKEND-355.i1,opus{}6545,Gypsy,opus{}127,Gypsy,opus{}21,Gypsy,Gypsy,Gypsy,opus{}6546,Gypsy,opus{}6548,Gypsy,opus{}RR48319,Gypsy,opus{}392,Gypsy,opus{}1412,Gypsy,opus{}6613,opus{}RR48408,Gypsy,opus{}RR48326,Gypsy,opus{}6547,BOOKEND-2222.i1,Gypsy,opus{}6551,BOOKEND-3137.i1,Gypsy,roo{}1676,opus{}415,Gypsy,opus{}336,Gypsy…	19,TATTACTCGTACTGCCGCAG,7.40505,opus{}127,BOOKEND-116-AS.i1,Gypsy,BOOKEND-1546.i1,opus{}861,Gypsy,opus{}6545,Gypsy,opus{}6547,BOOKEND-2223.i1,Gypsy,opus{}306,BOOKEND-428.i1,Gypsy,opus{}21,Gypsy,opus{}1033,BOOKEND-2007-AS.i2,BOOKEND-2007.i3,Gypsy,roo{}1676,opus{}415,Gypsy,opus{}6546,Gypsy,opus{}6613,opus{}RR48408,Gypsy,opus{}336,Gypsy,opus{}1412,Gypsy,opus{}6548,Gypsy,opus{}RR48319,Gypsy,Gypsy,opu…	19,TGCATCAGGGTTCTCGGCAC,40.6674,opus{}6546,Gypsy,opus{}RR48319,Gypsy,Pao,Gypsy,opus{}6551,opus{}292,Gypsy,opus{}392,Gypsy,Pao,roo{}1676,opus{}415,opus{}6545,Gypsy,Gypsy,opus{}336,Gypsy,opus{}292,roo{}1676,opus{}415,Gypsy,opus{}392,Gypsy,opus{}6545,Gypsy,Gypsy,opus{}6551,Gypsy,opus{}336,Gypsy,Gypsy,opus{}6613,opus{}RR48408,opus{}6613,opus{}RR48408,Gypsy,opus{}306,Gypsy,opus{}306,BOOKEND-428.i1,Gyp…	19,TTAGATCAGATTTGTGGAAA,30.6895,opus{}RR48326,Gypsy,opus{}6547,BOOKEND-2222.i1,Gypsy,opus{}6551,BOOKEND-3137.i1,Gypsy,roo{}1676,opus{}415,Gypsy,opus{}336,Gypsy,Gypsy,opus{}292,BOOKEND-355.i2,BOOKEND-355.i1,opus{}6545,BOOKEND-1113.i1,Gypsy,opus{}127,Gypsy,opus{}306,BOOKEND-427.i1,Gypsy,Gypsy,opus{}21,Gypsy,opus{}6546,Gypsy,opus{}6548,Gypsy,BOOKEND-2410.i1,opus{}RR48319,Gypsy,opus{}392,Gypsy,opus{}…	19,TGTTTTATTAATTTAAATTA,2.50235,opus{}6551,Gypsy,opus{}6613,opus{}RR48408,Gypsy,opus{}306,BOOKEND-428.i1,Gypsy,opus{}21,Gypsy,opus{}RR48326,Gypsy,opus{}336,Gypsy,opus{}127,BOOKEND-116-AS.i1,Gypsy,BOOKEND-1546.i1,opus{}861,Gypsy,opus{}1412,Gypsy,opus{}1033,BOOKEND-2007-AS.i2,BOOKEND-2007.i3,Gypsy,roo{}1676,opus{}415,Gypsy,opus{}6547,BOOKEND-2223.i1,Gypsy,opus{}6548,Gypsy,opus{}6546,Gypsy,opus{}RR4…	19,TTTATGTCGTCCCAATCGTC,18.0399,opus{}RR48326,Gypsy,opus{}1412,Gypsy,opus{}6547,BOOKEND-2222.i1,Gypsy,opus{}6551,BOOKEND-3137.i1,Gypsy,roo{}1676,opus{}415,Gypsy,opus{}6613,opus{}RR48408,Gypsy,opus{}336,Gypsy,Gypsy,opus{}292,BOOKEND-355.i1,opus{}127,Gypsy,opus{}6545,Gypsy,opus{}392,Gypsy,opus{}306,BOOKEND-427.i1,Gypsy,opus{}21,Gypsy,opus{}6546,Gypsy,opus{}6548,Gypsy,opus{}RR48319,Gypsy,opus{}374,G…	19,TCCTGTGAGAGGACAGCTCC,1.4763,opus{}336,Gypsy,opus{}306,BOOKEND-427.i1,Gypsy,Gypsy,opus{}292,BOOKEND-355.i1,opus{}6545,Gypsy,opus{}127,Gypsy,opus{}6546,Gypsy,opus{}6548,Gypsy,opus{}RR48319,Gypsy,opus{}392,Gypsy,opus{}1412,Gypsy,opus{}21,Gypsy,opus{}6613,opus{}RR48408,Gypsy,opus{}RR48326,Gypsy,opus{}6547,BOOKEND-2222.i1,Gypsy,opus{}6551,BOOKEND-3137.i1,Gypsy,roo{}1676,opus{}415,Gypsy,opus{}659,BO…	19,TTGACGTTCGACTTCTCCGC,3.94412,opus{}21,Gypsy,opus{}6613,opus{}RR48408,Gypsy,opus{}6546,Gypsy,opus{}6548,Gypsy,opus{}RR48319,Gypsy,opus{}RR48326,Gypsy,opus{}1412,Gypsy,opus{}6547,BOOKEND-2222.i1,Gypsy,opus{}6551,BOOKEND-3137.i1,Gypsy,roo{}1676,opus{}415,Gypsy,opus{}336,Gypsy,opus{}392,Gypsy,opus{}306,BOOKEND-427.i1,Gypsy,Gypsy,opus{}292,BOOKEND-355.i1,opus{}6545,Gypsy,Gypsy,opus{}6550,Gypsy,opus…	19,TGTACGCTATCGGCCTATCT,1.91874,opus{}336,Gypsy,opus{}306,BOOKEND-427.i1,Gypsy,Gypsy,opus{}292,BOOKEND-355.i1,opus{}6545,Gypsy,opus{}127,Gypsy,opus{}6546,Gypsy,opus{}6548,Gypsy,opus{}RR48319,Gypsy,opus{}392,Gypsy,opus{}1412,Gypsy,opus{}21,Gypsy,opus{}6613,opus{}RR48408,Gypsy,opus{}RR48326,Gypsy,opus{}6547,BOOKEND-2222.i1,Gypsy,opus{}6551,BOOKEND-3137.i1,Gypsy,roo{}1676,opus{}415,Gypsy,opus{}1381,…	19,TCCTGATCTGGTTTTAACTG,1.10057,Gypsy,opus{}292,BOOKEND-355.i2,BOOKEND-355.i1,opus{}6545,BOOKEND-1113.i1,Gypsy,opus{}127,Gypsy,Gypsy,opus{}306,BOOKEND-427.i1,Gypsy,opus{}21,Gypsy,opus{}6546,Gypsy,opus{}6548,Gypsy,BOOKEND-2410.i1,opus{}RR48319,Gypsy,opus{}392,Gypsy,opus{}1412,Gypsy,BOOKEND-1120.i1,opus{}6613,opus{}RR48408,Gypsy,opus{}RR48326,Gypsy,opus{}6547,BOOKEND-2222.i1,Gypsy,opus{}6551,BOOKEN…	19,TCCTTGCGTGCGTGCTGTTA,5.87781,BOOKEND-1546.i1,opus{}861,Gypsy,opus{}6545,Gypsy,opus{}392,Gypsy,opus{}6547,BOOKEND-2223.i1,Gypsy,opus{}306,BOOKEND-428.i1,Gypsy,opus{}21,Gypsy,opus{}1033,BOOKEND-2007-AS.i2,BOOKEND-2007.i3,Gypsy,roo{}1676,opus{}415,Gypsy,opus{}6546,Gypsy,opus{}6613,opus{}RR48408,Gypsy,opus{}336,Gypsy,opus{}1412,Gypsy,opus{}6548,Gypsy,opus{}RR48319,Gypsy,Gypsy,opus{}292,opus{}6551,…	19,TGACTTATGCACACCACCAC,3.19661,opus{}336,Gypsy,opus{}127,BOOKEND-116-AS.i1,Gypsy,BOOKEND-1546.i1,opus{}861,Gypsy,opus{}6547,BOOKEND-2223.i1,Gypsy,opus{}6548,Gypsy,opus{}6546,Gypsy,opus{}RR48319,Gypsy,Gypsy,opus{}292,roo{}1676,opus{}415,Gypsy,opus{}392,Gypsy,opus{}6545,Gypsy,opus{}6551,Gypsy,opus{}6613,opus{}RR48408,Gypsy,opus{}306,BOOKEND-428.i1,Gypsy,opus{}21,Gypsy,opus{}1412,Gypsy,opus{}RR4832…
g2-g20	FBti0215327_opus{}6550	2.55896	4.19692e-11	124.436	15	19,TTATGCAATATTTGTTGCGC,1.31859,opus{}RR48326,Gypsy,opus{}1033,BOOKEND-2007.i3,Gypsy,opus{}336,Gypsy,opus{}127,BOOKEND-116-AS.i1,Gypsy,BOOKEND-1546.i1,opus{}861,Gypsy,opus{}1412,Gypsy,roo{}1676,opus{}415,Gypsy,opus{}6547,BOOKEND-2223.i1,Gypsy,opus{}6548,Gypsy,opus{}6546,Gypsy,opus{}RR48319,Gypsy,Gypsy,opus{}292,opus{}392,Gypsy,opus{}6545,Gypsy,opus{}6551,Gypsy,opus{}6613,opus{}RR48408,Gypsy,opus{…	19,TTTATTGATGACCTCTAATT,1.07626,opus{}RR48319,Gypsy,Gypsy,opus{}292,opus{}6551,Gypsy,opus{}RR48326,Gypsy,opus{}127,BOOKEND-116-AS.i1,Gypsy,BOOKEND-1546.i1,opus{}861,Gypsy,opus{}6545,Gypsy,opus{}392,Gypsy,opus{}6547,BOOKEND-2223.i1,Gypsy,opus{}306,BOOKEND-428.i1,Gypsy,opus{}21,Gypsy,opus{}1033,BOOKEND-2007-AS.i2,BOOKEND-2007.i3,Gypsy,roo{}1676,opus{}415,Gypsy,opus{}6546,Gypsy,opus{}6613,opus{}RR48…	19,TAACGTATCCAACAAGCTGC,1.25511,BOOKEND-1546.i1,opus{}861,Gypsy,opus{}6545,Gypsy,opus{}6547,BOOKEND-2223.i1,Gypsy,opus{}306,BOOKEND-428.i1,Gypsy,opus{}21,Gypsy,opus{}1033,BOOKEND-2007-AS.i2,BOOKEND-2007.i3,Gypsy,roo{}1676,opus{}415,Gypsy,opus{}6546,Gypsy,opus{}6613,opus{}RR48408,Gypsy,opus{}336,Gypsy,opus{}1412,Gypsy,opus{}6548,Gypsy,opus{}RR48319,Gypsy,Gypsy,opus{}292,opus{}392,Gypsy,opus{}6551,…	16,TATTTCTTATTTCTTATAAT,4.24697,Gypsy,opus{}6548,BOOKEND-2410.i1,Gypsy,opus{}RR48319,opus{}6546,Gypsy,opus{}6547,BOOKEND-2222.i1,Gypsy,opus{}1033,BOOKEND-2007-AS.i2,Gypsy,Pao,opus{}RR48326,Gypsy,opus{}336,Gypsy,Gypsy,opus{}21,BOOKEND-1120.i1,Gypsy,opus{}6613,opus{}RR48408,Gypsy,opus{}6551,BOOKEND-3137.i1,opus{}292,Gypsy,opus{}127,Gypsy,opus{}392,Gypsy,opus{}6545,BOOKEND-1113.i1,Gypsy,Pao,roo{}167…	19,TTAAATCGGCAAGTGATCCG,1.19709,opus{}306,BOOKEND-427.i1,Gypsy,Gypsy,opus{}292,BOOKEND-355.i1,opus{}6545,Gypsy,opus{}127,Gypsy,opus{}21,Gypsy,Gypsy,Gypsy,opus{}6546,Gypsy,opus{}6548,Gypsy,opus{}RR48319,Gypsy,opus{}392,Gypsy,opus{}1412,Gypsy,opus{}6613,opus{}RR48408,Gypsy,opus{}RR48326,Gypsy,opus{}6547,BOOKEND-2222.i1,Gypsy,opus{}6551,BOOKEND-3137.i1,Gypsy,roo{}1676,opus{}415,Gypsy,opus{}336,Gypsy…	19,TATTACTCGTACTGCCGCAG,7.40505,opus{}127,BOOKEND-116-AS.i1,Gypsy,BOOKEND-1546.i1,opus{}861,Gypsy,opus{}6545,Gypsy,opus{}6547,BOOKEND-2223.i1,Gypsy,opus{}306,BOOKEND-428.i1,Gypsy,opus{}21,Gypsy,opus{}1033,BOOKEND-2007-AS.i2,BOOKEND-2007.i3,Gypsy,roo{}1676,opus{}415,Gypsy,opus{}6546,Gypsy,opus{}6613,opus{}RR48408,Gypsy,opus{}336,Gypsy,opus{}1412,Gypsy,opus{}6548,Gypsy,opus{}RR48319,Gypsy,Gypsy,opu…	19,TGCATCAGGGTTCTCGGCAC,40.6674,opus{}6546,Gypsy,opus{}RR48319,Gypsy,Pao,Gypsy,opus{}6551,opus{}292,Gypsy,opus{}392,Gypsy,Pao,roo{}1676,opus{}415,opus{}6545,Gypsy,Gypsy,opus{}336,Gypsy,opus{}292,roo{}1676,opus{}415,Gypsy,opus{}392,Gypsy,opus{}6545,Gypsy,Gypsy,opus{}6551,Gypsy,opus{}336,Gypsy,Gypsy,opus{}6613,opus{}RR48408,opus{}6613,opus{}RR48408,Gypsy,opus{}306,Gypsy,opus{}306,BOOKEND-428.i1,Gyp…	19,TTAGATCAGATTTGTGGAAA,30.6895,opus{}RR48326,Gypsy,opus{}6547,BOOKEND-2222.i1,Gypsy,opus{}6551,BOOKEND-3137.i1,Gypsy,roo{}1676,opus{}415,Gypsy,opus{}336,Gypsy,Gypsy,opus{}292,BOOKEND-355.i2,BOOKEND-355.i1,opus{}6545,BOOKEND-1113.i1,Gypsy,opus{}127,Gypsy,opus{}306,BOOKEND-427.i1,Gypsy,Gypsy,opus{}21,Gypsy,opus{}6546,Gypsy,opus{}6548,Gypsy,BOOKEND-2410.i1,opus{}RR48319,Gypsy,opus{}392,Gypsy,opus{}…	19,TGTTTTATTAATTTAAATTA,2.50235,opus{}6551,Gypsy,opus{}6613,opus{}RR48408,Gypsy,opus{}306,BOOKEND-428.i1,Gypsy,opus{}21,Gypsy,opus{}RR48326,Gypsy,opus{}336,Gypsy,opus{}127,BOOKEND-116-AS.i1,Gypsy,BOOKEND-1546.i1,opus{}861,Gypsy,opus{}1412,Gypsy,opus{}1033,BOOKEND-2007-AS.i2,BOOKEND-2007.i3,Gypsy,roo{}1676,opus{}415,Gypsy,opus{}6547,BOOKEND-2223.i1,Gypsy,opus{}6548,Gypsy,opus{}6546,Gypsy,opus{}RR4…	19,TTTATGTCGTCCCAATCGTC,18.0399,opus{}RR48326,Gypsy,opus{}1412,Gypsy,opus{}6547,BOOKEND-2222.i1,Gypsy,opus{}6551,BOOKEND-3137.i1,Gypsy,roo{}1676,opus{}415,Gypsy,opus{}6613,opus{}RR48408,Gypsy,opus{}336,Gypsy,Gypsy,opus{}292,BOOKEND-355.i1,opus{}127,Gypsy,opus{}6545,Gypsy,opus{}392,Gypsy,opus{}306,BOOKEND-427.i1,Gypsy,opus{}21,Gypsy,opus{}6546,Gypsy,opus{}6548,Gypsy,opus{}RR48319,Gypsy,opus{}374,G…	19,TTGACGTTCGACTTCTCCGC,3.94412,opus{}21,Gypsy,opus{}6613,opus{}RR48408,Gypsy,opus{}6546,Gypsy,opus{}6548,Gypsy,opus{}RR48319,Gypsy,opus{}RR48326,Gypsy,opus{}1412,Gypsy,opus{}6547,BOOKEND-2222.i1,Gypsy,opus{}6551,BOOKEND-3137.i1,Gypsy,roo{}1676,opus{}415,Gypsy,opus{}336,Gypsy,opus{}392,Gypsy,opus{}306,BOOKEND-427.i1,Gypsy,Gypsy,opus{}292,BOOKEND-355.i1,opus{}6545,Gypsy,Gypsy,opus{}6550,Gypsy,opus…	19,TGTACGCTATCGGCCTATCT,1.91874,opus{}336,Gypsy,opus{}306,BOOKEND-427.i1,Gypsy,Gypsy,opus{}292,BOOKEND-355.i1,opus{}6545,Gypsy,opus{}127,Gypsy,opus{}6546,Gypsy,opus{}6548,Gypsy,opus{}RR48319,Gypsy,opus{}392,Gypsy,opus{}1412,Gypsy,opus{}21,Gypsy,opus{}6613,opus{}RR48408,Gypsy,opus{}RR48326,Gypsy,opus{}6547,BOOKEND-2222.i1,Gypsy,opus{}6551,BOOKEND-3137.i1,Gypsy,roo{}1676,opus{}415,Gypsy,opus{}1381,…	19,TCCTGATCTGGTTTTAACTG,1.10057,Gypsy,opus{}292,BOOKEND-355.i2,BOOKEND-355.i1,opus{}6545,BOOKEND-1113.i1,Gypsy,opus{}127,Gypsy,Gypsy,opus{}306,BOOKEND-427.i1,Gypsy,opus{}21,Gypsy,opus{}6546,Gypsy,opus{}6548,Gypsy,BOOKEND-2410.i1,opus{}RR48319,Gypsy,opus{}392,Gypsy,opus{}1412,Gypsy,BOOKEND-1120.i1,opus{}6613,opus{}RR48408,Gypsy,opus{}RR48326,Gypsy,opus{}6547,BOOKEND-2222.i1,Gypsy,opus{}6551,BOOKEN…	19,TCCTTGCGTGCGTGCTGTTA,5.87781,BOOKEND-1546.i1,opus{}861,Gypsy,opus{}6545,Gypsy,opus{}392,Gypsy,opus{}6547,BOOKEND-2223.i1,Gypsy,opus{}306,BOOKEND-428.i1,Gypsy,opus{}21,Gypsy,opus{}1033,BOOKEND-2007-AS.i2,BOOKEND-2007.i3,Gypsy,roo{}1676,opus{}415,Gypsy,opus{}6546,Gypsy,opus{}6613,opus{}RR48408,Gypsy,opus{}336,Gypsy,opus{}1412,Gypsy,opus{}6548,Gypsy,opus{}RR48319,Gypsy,Gypsy,opus{}292,opus{}6551,…	19,TGACTTATGCACACCACCAC,3.19661,opus{}336,Gypsy,opus{}127,BOOKEND-116-AS.i1,Gypsy,BOOKEND-1546.i1,opus{}861,Gypsy,opus{}6547,BOOKEND-2223.i1,Gypsy,opus{}6548,Gypsy,opus{}6546,Gypsy,opus{}RR48319,Gypsy,Gypsy,opus{}292,roo{}1676,opus{}415,Gypsy,opus{}392,Gypsy,opus{}6545,Gypsy,opus{}6551,Gypsy,opus{}6613,opus{}RR48408,Gypsy,opus{}306,BOOKEND-428.i1,Gypsy,opus{}21,Gypsy,opus{}1412,Gypsy,opus{}RR4832…
g2-g20	FBti0019042_opus{}821	2.11666	8.61737e-07	120.035	15	19,TTATGCAATATTTGTTGCGC,1.31859,opus{}RR48326,Gypsy,opus{}1033,BOOKEND-2007.i3,Gypsy,opus{}336,Gypsy,opus{}127,BOOKEND-116-AS.i1,Gypsy,BOOKEND-1546.i1,opus{}861,Gypsy,opus{}1412,Gypsy,roo{}1676,opus{}415,Gypsy,opus{}6547,BOOKEND-2223.i1,Gypsy,opus{}6548,Gypsy,opus{}6546,Gypsy,opus{}RR48319,Gypsy,Gypsy,opus{}292,opus{}392,Gypsy,opus{}6545,Gypsy,opus{}6551,Gypsy,opus{}6613,opus{}RR48408,Gypsy,opus{…	19,TTTATTGATGACCTCTAATT,1.07626,opus{}RR48319,Gypsy,Gypsy,opus{}292,opus{}6551,Gypsy,opus{}RR48326,Gypsy,opus{}127,BOOKEND-116-AS.i1,Gypsy,BOOKEND-1546.i1,opus{}861,Gypsy,opus{}6545,Gypsy,opus{}392,Gypsy,opus{}6547,BOOKEND-2223.i1,Gypsy,opus{}306,BOOKEND-428.i1,Gypsy,opus{}21,Gypsy,opus{}1033,BOOKEND-2007-AS.i2,BOOKEND-2007.i3,Gypsy,roo{}1676,opus{}415,Gypsy,opus{}6546,Gypsy,opus{}6613,opus{}RR48…	19,TAACGTATCCAACAAGCTGC,1.25511,BOOKEND-1546.i1,opus{}861,Gypsy,opus{}6545,Gypsy,opus{}6547,BOOKEND-2223.i1,Gypsy,opus{}306,BOOKEND-428.i1,Gypsy,opus{}21,Gypsy,opus{}1033,BOOKEND-2007-AS.i2,BOOKEND-2007.i3,Gypsy,roo{}1676,opus{}415,Gypsy,opus{}6546,Gypsy,opus{}6613,opus{}RR48408,Gypsy,opus{}336,Gypsy,opus{}1412,Gypsy,opus{}6548,Gypsy,opus{}RR48319,Gypsy,Gypsy,opus{}292,opus{}392,Gypsy,opus{}6551,…	16,TATTTCTTATTTCTTATAAT,4.24697,Gypsy,opus{}6548,BOOKEND-2410.i1,Gypsy,opus{}RR48319,opus{}6546,Gypsy,opus{}6547,BOOKEND-2222.i1,Gypsy,opus{}1033,BOOKEND-2007-AS.i2,Gypsy,Pao,opus{}RR48326,Gypsy,opus{}336,Gypsy,Gypsy,opus{}21,BOOKEND-1120.i1,Gypsy,opus{}6613,opus{}RR48408,Gypsy,opus{}6551,BOOKEND-3137.i1,opus{}292,Gypsy,opus{}127,Gypsy,opus{}392,Gypsy,opus{}6545,BOOKEND-1113.i1,Gypsy,Pao,roo{}167…	19,TTAAATCGGCAAGTGATCCG,1.19709,opus{}306,BOOKEND-427.i1,Gypsy,Gypsy,opus{}292,BOOKEND-355.i1,opus{}6545,Gypsy,opus{}127,Gypsy,opus{}21,Gypsy,Gypsy,Gypsy,opus{}6546,Gypsy,opus{}6548,Gypsy,opus{}RR48319,Gypsy,opus{}392,Gypsy,opus{}1412,Gypsy,opus{}6613,opus{}RR48408,Gypsy,opus{}RR48326,Gypsy,opus{}6547,BOOKEND-2222.i1,Gypsy,opus{}6551,BOOKEND-3137.i1,Gypsy,roo{}1676,opus{}415,Gypsy,opus{}336,Gypsy…	19,TATTACTCGTACTGCCGCAG,7.40505,opus{}127,BOOKEND-116-AS.i1,Gypsy,BOOKEND-1546.i1,opus{}861,Gypsy,opus{}6545,Gypsy,opus{}6547,BOOKEND-2223.i1,Gypsy,opus{}306,BOOKEND-428.i1,Gypsy,opus{}21,Gypsy,opus{}1033,BOOKEND-2007-AS.i2,BOOKEND-2007.i3,Gypsy,roo{}1676,opus{}415,Gypsy,opus{}6546,Gypsy,opus{}6613,opus{}RR48408,Gypsy,opus{}336,Gypsy,opus{}1412,Gypsy,opus{}6548,Gypsy,opus{}RR48319,Gypsy,Gypsy,opu…	19,TGCATCAGGGTTCTCGGCAC,40.6674,opus{}6546,Gypsy,opus{}RR48319,Gypsy,Pao,Gypsy,opus{}6551,opus{}292,Gypsy,opus{}392,Gypsy,Pao,roo{}1676,opus{}415,opus{}6545,Gypsy,Gypsy,opus{}336,Gypsy,opus{}292,roo{}1676,opus{}415,Gypsy,opus{}392,Gypsy,opus{}6545,Gypsy,Gypsy,opus{}6551,Gypsy,opus{}336,Gypsy,Gypsy,opus{}6613,opus{}RR48408,opus{}6613,opus{}RR48408,Gypsy,opus{}306,Gypsy,opus{}306,BOOKEND-428.i1,Gyp…	19,TTAGATCAGATTTGTGGAAA,30.6895,opus{}RR48326,Gypsy,opus{}6547,BOOKEND-2222.i1,Gypsy,opus{}6551,BOOKEND-3137.i1,Gypsy,roo{}1676,opus{}415,Gypsy,opus{}336,Gypsy,Gypsy,opus{}292,BOOKEND-355.i2,BOOKEND-355.i1,opus{}6545,BOOKEND-1113.i1,Gypsy,opus{}127,Gypsy,opus{}306,BOOKEND-427.i1,Gypsy,Gypsy,opus{}21,Gypsy,opus{}6546,Gypsy,opus{}6548,Gypsy,BOOKEND-2410.i1,opus{}RR48319,Gypsy,opus{}392,Gypsy,opus{}…	19,TGTTTTATTAATTTAAATTA,2.50235,opus{}6551,Gypsy,opus{}6613,opus{}RR48408,Gypsy,opus{}306,BOOKEND-428.i1,Gypsy,opus{}21,Gypsy,opus{}RR48326,Gypsy,opus{}336,Gypsy,opus{}127,BOOKEND-116-AS.i1,Gypsy,BOOKEND-1546.i1,opus{}861,Gypsy,opus{}1412,Gypsy,opus{}1033,BOOKEND-2007-AS.i2,BOOKEND-2007.i3,Gypsy,roo{}1676,opus{}415,Gypsy,opus{}6547,BOOKEND-2223.i1,Gypsy,opus{}6548,Gypsy,opus{}6546,Gypsy,opus{}RR4…	19,TTTATGTCGTCCCAATCGTC,18.0399,opus{}RR48326,Gypsy,opus{}1412,Gypsy,opus{}6547,BOOKEND-2222.i1,Gypsy,opus{}6551,BOOKEND-3137.i1,Gypsy,roo{}1676,opus{}415,Gypsy,opus{}6613,opus{}RR48408,Gypsy,opus{}336,Gypsy,Gypsy,opus{}292,BOOKEND-355.i1,opus{}127,Gypsy,opus{}6545,Gypsy,opus{}392,Gypsy,opus{}306,BOOKEND-427.i1,Gypsy,opus{}21,Gypsy,opus{}6546,Gypsy,opus{}6548,Gypsy,opus{}RR48319,Gypsy,opus{}374,G…	19,TCCTGTGAGAGGACAGCTCC,1.4763,opus{}336,Gypsy,opus{}306,BOOKEND-427.i1,Gypsy,Gypsy,opus{}292,BOOKEND-355.i1,opus{}6545,Gypsy,opus{}127,Gypsy,opus{}6546,Gypsy,opus{}6548,Gypsy,opus{}RR48319,Gypsy,opus{}392,Gypsy,opus{}1412,Gypsy,opus{}21,Gypsy,opus{}6613,opus{}RR48408,Gypsy,opus{}RR48326,Gypsy,opus{}6547,BOOKEND-2222.i1,Gypsy,opus{}6551,BOOKEND-3137.i1,Gypsy,roo{}1676,opus{}415,Gypsy,opus{}659,BO…	19,TTGACGTTCGACTTCTCCGC,3.94412,opus{}21,Gypsy,opus{}6613,opus{}RR48408,Gypsy,opus{}6546,Gypsy,opus{}6548,Gypsy,opus{}RR48319,Gypsy,opus{}RR48326,Gypsy,opus{}1412,Gypsy,opus{}6547,BOOKEND-2222.i1,Gypsy,opus{}6551,BOOKEND-3137.i1,Gypsy,roo{}1676,opus{}415,Gypsy,opus{}336,Gypsy,opus{}392,Gypsy,opus{}306,BOOKEND-427.i1,Gypsy,Gypsy,opus{}292,BOOKEND-355.i1,opus{}6545,Gypsy,Gypsy,opus{}6550,Gypsy,opus…	19,TGTACGCTATCGGCCTATCT,1.91874,opus{}336,Gypsy,opus{}306,BOOKEND-427.i1,Gypsy,Gypsy,opus{}292,BOOKEND-355.i1,opus{}6545,Gypsy,opus{}127,Gypsy,opus{}6546,Gypsy,opus{}6548,Gypsy,opus{}RR48319,Gypsy,opus{}392,Gypsy,opus{}1412,Gypsy,opus{}21,Gypsy,opus{}6613,opus{}RR48408,Gypsy,opus{}RR48326,Gypsy,opus{}6547,BOOKEND-2222.i1,Gypsy,opus{}6551,BOOKEND-3137.i1,Gypsy,roo{}1676,opus{}415,Gypsy,opus{}1381,…	19,TCCTGATCTGGTTTTAACTG,1.10057,Gypsy,opus{}292,BOOKEND-355.i2,BOOKEND-355.i1,opus{}6545,BOOKEND-1113.i1,Gypsy,opus{}127,Gypsy,Gypsy,opus{}306,BOOKEND-427.i1,Gypsy,opus{}21,Gypsy,opus{}6546,Gypsy,opus{}6548,Gypsy,BOOKEND-2410.i1,opus{}RR48319,Gypsy,opus{}392,Gypsy,opus{}1412,Gypsy,BOOKEND-1120.i1,opus{}6613,opus{}RR48408,Gypsy,opus{}RR48326,Gypsy,opus{}6547,BOOKEND-2222.i1,Gypsy,opus{}6551,BOOKEN…	19,TGACTTATGCACACCACCAC,3.19661,opus{}336,Gypsy,opus{}127,BOOKEND-116-AS.i1,Gypsy,BOOKEND-1546.i1,opus{}861,Gypsy,opus{}6547,BOOKEND-2223.i1,Gypsy,opus{}6548,Gypsy,opus{}6546,Gypsy,opus{}RR48319,Gypsy,Gypsy,opus{}292,roo{}1676,opus{}415,Gypsy,opus{}392,Gypsy,opus{}6545,Gypsy,opus{}6551,Gypsy,opus{}6613,opus{}RR48408,Gypsy,opus{}306,BOOKEND-428.i1,Gypsy,opus{}21,Gypsy,opus{}1412,Gypsy,opus{}RR4832…
g2-g20	FBti0019445_297{}1440	6.20704	1.53407e-46	67.1468	43	19,TTTGGATCTCAGCTTAAGAC,1.10459,297{}72,Gypsy,297{}RR48371,Gypsy,297{}950,Gypsy,297{}6496,Gypsy,297{}273,Gypsy,297{}6498,Gypsy,asRNA:CR45270,asRNA:CR45270,297{}845,Gypsy,297{}92,Gypsy,297{}1286,Gypsy,297{}766,Gypsy,297{}1424,Gypsy,297{}1289,Gypsy,297{}61,Gypsy,RR48304,297{}6621,Gypsy,297{}6500,Gypsy,297{}897,Gypsy,Pao,roo{}1716,mdg1{}1636,297{}1646,297{}937,Gypsy,297{}124,Gypsy,297{}109,Gypsy,roo…	19,GAACTAATGTCCCGTCAGTT,1.05512,297{}6500,Gypsy,297{}897,Gypsy,297{}72,Gypsy,297{}6498,Gypsy,297{}6499,Gypsy,297{}1289,Gypsy,297{}153,Gypsy,297{}153,Gypsy,297{}388,Gypsy,297{}388,Gypsy,Gypsy,297{}4292,Gypsy,Gypsy,297{}2824,lncRNA:CR46478,CG12547,Gypsy,Gypsy,297{}2859,Gypsy,297{}6496,Gypsy,297{}6496,Gypsy,297{}124,Gypsy,297{}124,Gypsy,297{}1286,Gypsy,297{}1286,Gypsy,297{}327,Gypsy,297{}327,Gypsy,2…	19,AAATGCAAATTGGATTGAGG,1.17749,297{}273,Gypsy,RR48304,297{}6621,Gypsy,297{}RR48371,Gypsy,297{}92,Gypsy,297{}61,Gypsy,297{}109,Gypsy,297{}766,Gypsy,297{}950,Gypsy,297{}6500,Gypsy,297{}897,Gypsy,297{}72,Gypsy,297{}6498,Gypsy,297{}6499,Gypsy,297{}1289,Gypsy,297{}153,Gypsy,297{}153,Gypsy,297{}388,Gypsy,297{}388,Gypsy,Gypsy,Gypsy,Gypsy,297{}327,Gypsy,297{}327,Gypsy,297{}1261,Gypsy,297{}1261,Gypsy,297…	19,CTTAGGTCAGGCTTTAGGAT,2.0514,297{}61,Gypsy,297{}109,Gypsy,297{}766,Gypsy,297{}950,Gypsy,297{}6500,Gypsy,297{}897,Gypsy,297{}72,Gypsy,297{}6498,Gypsy,297{}6499,Gypsy,297{}388,Gypsy,297{}1289,Gypsy,297{}153,Gypsy,297{}153,Gypsy,Gypsy,17.6{}5520,Gypsy,297{}527,Gypsy,297{}1261,Gypsy,297{}1261,Gypsy,297{}6499,Gypsy,297{}72,Gypsy,297{}RR48371,Gypsy,297{}950,Gypsy,297{}388,Gypsy,297{}6496,Gypsy,297{}2…	19,CCCGTCAGTTGACTAAGGAC,1.28654,297{}6498,Gypsy,asRNA:CR45270,asRNA:CR45270,297{}845,Gypsy,297{}92,Gypsy,297{}766,Gypsy,297{}1424,Gypsy,297{}1289,Gypsy,297{}61,Gypsy,RR48304,297{}6621,Gypsy,297{}6500,Gypsy,297{}897,Gypsy,Pao,roo{}1716,mdg1{}1636,297{}1646,297{}937,Gypsy,297{}109,Gypsy,roo{}1716,mdg1{}1636,297{}1646,Gypsy,297{}1424,Gypsy,297{}273,Gypsy,RR48304,297{}6621,Gypsy,297{}RR48371,Gypsy,29…	13,CTGATTTCTTTGAAATAATG,1.5681,297{}950,Gypsy,297{}388,Gypsy,297{}6496,Gypsy,297{}273,Gypsy,297{}6498,Gypsy,asRNA:CR45270,asRNA:CR45270,297{}845,Gypsy,297{}92,Gypsy,297{}1286,Gypsy,297{}766,Gypsy,297{}1424,Gypsy,297{}153,Gypsy,297{}1289,Gypsy,297{}61,Gypsy,297{}327,Gypsy,297{}1261,Gypsy,RR48304,297{}6621,Gypsy,297{}6500,Gypsy,297{}897,Gypsy,Pao,roo{}1716,mdg1{}1636,297{}1646,297{}6499,Gypsy,297{}…	19,CTGCTTAGGTCAGGCTTTAG,1.01507,297{}RR48371,Gypsy,297{}92,Gypsy,297{}61,Gypsy,297{}109,Gypsy,297{}766,Gypsy,297{}950,Gypsy,297{}6500,Gypsy,297{}897,Gypsy,297{}72,Gypsy,297{}6498,Gypsy,297{}6499,Gypsy,297{}388,Gypsy,297{}1289,Gypsy,297{}153,Gypsy,297{}153,Gypsy,17.6{}5520,Gypsy,297{}527,Gypsy,Gypsy,297{}1261,Gypsy,297{}1261,Gypsy,297{}6499,Gypsy,297{}72,Gypsy,297{}RR48371,Gypsy,297{}950,Gypsy,297…	19,TTAGGTCAGGCTTTAGGATG,1.84429,297{}1424,Gypsy,297{}273,Gypsy,RR48304,297{}6621,Gypsy,297{}327,Gypsy,297{}RR48371,Gypsy,297{}92,Gypsy,297{}61,Gypsy,297{}109,Gypsy,297{}766,Gypsy,297{}950,Gypsy,297{}6500,Gypsy,297{}897,Gypsy,297{}72,Gypsy,297{}6498,Gypsy,297{}6499,Gypsy,297{}388,Gypsy,297{}1289,Gypsy,297{}153,Gypsy,297{}153,Gypsy,Gypsy,297{}1261,Gypsy,297{}1261,Gypsy,297{}6499,Gypsy,297{}72,Gypsy…	19,CTTTGGATCTCAGCTTAAGA,1.00336,297{}1289,Gypsy,297{}61,Gypsy,RR48304,297{}6621,Gypsy,297{}6500,Gypsy,297{}897,Gypsy,Pao,roo{}1716,mdg1{}1636,297{}1646,297{}937,Gypsy,297{}124,Gypsy,297{}109,Gypsy,roo{}1716,mdg1{}1636,297{}1646,Gypsy,297{}1286,Gypsy,297{}6496,Gypsy,297{}124,Gypsy,297{}1424,Gypsy,297{}273,Gypsy,RR48304,297{}6621,Gypsy,297{}RR48371,Gypsy,297{}92,Gypsy,297{}61,Gypsy,297{}109,Gypsy,2…	19,CACGACTTTATTCTTTGGAT,5.29282,297{}897,Gypsy,Pao,roo{}1716,mdg1{}1636,297{}1646,297{}937,Gypsy,297{}124,Gypsy,297{}109,Gypsy,roo{}1716,mdg1{}1636,297{}1646,Gypsy,297{}1286,Gypsy,297{}6496,Gypsy,297{}124,Gypsy,297{}1424,Gypsy,297{}273,Gypsy,RR48304,297{}6621,Gypsy,297{}RR48371,Gypsy,297{}92,Gypsy,297{}61,Gypsy,297{}109,Gypsy,297{}766,Gypsy,297{}950,Gypsy,297{}6500,Gypsy,297{}897,Gypsy,297{}72,Gy…	19,TTTATGAGTCGAACTAATGT,2.03485,297{}153,Gypsy,297{}388,Gypsy,297{}388,Gypsy,Gypsy,297{}6499,297{}6496,Gypsy,297{}6496,Gypsy,297{}124,Gypsy,297{}124,Gypsy,297{}1286,Gypsy,297{}1286,Gypsy,297{}327,Gypsy,297{}327,Gypsy,297{}1261,Gypsy,297{}1261,Gypsy,297{}6499,Gypsy,297{}72,Gypsy,297{}RR48371,Gypsy,297{}950,Gypsy,297{}273,Gypsy,297{}6498,Gypsy,asRNA:CR45270,asRNA:CR45270,297{}845,Gypsy,297{}92,Gyps…	19,CAAATTGGATTGAGGAGAAG,1.4952,297{}1424,Gypsy,297{}1289,Gypsy,297{}61,Gypsy,RR48304,297{}6621,Gypsy,297{}6500,Gypsy,297{}897,Gypsy,Pao,roo{}1716,mdg1{}1636,297{}1646,297{}937,Gypsy,297{}124,Gypsy,297{}109,Gypsy,roo{}1716,mdg1{}1636,297{}1646,Gypsy,297{}1286,Gypsy,297{}6496,Gypsy,297{}124,Gypsy,297{}1424,Gypsy,297{}273,Gypsy,RR48304,297{}6621,Gypsy,297{}RR48371,Gypsy,297{}92,Gypsy,297{}61,Gypsy,2…	19,TTATTTATGAGTCGAACTAA,1.5916,297{}897,Gypsy,297{}72,Gypsy,297{}6498,Gypsy,297{}6499,Gypsy,297{}1289,Gypsy,297{}153,Gypsy,297{}153,Gypsy,297{}388,Gypsy,297{}388,Gypsy,Gypsy,297{}6499,297{}6496,Gypsy,297{}6496,Gypsy,297{}124,Gypsy,297{}124,Gypsy,297{}1286,Gypsy,297{}1286,Gypsy,297{}327,Gypsy,297{}327,Gypsy,297{}1261,Gypsy,297{}1261,Gypsy,297{}6499,Gypsy,297{}72,Gypsy,297{}RR48371,Gypsy,297{}950,G…	19,TTACAAGAACGGCTGCGCTG,2.1369,asRNA:CR45270,asRNA:CR45270,297{}845,Gypsy,297{}92,Gypsy,297{}1286,Gypsy,297{}766,Gypsy,297{}1424,Gypsy,297{}1289,Gypsy,297{}61,Gypsy,297{}327,Gypsy,RR48304,297{}6621,Gypsy,297{}6500,Gypsy,297{}897,Gypsy,Pao,roo{}1716,mdg1{}1636,297{}1646,297{}937,Gypsy,297{}124,Gypsy,297{}109,Gypsy,roo{}1716,mdg1{}1636,297{}1646,Gypsy,297{}1286,Gypsy,297{}6496,Gypsy,297{}124,Gypsy,…	19,TTCACGACTTTATTCTTTGG,1.29199,297{}897,Gypsy,Pao,roo{}1716,mdg1{}1636,297{}1646,297{}937,Gypsy,297{}124,Gypsy,297{}109,Gypsy,roo{}1716,mdg1{}1636,297{}1646,Gypsy,297{}1286,Gypsy,297{}6496,Gypsy,297{}124,Gypsy,297{}1424,Gypsy,297{}273,Gypsy,RR48304,297{}6621,Gypsy,297{}RR48371,Gypsy,297{}92,Gypsy,297{}61,Gypsy,297{}109,Gypsy,297{}766,Gypsy,297{}950,Gypsy,297{}6500,Gypsy,297{}897,Gypsy,297{}72,Gy…	19,CAGTTGACTAAGGACAACGC,1.11085,297{}937,Gypsy,297{}109,Gypsy,roo{}1716,mdg1{}1636,297{}1646,Gypsy,297{}1424,Gypsy,297{}273,Gypsy,RR48304,297{}6621,Gypsy,297{}RR48371,Gypsy,297{}92,Gypsy,297{}61,Gypsy,297{}109,Gypsy,297{}766,Gypsy,297{}950,Gypsy,297{}6500,Gypsy,297{}897,Gypsy,297{}72,Gypsy,297{}6498,Gypsy,297{}6499,Gypsy,297{}1289,Gypsy,297{}153,Gypsy,297{}153,Gypsy,297{}388,Gypsy,297{}388,Gypsy,…	19,GTCAGTTGACTAAGGACAAC,1.22852,297{}92,Gypsy,297{}766,Gypsy,297{}1424,Gypsy,297{}1289,Gypsy,297{}61,Gypsy,RR48304,297{}6621,Gypsy,297{}6500,Gypsy,297{}897,Gypsy,Pao,roo{}1716,mdg1{}1636,297{}1646,297{}937,Gypsy,297{}109,Gypsy,roo{}1716,mdg1{}1636,297{}1646,Gypsy,297{}1424,Gypsy,297{}273,Gypsy,RR48304,297{}6621,Gypsy,297{}RR48371,Gypsy,297{}92,Gypsy,297{}61,Gypsy,297{}109,Gypsy,297{}766,Gypsy,297…	19,AACGAATGCTGCGCAGCTGG,1.001,297{}273,Gypsy,297{}6498,Gypsy,asRNA:CR45270,asRNA:CR45270,297{}845,Gypsy,297{}92,Gypsy,297{}1286,Gypsy,297{}766,Gypsy,297{}1424,Gypsy,297{}1289,Gypsy,297{}61,Gypsy,297{}327,Gypsy,RR48304,297{}6621,Gypsy,297{}6500,Gypsy,297{}897,Gypsy,Pao,roo{}1716,mdg1{}1636,297{}1646,297{}937,Gypsy,297{}124,Gypsy,297{}109,Gypsy,roo{}1716,mdg1{}1636,297{}1646,Gypsy,297{}1286,Gypsy,2…	19,TTCTTAAGATTAGGTAGCGT,1.40104,297{}109,Gypsy,roo{}1716,mdg1{}1636,297{}1646,Gypsy,297{}1286,Gypsy,297{}6496,Gypsy,297{}124,Gypsy,297{}1424,Gypsy,297{}273,Gypsy,RR48304,297{}6621,Gypsy,297{}RR48371,Gypsy,297{}92,Gypsy,297{}61,Gypsy,297{}109,Gypsy,297{}766,Gypsy,297{}950,Gypsy,297{}6500,Gypsy,297{}897,Gypsy,297{}72,Gypsy,297{}6498,Gypsy,297{}6499,Gypsy,297{}388,Gypsy,297{}1289,Gypsy,297{}153,Gyps…	19,TTTAGGAGAAATAGTTTCAC,2.39422,297{}6498,Gypsy,asRNA:CR45270,asRNA:CR45270,297{}845,Gypsy,297{}92,Gypsy,297{}1286,Gypsy,297{}766,Gypsy,297{}1424,Gypsy,297{}1289,Gypsy,297{}61,Gypsy,RR48304,297{}6621,Gypsy,297{}6500,Gypsy,297{}897,Gypsy,Pao,roo{}1716,mdg1{}1636,297{}1646,297{}937,Gypsy,297{}124,Gypsy,297{}109,Gypsy,roo{}1716,mdg1{}1636,297{}1646,Gypsy,297{}1286,Gypsy,297{}6496,Gypsy,297{}124,Gyps…	19,CTAGAGTGCATTACTGATTT,1.64499,297{}61,Gypsy,297{}109,Gypsy,297{}766,Gypsy,297{}950,Gypsy,297{}6500,Gypsy,297{}897,Gypsy,297{}72,Gypsy,297{}6498,Gypsy,297{}6499,Gypsy,297{}153,Gypsy,297{}388,Gypsy,297{}1261,Gypsy,297{}1289,Gypsy,297{}72,Gypsy,297{}RR48371,Gypsy,297{}950,Gypsy,297{}388,Gypsy,297{}6496,Gypsy,297{}273,Gypsy,297{}6498,Gypsy,asRNA:CR45270,asRNA:CR45270,297{}845,Gypsy,297{}92,Gypsy,29…	19,ATATTTGTATTTCGGGAGAG,2.64915,Gypsy,297{}4292,Gypsy,Gypsy,297{}327,Gypsy,297{}327,Gypsy,297{}1261,Gypsy,297{}1261,Gypsy,297{}6499,Gypsy,297{}72,Gypsy,297{}RR48371,Gypsy,297{}950,Gypsy,297{}388,Gypsy,297{}6496,Gypsy,297{}273,Gypsy,297{}6498,Gypsy,asRNA:CR45270,asRNA:CR45270,297{}845,Gypsy,297{}92,Gypsy,297{}1286,Gypsy,297{}766,Gypsy,297{}1424,Gypsy,297{}1289,Gypsy,297{}61,Gypsy,RR48304,297{}6621…	19,TATGGAAAATTACTAGAGTG,1.27402,297{}1286,Gypsy,297{}6496,Gypsy,297{}124,Gypsy,297{}1424,Gypsy,297{}273,Gypsy,RR48304,297{}6621,Gypsy,297{}327,Gypsy,297{}RR48371,Gypsy,297{}92,Gypsy,297{}61,Gypsy,297{}109,Gypsy,297{}766,Gypsy,297{}950,Gypsy,297{}6500,Gypsy,297{}897,Gypsy,297{}72,Gypsy,297{}6498,Gypsy,297{}6499,Gypsy,297{}153,Gypsy,297{}388,Gypsy,297{}1261,Gypsy,297{}1289,Gypsy,297{}72,Gypsy,297{}…	19,TTTGAACAATATTTGTATTT,1.65608,297{}950,Gypsy,297{}6500,Gypsy,297{}897,Gypsy,297{}72,Gypsy,297{}6498,Gypsy,297{}6499,Gypsy,297{}388,Gypsy,297{}1289,Gypsy,297{}153,Gypsy,297{}153,Gypsy,Gypsy,297{}327,Gypsy,297{}327,Gypsy,297{}1261,Gypsy,297{}1261,Gypsy,297{}6499,Gypsy,297{}72,Gypsy,297{}RR48371,Gypsy,297{}950,Gypsy,297{}388,Gypsy,297{}6496,Gypsy,297{}273,Gypsy,297{}6498,Gypsy,asRNA:CR45270,asRNA:…	19,CTTTATTCTTTGGATCTCAG,2.4083,297{}153,Gypsy,297{}153,Gypsy,297{}388,Gypsy,297{}388,Gypsy,297{}327,Gypsy,297{}327,Gypsy,297{}1261,Gypsy,297{}1261,Gypsy,297{}6499,Gypsy,297{}72,Gypsy,297{}RR48371,Gypsy,297{}950,Gypsy,297{}6496,Gypsy,297{}273,Gypsy,297{}6498,Gypsy,asRNA:CR45270,asRNA:CR45270,297{}845,Gypsy,297{}92,Gypsy,297{}1286,Gypsy,297{}766,Gypsy,297{}1424,Gypsy,297{}1289,Gypsy,297{}61,Gypsy,R…	19,ACTTTATTCTTTGGATCTCA,1.64579,297{}950,Gypsy,297{}6500,Gypsy,297{}897,Gypsy,297{}72,Gypsy,297{}6498,Gypsy,297{}6499,Gypsy,297{}1289,Gypsy,297{}153,Gypsy,297{}153,Gypsy,297{}388,Gypsy,297{}388,Gypsy,297{}327,Gypsy,297{}327,Gypsy,297{}1261,Gypsy,297{}1261,Gypsy,297{}6499,Gypsy,297{}72,Gypsy,297{}RR48371,Gypsy,297{}950,Gypsy,297{}6496,Gypsy,297{}273,Gypsy,297{}6498,Gypsy,asRNA:CR45270,asRNA:CR4527…	19,AGTCAAATCTGCTTAGGTCA,1.23633,297{}950,Gypsy,297{}6500,Gypsy,297{}897,Gypsy,297{}72,Gypsy,297{}6498,Gypsy,297{}6499,Gypsy,297{}388,Gypsy,297{}1289,Gypsy,297{}153,Gypsy,297{}153,Gypsy,Gypsy,Gypsy,297{}4291,Jockey,Gypsy,297{}1261,Gypsy,297{}1261,Gypsy,297{}6499,Gypsy,297{}72,Gypsy,297{}RR48371,Gypsy,297{}950,Gypsy,297{}388,Gypsy,297{}6496,Gypsy,297{}273,Gypsy,297{}6498,Gypsy,asRNA:CR45270,asRNA:C…	19,TCAGTTGACTAAGGACAACG,1.34382,Gypsy,297{}4291,Jockey,Gypsy,297{}4292,Gypsy,297{}527,Gypsy,Gypsy,Gypsy,297{}6496,Gypsy,297{}6496,Gypsy,297{}124,Gypsy,297{}124,Gypsy,297{}1286,Gypsy,297{}1286,Gypsy,297{}327,Gypsy,297{}327,Gypsy,297{}1261,Gypsy,297{}1261,Gypsy,297{}6499,Gypsy,297{}72,Gypsy,297{}RR48371,Gypsy,297{}950,Gypsy,297{}273,Gypsy,297{}6498,Gypsy,asRNA:CR45270,asRNA:CR45270,297{}845,Gypsy,2…	19,TTCGGGAGAGCCTCGCTCTT,1.46849,297{}109,Gypsy,297{}766,Gypsy,297{}950,Gypsy,297{}6500,Gypsy,297{}897,Gypsy,297{}72,Gypsy,297{}6498,Gypsy,297{}6499,Gypsy,297{}388,Gypsy,297{}1289,Gypsy,297{}153,Gypsy,297{}153,Gypsy,297{}327,Gypsy,297{}327,Gypsy,Gypsy,Gypsy,297{}1261,Gypsy,297{}1261,Gypsy,297{}6499,Gypsy,297{}72,Gypsy,297{}RR48371,Gypsy,297{}950,Gypsy,297{}388,Gypsy,297{}6496,Gypsy,297{}273,Gypsy,…	19,TCACGACTTTATTCTTTGGA,1.20656,297{}273,Gypsy,297{}6498,Gypsy,asRNA:CR45270,asRNA:CR45270,297{}845,Gypsy,297{}92,Gypsy,297{}1286,Gypsy,297{}766,Gypsy,297{}1424,Gypsy,297{}1289,Gypsy,297{}61,Gypsy,RR48304,297{}6621,Gypsy,297{}6500,Gypsy,297{}897,Gypsy,Pao,roo{}1716,mdg1{}1636,297{}1646,297{}937,Gypsy,297{}124,Gypsy,297{}109,Gypsy,roo{}1716,mdg1{}1636,297{}1646,Gypsy,297{}1286,Gypsy,297{}6496,Gyps…	19,CGCTCTTGGGTTCTTAAGAT,1.33285,297{}61,Gypsy,297{}109,Gypsy,297{}766,Gypsy,297{}950,Gypsy,297{}6500,Gypsy,297{}897,Gypsy,297{}72,Gypsy,297{}6498,Gypsy,297{}6499,Gypsy,297{}388,Gypsy,297{}1289,Gypsy,297{}153,Gypsy,297{}153,Gypsy,297{}327,Gypsy,297{}327,Gypsy,Gypsy,Gypsy,297{}1261,Gypsy,297{}1261,Gypsy,297{}6499,Gypsy,297{}72,Gypsy,297{}RR48371,Gypsy,297{}950,Gypsy,297{}388,Gypsy,297{}6496,Gypsy,2…	19,ATTTGAACAATATTTGTATT,1.15871,297{}6496,Gypsy,297{}124,Gypsy,297{}1424,Gypsy,297{}273,Gypsy,RR48304,297{}6621,Gypsy,297{}RR48371,Gypsy,297{}92,Gypsy,297{}61,Gypsy,297{}109,Gypsy,297{}766,Gypsy,297{}950,Gypsy,297{}6500,Gypsy,297{}897,Gypsy,297{}72,Gypsy,297{}6498,Gypsy,297{}6499,Gypsy,297{}1289,Gypsy,297{}153,Gypsy,297{}153,Gypsy,Gypsy,297{}327,Gypsy,297{}327,Gypsy,297{}1261,Gypsy,297{}1261,Gyps…	19,TTGGACCACCCAAATACGTC,1.43173,297{}109,Gypsy,297{}766,Gypsy,297{}950,Gypsy,297{}6500,Gypsy,297{}897,Gypsy,297{}72,Gypsy,297{}6498,Gypsy,297{}6499,Gypsy,297{}153,Gypsy,297{}388,Gypsy,297{}1261,Gypsy,297{}1289,Gypsy,Gypsy,Gypsy,297{}72,Gypsy,297{}RR48371,Gypsy,297{}950,Gypsy,297{}388,Gypsy,297{}6496,Gypsy,297{}273,Gypsy,297{}6498,Gypsy,asRNA:CR45270,asRNA:CR45270,297{}845,Gypsy,297{}92,Gypsy,297{…	19,TATTTGTATTTCGGGAGAGC,1.4042,297{}6498,Gypsy,asRNA:CR45270,asRNA:CR45270,297{}845,Gypsy,297{}92,Gypsy,297{}1286,Gypsy,297{}766,Gypsy,297{}1424,Gypsy,297{}1289,Gypsy,297{}61,Gypsy,RR48304,297{}6621,Gypsy,297{}6500,Gypsy,297{}897,Gypsy,Pao,roo{}1716,mdg1{}1636,297{}1646,297{}937,Gypsy,297{}124,Gypsy,297{}109,Gypsy,roo{}1716,mdg1{}1636,297{}1646,Gypsy,297{}1286,Gypsy,297{}6496,Gypsy,297{}124,Gypsy…	19,ATGCAAATTGGATTGAGGAG,1.21754,297{}766,Gypsy,297{}950,Gypsy,297{}6500,Gypsy,297{}897,Gypsy,297{}72,Gypsy,297{}6498,Gypsy,297{}6499,Gypsy,297{}1289,Gypsy,297{}153,Gypsy,297{}153,Gypsy,297{}388,Gypsy,297{}388,Gypsy,Gypsy,297{}327,Gypsy,297{}327,Gypsy,297{}1261,Gypsy,297{}1261,Gypsy,297{}6499,Gypsy,297{}72,Gypsy,297{}RR48371,Gypsy,297{}950,Gypsy,297{}6496,Gypsy,297{}273,Gypsy,297{}6498,Gypsy,asRNA…	19,ATCAAATGCAAATTGGATTG,1.01043,297{}92,Gypsy,297{}1286,Gypsy,297{}766,Gypsy,297{}1424,Gypsy,297{}1289,Gypsy,297{}61,Gypsy,RR48304,297{}6621,Gypsy,297{}6500,Gypsy,297{}897,Gypsy,Pao,roo{}1716,mdg1{}1636,297{}1646,297{}937,Gypsy,297{}124,Gypsy,297{}109,Gypsy,roo{}1716,mdg1{}1636,297{}1646,Gypsy,297{}1286,Gypsy,297{}6496,Gypsy,297{}124,Gypsy,297{}1424,Gypsy,297{}273,Gypsy,RR48304,297{}6621,Gypsy,29…	19,TATTTATGAGTCGAACTAAT,1.02605,Gypsy,297{}6499,297{}6496,Gypsy,297{}6496,Gypsy,297{}124,Gypsy,297{}124,Gypsy,297{}1286,Gypsy,297{}1286,Gypsy,297{}327,Gypsy,297{}327,Gypsy,297{}1261,Gypsy,297{}1261,Gypsy,297{}6499,Gypsy,297{}72,Gypsy,297{}RR48371,Gypsy,297{}950,Gypsy,297{}273,Gypsy,297{}6498,Gypsy,asRNA:CR45270,asRNA:CR45270,297{}845,Gypsy,297{}92,Gypsy,297{}766,Gypsy,297{}1424,Gypsy,297{}1289,Gy…	19,ATTACTGATTTCTTTGAAAT,1.08971,RR48304,297{}6621,Gypsy,297{}327,Gypsy,297{}RR48371,Gypsy,297{}92,Gypsy,297{}61,Gypsy,297{}109,Gypsy,297{}766,Gypsy,297{}950,Gypsy,297{}6500,Gypsy,297{}897,Gypsy,297{}72,Gypsy,297{}6498,Gypsy,297{}6499,Gypsy,297{}153,Gypsy,297{}388,Gypsy,297{}1261,Gypsy,297{}1289,Gypsy,297{}72,Gypsy,297{}RR48371,Gypsy,297{}950,Gypsy,297{}388,Gypsy,297{}6496,Gypsy,297{}273,Gypsy,297…	19,TTTGTATTTCGGGAGAGCCT,1.0119,297{}327,Gypsy,297{}1261,Gypsy,297{}1261,Gypsy,297{}6499,Gypsy,297{}72,Gypsy,297{}RR48371,Gypsy,297{}950,Gypsy,297{}388,Gypsy,297{}6496,Gypsy,297{}273,Gypsy,297{}6498,Gypsy,asRNA:CR45270,asRNA:CR45270,297{}845,Gypsy,297{}92,Gypsy,297{}1286,Gypsy,297{}766,Gypsy,297{}1424,Gypsy,297{}1289,Gypsy,297{}61,Gypsy,RR48304,297{}6621,Gypsy,297{}6500,Gypsy,297{}897,Gypsy,Pao,ro…	19,CGACTTTATTCTTTGGATCT,1.46223,297{}388,Gypsy,297{}327,Gypsy,297{}327,Gypsy,297{}1261,Gypsy,297{}1261,Gypsy,297{}6499,Gypsy,297{}72,Gypsy,297{}RR48371,Gypsy,297{}950,Gypsy,297{}6496,Gypsy,297{}273,Gypsy,297{}6498,Gypsy,asRNA:CR45270,asRNA:CR45270,297{}845,Gypsy,297{}92,Gypsy,297{}1286,Gypsy,297{}766,Gypsy,297{}1424,Gypsy,297{}1289,Gypsy,297{}61,Gypsy,RR48304,297{}6621,Gypsy,297{}6500,Gypsy,297{}…	19,TATGAGTCGAACTAATGTCC,1.51325,297{}109,Gypsy,roo{}1716,mdg1{}1636,297{}1646,Gypsy,297{}1424,Gypsy,297{}273,Gypsy,RR48304,297{}6621,Gypsy,297{}RR48371,Gypsy,297{}92,Gypsy,297{}61,Gypsy,297{}109,Gypsy,297{}766,Gypsy,297{}950,Gypsy,297{}6500,Gypsy,297{}897,Gypsy,297{}72,Gypsy,297{}6498,Gypsy,297{}6499,Gypsy,297{}1289,Gypsy,297{}153,Gypsy,297{}153,Gypsy,297{}388,Gypsy,297{}388,Gypsy,Gypsy,297{}6499…	19,TGTTTACAAGAACGGCTGCG,2.4812,297{}153,Gypsy,297{}153,Gypsy,297{}1261,Gypsy,297{}1261,Gypsy,297{}6499,Gypsy,297{}72,Gypsy,297{}RR48371,Gypsy,297{}950,Gypsy,297{}388,Gypsy,297{}6496,Gypsy,297{}273,Gypsy,297{}6498,Gypsy,asRNA:CR45270,asRNA:CR45270,297{}845,Gypsy,297{}92,Gypsy,297{}1286,Gypsy,297{}766,Gypsy,297{}1424,Gypsy,297{}1289,Gypsy,297{}61,Gypsy,297{}327,Gypsy,RR48304,297{}6621,Gypsy,297{}65…	19,CAAATGCAAATTGGATTGAG,1.38851,297{}92,Gypsy,297{}1286,Gypsy,297{}766,Gypsy,297{}1424,Gypsy,297{}1289,Gypsy,297{}61,Gypsy,RR48304,297{}6621,Gypsy,297{}6500,Gypsy,297{}897,Gypsy,Pao,roo{}1716,mdg1{}1636,297{}1646,297{}937,Gypsy,297{}124,Gypsy,297{}109,Gypsy,roo{}1716,mdg1{}1636,297{}1646,Gypsy,297{}1286,Gypsy,297{}6496,Gypsy,297{}124,Gypsy,297{}1424,Gypsy,297{}273,Gypsy,RR48304,297{}6621,Gypsy,29…
g2-g20	FBti0019043_opus{}861	5.74752	1.44288e-33	63.2992	8	19,TTATGCAATATTTGTTGCGC,1.31859,opus{}RR48326,Gypsy,opus{}1033,BOOKEND-2007.i3,Gypsy,opus{}336,Gypsy,opus{}127,BOOKEND-116-AS.i1,Gypsy,BOOKEND-1546.i1,opus{}861,Gypsy,opus{}1412,Gypsy,roo{}1676,opus{}415,Gypsy,opus{}6547,BOOKEND-2223.i1,Gypsy,opus{}6548,Gypsy,opus{}6546,Gypsy,opus{}RR48319,Gypsy,Gypsy,opus{}292,opus{}392,Gypsy,opus{}6545,Gypsy,opus{}6551,Gypsy,opus{}6613,opus{}RR48408,Gypsy,opus{…	19,TTTATTGATGACCTCTAATT,1.07626,opus{}RR48319,Gypsy,Gypsy,opus{}292,opus{}6551,Gypsy,opus{}RR48326,Gypsy,opus{}127,BOOKEND-116-AS.i1,Gypsy,BOOKEND-1546.i1,opus{}861,Gypsy,opus{}6545,Gypsy,opus{}392,Gypsy,opus{}6547,BOOKEND-2223.i1,Gypsy,opus{}306,BOOKEND-428.i1,Gypsy,opus{}21,Gypsy,opus{}1033,BOOKEND-2007-AS.i2,BOOKEND-2007.i3,Gypsy,roo{}1676,opus{}415,Gypsy,opus{}6546,Gypsy,opus{}6613,opus{}RR48…	19,TAACGTATCCAACAAGCTGC,1.25511,BOOKEND-1546.i1,opus{}861,Gypsy,opus{}6545,Gypsy,opus{}6547,BOOKEND-2223.i1,Gypsy,opus{}306,BOOKEND-428.i1,Gypsy,opus{}21,Gypsy,opus{}1033,BOOKEND-2007-AS.i2,BOOKEND-2007.i3,Gypsy,roo{}1676,opus{}415,Gypsy,opus{}6546,Gypsy,opus{}6613,opus{}RR48408,Gypsy,opus{}336,Gypsy,opus{}1412,Gypsy,opus{}6548,Gypsy,opus{}RR48319,Gypsy,Gypsy,opus{}292,opus{}392,Gypsy,opus{}6551,…	19,TATTACTCGTACTGCCGCAG,7.40505,opus{}127,BOOKEND-116-AS.i1,Gypsy,BOOKEND-1546.i1,opus{}861,Gypsy,opus{}6545,Gypsy,opus{}6547,BOOKEND-2223.i1,Gypsy,opus{}306,BOOKEND-428.i1,Gypsy,opus{}21,Gypsy,opus{}1033,BOOKEND-2007-AS.i2,BOOKEND-2007.i3,Gypsy,roo{}1676,opus{}415,Gypsy,opus{}6546,Gypsy,opus{}6613,opus{}RR48408,Gypsy,opus{}336,Gypsy,opus{}1412,Gypsy,opus{}6548,Gypsy,opus{}RR48319,Gypsy,Gypsy,opu…	19,TGCATCAGGGTTCTCGGCAC,40.6674,opus{}6546,Gypsy,opus{}RR48319,Gypsy,Pao,Gypsy,opus{}6551,opus{}292,Gypsy,opus{}392,Gypsy,Pao,roo{}1676,opus{}415,opus{}6545,Gypsy,Gypsy,opus{}336,Gypsy,opus{}292,roo{}1676,opus{}415,Gypsy,opus{}392,Gypsy,opus{}6545,Gypsy,Gypsy,opus{}6551,Gypsy,opus{}336,Gypsy,Gypsy,opus{}6613,opus{}RR48408,opus{}6613,opus{}RR48408,Gypsy,opus{}306,Gypsy,opus{}306,BOOKEND-428.i1,Gyp…	19,TGTTTTATTAATTTAAATTA,2.50235,opus{}6551,Gypsy,opus{}6613,opus{}RR48408,Gypsy,opus{}306,BOOKEND-428.i1,Gypsy,opus{}21,Gypsy,opus{}RR48326,Gypsy,opus{}336,Gypsy,opus{}127,BOOKEND-116-AS.i1,Gypsy,BOOKEND-1546.i1,opus{}861,Gypsy,opus{}1412,Gypsy,opus{}1033,BOOKEND-2007-AS.i2,BOOKEND-2007.i3,Gypsy,roo{}1676,opus{}415,Gypsy,opus{}6547,BOOKEND-2223.i1,Gypsy,opus{}6548,Gypsy,opus{}6546,Gypsy,opus{}RR4…	19,TCCTTGCGTGCGTGCTGTTA,5.87781,BOOKEND-1546.i1,opus{}861,Gypsy,opus{}6545,Gypsy,opus{}392,Gypsy,opus{}6547,BOOKEND-2223.i1,Gypsy,opus{}306,BOOKEND-428.i1,Gypsy,opus{}21,Gypsy,opus{}1033,BOOKEND-2007-AS.i2,BOOKEND-2007.i3,Gypsy,roo{}1676,opus{}415,Gypsy,opus{}6546,Gypsy,opus{}6613,opus{}RR48408,Gypsy,opus{}336,Gypsy,opus{}1412,Gypsy,opus{}6548,Gypsy,opus{}RR48319,Gypsy,Gypsy,opus{}292,opus{}6551,…	19,TGACTTATGCACACCACCAC,3.19661,opus{}336,Gypsy,opus{}127,BOOKEND-116-AS.i1,Gypsy,BOOKEND-1546.i1,opus{}861,Gypsy,opus{}6547,BOOKEND-2223.i1,Gypsy,opus{}6548,Gypsy,opus{}6546,Gypsy,opus{}RR48319,Gypsy,Gypsy,opus{}292,roo{}1676,opus{}415,Gypsy,opus{}392,Gypsy,opus{}6545,Gypsy,opus{}6551,Gypsy,opus{}6613,opus{}RR48408,Gypsy,opus{}306,BOOKEND-428.i1,Gypsy,opus{}21,Gypsy,opus{}1412,Gypsy,opus{}RR4832…
g2-g20	BOOKEND-2338.i1_trans	1.46962	8.59585e-07	4.58053	4	19,TTCTTCGAATAGCGAACTCT,1.12176,Pao,roo{}1189,roo{}419,Pao,roo{}311,Pao,roo{}281,Pao,roo{}1425,Pao,roo{}796,Pao,roo{}20,Pao,roo{}1670,Pao,roo{}1010,Pao,roo{}143,Pao,roo{}142,Pao,I,Pao,roo{}6570,Pao,Pao,Pao,Gypsy,Gypsy,Gypsy,roo{}366,Pao,roo{}1716,mdg1{}1636,297{}1646,Gypsy,Pao,roo{}1043,Pao,roo{}284,Pao,roo{}958,Pao,roo{}982,Pao,roo{}896,Pao,roo{}1421,Pao,roo{}816,Pao,roo{}1290,Pao,roo{}28,Pao,HB…	19,GAATTGACACAATGTATCGC,1.09833,roo{}96,Pao,roo{}281,Pao,roo{}1010,Pao,roo{}366,Pao,roo{}1716,mdg1{}1636,297{}1646,Gypsy,Pao,roo{}1043,Pao,roo{}982,Pao,roo{}1421,Pao,roo{}816,Pao,roo{}1059,Pao,roo{}785,Pao,roo{}1405,Pao,Pao,roo{}1707,roo{}330,Pao,roo{}371,Pao,roo{}CG2528[iso-1],Pao,jockey{}1630,roo{}1769,Jockey,Pao,roo{}1055,Pao,Pao,roo{}1189,roo{}1425,Pao,roo{}796,Pao,roo{}1670,Pao,roo{}142,Pao,…	19,TTATTGTCCCCTGTGTCCTC,1.13038,roo{}1290,Pao,Gypsy,HB{}1605,Pao,roo{}764,Pao,roo{}20,Pao,Pao,roo{}34,roo{}1059,Pao,roo{}796,Pao,roo{}806,Pao,roo{}143,Pao,Pao,roo{}1055,Pao,roo{}927,Pao,Gypsy,I,Pao,Gypsy,Gypsy,Pao,Gypsy,roo{}419,Pao,roo{}1716,mdg1{}1636,297{}1646,Gypsy,roo{}CG2528[iso-1],Pao,roo{}1010,Pao,Pao,roo{}41,roo{}1631,Pao,roo{}958,Pao,roo{}2620,Pao,roo{}1392,Pao,roo{}1267,Pao,roo{}284,Pa…	19,TAAAGGAACTCAAAGACATG,1.23006,Gypsy,Gypsy,Gypsy,Stalker4{}2413,Jockey,Gypsy,Stalker{}RR48396,Gypsy,R1,Stalker{}1277,Gypsy,Gypsy,Gypsy,Gypsy,Gypsy,Stalker{}1427,Gypsy,Gypsy,Gypsy,Gypsy,Gypsy,Gypsy,Stalker4{}2443,Jockey,Stalker4{}2565,Jockey,Gypsy,CR1,Stalker4{}2440,Gypsy,Gypsy,Stalker{}RR48342,Gypsy,Gypsy,Gypsy,Gypsy,Gypsy,Gypsy,Gypsy,Stalker4{}55,Gypsy,Stalker{}174,Gypsy,Gypsy,Stalker4{}RR48387…
g2-g20	FBti0019088_Idefix{}170	3.76316	1.20537e-28	4.40144	1	19,TGCAATAGAATTTTCATCCA,4.40144,Gypsy,Gypsy,Pao,Gypsy,Gypsy,Gypsy,Gypsy,Gypsy,Gypsy,Idefix{}170,Gypsy,Gypsy,RR51001,Idefix{}1702,Gypsy,Quasimodo{}3987,Gypsy,Idefix{}1360,Gypsy,Gypsy,Gypsy,Gypsy,Gypsy,LOA,Gypsy,Gypsy,Gypsy,Gypsy,Gypsy,Gypsy,Gypsy,Gypsy,Gypsy,Gypsy,Gypsy,Gypsy,Gypsy,Gypsy,Gypsy,Gypsy,Gypsy,Idefix{}RR48346,Gypsy,Gypsy,297{}2766,Idefix{}3762,Gypsy,Idefix{}RR48398,BOOKEND-2265.i1,Gyps…
g2-g20	FBti0019375_Idefix{}1360	2.81208	1.3874e-11	4.40144	1	19,TGCAATAGAATTTTCATCCA,4.40144,Gypsy,Gypsy,Pao,Gypsy,Gypsy,Gypsy,Gypsy,Gypsy,Gypsy,Idefix{}170,Gypsy,Gypsy,RR51001,Idefix{}1702,Gypsy,Quasimodo{}3987,Gypsy,Idefix{}1360,Gypsy,Gypsy,Gypsy,Gypsy,Gypsy,LOA,Gypsy,Gypsy,Gypsy,Gypsy,Gypsy,Gypsy,Gypsy,Gypsy,Gypsy,Gypsy,Gypsy,Gypsy,Gypsy,Gypsy,Gypsy,Gypsy,Gypsy,Idefix{}RR48346,Gypsy,Gypsy,297{}2766,Idefix{}3762,Gypsy,Idefix{}RR48398,BOOKEND-2265.i1,Gyps…
g2-g20	RR48346_transposable_element_Idefix{}RR48346	2.92582	1.003e-09	4.40144	1	19,TGCAATAGAATTTTCATCCA,4.40144,Gypsy,Gypsy,Pao,Gypsy,Gypsy,Gypsy,Gypsy,Gypsy,Gypsy,Idefix{}170,Gypsy,Gypsy,RR51001,Idefix{}1702,Gypsy,Quasimodo{}3987,Gypsy,Idefix{}1360,Gypsy,Gypsy,Gypsy,Gypsy,Gypsy,LOA,Gypsy,Gypsy,Gypsy,Gypsy,Gypsy,Gypsy,Gypsy,Gypsy,Gypsy,Gypsy,Gypsy,Gypsy,Gypsy,Gypsy,Gypsy,Gypsy,Gypsy,Idefix{}RR48346,Gypsy,Gypsy,297{}2766,Idefix{}3762,Gypsy,Idefix{}RR48398,BOOKEND-2265.i1,Gyps…
g2-g20	RR48398_transposable_element_Idefix{}RR48398	7.3274	2.65515e-17	4.40144	1	19,TGCAATAGAATTTTCATCCA,4.40144,Gypsy,Gypsy,Pao,Gypsy,Gypsy,Gypsy,Gypsy,Gypsy,Gypsy,Idefix{}170,Gypsy,Gypsy,RR51001,Idefix{}1702,Gypsy,Quasimodo{}3987,Gypsy,Idefix{}1360,Gypsy,Gypsy,Gypsy,Gypsy,Gypsy,LOA,Gypsy,Gypsy,Gypsy,Gypsy,Gypsy,Gypsy,Gypsy,Gypsy,Gypsy,Gypsy,Gypsy,Gypsy,Gypsy,Gypsy,Gypsy,Gypsy,Gypsy,Idefix{}RR48346,Gypsy,Gypsy,297{}2766,Idefix{}3762,Gypsy,Idefix{}RR48398,BOOKEND-2265.i1,Gyps…
g2-g20	RR48404_transposable_element_Idefix{}RR48404	2.72064	4.20949e-12	4.40144	1	19,TGCAATAGAATTTTCATCCA,4.40144,Gypsy,Gypsy,Pao,Gypsy,Gypsy,Gypsy,Gypsy,Gypsy,Gypsy,Idefix{}170,Gypsy,Gypsy,RR51001,Idefix{}1702,Gypsy,Quasimodo{}3987,Gypsy,Idefix{}1360,Gypsy,Gypsy,Gypsy,Gypsy,Gypsy,LOA,Gypsy,Gypsy,Gypsy,Gypsy,Gypsy,Gypsy,Gypsy,Gypsy,Gypsy,Gypsy,Gypsy,Gypsy,Gypsy,Gypsy,Gypsy,Gypsy,Gypsy,Idefix{}RR48346,Gypsy,Gypsy,297{}2766,Idefix{}3762,Gypsy,Idefix{}RR48398,BOOKEND-2265.i1,Gyps…
g2-g20	RR51001_transposable_element_RR51001	2.39771	0.000370441	4.40144	1	19,TGCAATAGAATTTTCATCCA,4.40144,Gypsy,Gypsy,Pao,Gypsy,Gypsy,Gypsy,Gypsy,Gypsy,Gypsy,Idefix{}170,Gypsy,Gypsy,RR51001,Idefix{}1702,Gypsy,Quasimodo{}3987,Gypsy,Idefix{}1360,Gypsy,Gypsy,Gypsy,Gypsy,Gypsy,LOA,Gypsy,Gypsy,Gypsy,Gypsy,Gypsy,Gypsy,Gypsy,Gypsy,Gypsy,Gypsy,Gypsy,Gypsy,Gypsy,Gypsy,Gypsy,Gypsy,Gypsy,Idefix{}RR48346,Gypsy,Gypsy,297{}2766,Idefix{}3762,Gypsy,Idefix{}RR48398,BOOKEND-2265.i1,Gyps…
g2-g20	FBti0215345_rover{}6573	1.76602	7.92916e-06	4.22889	3	19,TTCGGATTTGAAAGAATCAA,1.19311,rover{}6614,RR50207,Gypsy,Gypsy,rover{}6573,Gypsy,rover{}6573,Gypsy,P,rover{}6614,RR50207,Gypsy,rover{}6572,Jockey,rover{}1275,Gypsy,rover{}6572,Jockey,Gypsy,rover{}140,Gypsy,rover{}1275,Gypsy,Gypsy,Gypsy,Gypsy,Gypsy,rover{}6574,GypsyChr3L:27732255-27732256-	19,CTTTATTTCTTCGTTGTCGG,1.75086,rover{}6573,Gypsy,P,rover{}6614,RR50207,Gypsy,rover{}6614,RR50207,Gypsy,Gypsy,rover{}RR48388,Gypsy,rover{}6571,Gypsy,rover{}6573,Gypsy,rover{}RR48388,Gypsy,rover{}6571,Gypsy,rover{}6572,Jockey,rover{}1275,Gypsy,rover{}6574,Gypsy,rover{}6574,Gypsy,rover{}716,Gypsy,GATE{}1713,Max{}2206,Rt1b{}1666,Gypsy,Gypsy,Gypsy,Gypsy,Gypsy,rover{}1212,Gypsy,rover{}133,Gypsy,rover{…	19,TCTTCGTTGTCGGCTTAAGA,1.28492,rover{}6614,RR50207,Gypsy,rover{}6614,RR50207,Gypsy,Gypsy,rover{}RR48388,Gypsy,rover{}6571,Gypsy,rover{}6573,Gypsy,rover{}RR48388,Gypsy,rover{}6571,Gypsy,rover{}6573,Gypsy,P,rover{}6572,Jockey,rover{}140,Gypsy,rover{}1275,Gypsy,rover{}6572,Jockey,rover{}1275,Gypsy,rover{}6574,Gypsy,rover{}6574,Gypsy,rover{}716,Gypsy,GATE{}1713,Max{}2206,Rt1b{}1666,Gypsy,Gypsy,Gypsy…
g2-g20	FBti0102105_HeT-A{}6262	1.4845	2.97315e-08	3.66403	3	19,TGTCCTGAACGACTCGGAGA,1.02133,HeT-A{}6262,BOOKEND-3017-AS.i1,BOOKEND-3017-AS.i4,BOOKEND-3017-AS.i6,BOOKEND-3017-AS.i9,Jockey,HeT-A{}6256,JockeyChr4:1316164-1316165-	19,AAATGTAGATTTAAGTGGAT,1.59787,HeT-A{}6262,BOOKEND-3017-AS.i1,BOOKEND-3017-AS.i4,BOOKEND-3017-AS.i6,BOOKEND-3017-AS.i9,BOOKEND-3017.i1,Jockey,HeT-A{}6268,BOOKEND-3016.i2,BOOKEND-3016.i3,BOOKEND-3016.i1,Jockey,BOOKEND-5.i12,BOOKEND-5-AS.i5,Jockey,JockeyChr4:1316598-1316599-	19,CTTCCTTCTATAATTAATGC,1.04483,HeT-A{}6268,BOOKEND-3016.i2,BOOKEND-3016.i3,BOOKEND-3016.i1,Jockey,HeT-A{}6262,BOOKEND-3017-AS.i1,BOOKEND-3017-AS.i4,BOOKEND-3017-AS.i6,BOOKEND-3017-AS.i9,BOOKEND-3017.i1,JockeyChr4:1316642-1316643-
g2-g20	FBti0019026_roo{}854	1.4977	0.0202953	3.35047	3	19,TTCTTCGAATAGCGAACTCT,1.12176,Pao,roo{}1189,roo{}419,Pao,roo{}311,Pao,roo{}281,Pao,roo{}1425,Pao,roo{}796,Pao,roo{}20,Pao,roo{}1670,Pao,roo{}1010,Pao,roo{}143,Pao,roo{}142,Pao,I,Pao,roo{}6570,Pao,Pao,Pao,Gypsy,Gypsy,Gypsy,roo{}366,Pao,roo{}1716,mdg1{}1636,297{}1646,Gypsy,Pao,roo{}1043,Pao,roo{}284,Pao,roo{}958,Pao,roo{}982,Pao,roo{}896,Pao,roo{}1421,Pao,roo{}816,Pao,roo{}1290,Pao,roo{}28,Pao,HB…	19,GAATTGACACAATGTATCGC,1.09833,roo{}96,Pao,roo{}281,Pao,roo{}1010,Pao,roo{}366,Pao,roo{}1716,mdg1{}1636,297{}1646,Gypsy,Pao,roo{}1043,Pao,roo{}982,Pao,roo{}1421,Pao,roo{}816,Pao,roo{}1059,Pao,roo{}785,Pao,roo{}1405,Pao,Pao,roo{}1707,roo{}330,Pao,roo{}371,Pao,roo{}CG2528[iso-1],Pao,jockey{}1630,roo{}1769,Jockey,Pao,roo{}1055,Pao,Pao,roo{}1189,roo{}1425,Pao,roo{}796,Pao,roo{}1670,Pao,roo{}142,Pao,…	19,TTATTGTCCCCTGTGTCCTC,1.13038,roo{}1290,Pao,Gypsy,HB{}1605,Pao,roo{}764,Pao,roo{}20,Pao,Pao,roo{}34,roo{}1059,Pao,roo{}796,Pao,roo{}806,Pao,roo{}143,Pao,Pao,roo{}1055,Pao,roo{}927,Pao,Gypsy,I,Pao,Gypsy,Gypsy,Pao,Gypsy,roo{}419,Pao,roo{}1716,mdg1{}1636,297{}1646,Gypsy,roo{}CG2528[iso-1],Pao,roo{}1010,Pao,Pao,roo{}41,roo{}1631,Pao,roo{}958,Pao,roo{}2620,Pao,roo{}1392,Pao,roo{}1267,Pao,roo{}284,Pa…
g2-g20	FBti0019608_roo{}89	1.7385	0.0351659	3.35047	3	19,TTCTTCGAATAGCGAACTCT,1.12176,Pao,roo{}1189,roo{}419,Pao,roo{}311,Pao,roo{}281,Pao,roo{}1425,Pao,roo{}796,Pao,roo{}20,Pao,roo{}1670,Pao,roo{}1010,Pao,roo{}143,Pao,roo{}142,Pao,I,Pao,roo{}6570,Pao,Pao,Pao,Gypsy,Gypsy,Gypsy,roo{}366,Pao,roo{}1716,mdg1{}1636,297{}1646,Gypsy,Pao,roo{}1043,Pao,roo{}284,Pao,roo{}958,Pao,roo{}982,Pao,roo{}896,Pao,roo{}1421,Pao,roo{}816,Pao,roo{}1290,Pao,roo{}28,Pao,HB…	19,GAATTGACACAATGTATCGC,1.09833,roo{}96,Pao,roo{}281,Pao,roo{}1010,Pao,roo{}366,Pao,roo{}1716,mdg1{}1636,297{}1646,Gypsy,Pao,roo{}1043,Pao,roo{}982,Pao,roo{}1421,Pao,roo{}816,Pao,roo{}1059,Pao,roo{}785,Pao,roo{}1405,Pao,Pao,roo{}1707,roo{}330,Pao,roo{}371,Pao,roo{}CG2528[iso-1],Pao,jockey{}1630,roo{}1769,Jockey,Pao,roo{}1055,Pao,Pao,roo{}1189,roo{}1425,Pao,roo{}796,Pao,roo{}1670,Pao,roo{}142,Pao,…	19,TTATTGTCCCCTGTGTCCTC,1.13038,roo{}1290,Pao,Gypsy,HB{}1605,Pao,roo{}764,Pao,roo{}20,Pao,Pao,roo{}34,roo{}1059,Pao,roo{}796,Pao,roo{}806,Pao,roo{}143,Pao,Pao,roo{}1055,Pao,roo{}927,Pao,Gypsy,I,Pao,Gypsy,Gypsy,Pao,Gypsy,roo{}419,Pao,roo{}1716,mdg1{}1636,297{}1646,Gypsy,roo{}CG2528[iso-1],Pao,roo{}1010,Pao,Pao,roo{}41,roo{}1631,Pao,roo{}958,Pao,roo{}2620,Pao,roo{}1392,Pao,roo{}1267,Pao,roo{}284,Pa…
g2-g20	FBti0059659_roo{}1598	1.89093	0.00418839	3.35047	3	19,TTCTTCGAATAGCGAACTCT,1.12176,Pao,roo{}1189,roo{}419,Pao,roo{}311,Pao,roo{}281,Pao,roo{}1425,Pao,roo{}796,Pao,roo{}20,Pao,roo{}1670,Pao,roo{}1010,Pao,roo{}143,Pao,roo{}142,Pao,I,Pao,roo{}6570,Pao,Pao,Pao,Gypsy,Gypsy,Gypsy,roo{}366,Pao,roo{}1716,mdg1{}1636,297{}1646,Gypsy,Pao,roo{}1043,Pao,roo{}284,Pao,roo{}958,Pao,roo{}982,Pao,roo{}896,Pao,roo{}1421,Pao,roo{}816,Pao,roo{}1290,Pao,roo{}28,Pao,HB…	19,GAATTGACACAATGTATCGC,1.09833,roo{}96,Pao,roo{}281,Pao,roo{}1010,Pao,roo{}366,Pao,roo{}1716,mdg1{}1636,297{}1646,Gypsy,Pao,roo{}1043,Pao,roo{}982,Pao,roo{}1421,Pao,roo{}816,Pao,roo{}1059,Pao,roo{}785,Pao,roo{}1405,Pao,Pao,roo{}1707,roo{}330,Pao,roo{}371,Pao,roo{}CG2528[iso-1],Pao,jockey{}1630,roo{}1769,Jockey,Pao,roo{}1055,Pao,Pao,roo{}1189,roo{}1425,Pao,roo{}796,Pao,roo{}1670,Pao,roo{}142,Pao,…	19,TTATTGTCCCCTGTGTCCTC,1.13038,roo{}1290,Pao,Gypsy,HB{}1605,Pao,roo{}764,Pao,roo{}20,Pao,Pao,roo{}34,roo{}1059,Pao,roo{}796,Pao,roo{}806,Pao,roo{}143,Pao,Pao,roo{}1055,Pao,roo{}927,Pao,Gypsy,I,Pao,Gypsy,Gypsy,Pao,Gypsy,roo{}419,Pao,roo{}1716,mdg1{}1636,297{}1646,Gypsy,roo{}CG2528[iso-1],Pao,roo{}1010,Pao,Pao,roo{}41,roo{}1631,Pao,roo{}958,Pao,roo{}2620,Pao,roo{}1392,Pao,roo{}1267,Pao,roo{}284,Pa…
g2-g20	FBti0019397_F{}1382	1.64845	0.0394445	2.27099	2	19,CAATTGTATGAACAGTGGAA,1.24649,Jockey,F{}1370,Jockey,P,F{}1367,Jockey,F{}RR44380,Jockey,Jockey,Jockey,F{}1393,Jockey,F{}1374,Jockey,F{}353,Jockey,F{}1382,Jockey,F{}1152,F{}1154,F{}4595,Jockey,F{}RR48301,Gypsy,F{}1049,Jockey,F{}126,Jockey,Jockey,F{}763,Jockey,F{}RR44129,Jockey,RR51048,Jockey,Gypsy,F{}755,Jockey,F{}1770,invader1{}2192,Gypsy,Jockey,F{}2119,Gypsy,Jockey,F{}1384,Jockey,F{}RR48325,Joc…	19,TGTTTTCACTCCGAACGTAC,1.0245,Jockey,Gypsy,Gypsy,Jockey,F{}RR44380,Jockey,F{}RR48314,Gypsy,BOOKEND-2318.i1,Gypsy,BOOKEND-2318.i1,F{}RR48318,Jockey,Jockey,Gypsy,Jockey,roo{}6568,Pao,roo{}6569,Pao,Jockey,Jockey,Jockey,Gypsy,F{}2119,Gypsy,Jockey,F{}1709,Jockey,Jockey,Jockey,Jockey,Jockey,Jockey,F{}763,Jockey,F{}RR44129,Jockey,Jockey,Jockey,F{}RR48359,Jockey,Jockey,F{}1770,invader1{}2192,Gypsy,F{}75…
g2-g20	FBti0059831_F{}1770	3.16307	2.53398e-07	2.27099	2	19,CAATTGTATGAACAGTGGAA,1.24649,Jockey,F{}1370,Jockey,P,F{}1367,Jockey,F{}RR44380,Jockey,Jockey,Jockey,F{}1393,Jockey,F{}1374,Jockey,F{}353,Jockey,F{}1382,Jockey,F{}1152,F{}1154,F{}4595,Jockey,F{}RR48301,Gypsy,F{}1049,Jockey,F{}126,Jockey,Jockey,F{}763,Jockey,F{}RR44129,Jockey,RR51048,Jockey,Gypsy,F{}755,Jockey,F{}1770,invader1{}2192,Gypsy,Jockey,F{}2119,Gypsy,Jockey,F{}1384,Jockey,F{}RR48325,Joc…	19,TGTTTTCACTCCGAACGTAC,1.0245,Jockey,Gypsy,Gypsy,Jockey,F{}RR44380,Jockey,F{}RR48314,Gypsy,BOOKEND-2318.i1,Gypsy,BOOKEND-2318.i1,F{}RR48318,Jockey,Jockey,Gypsy,Jockey,roo{}6568,Pao,roo{}6569,Pao,Jockey,Jockey,Jockey,Gypsy,F{}2119,Gypsy,Jockey,F{}1709,Jockey,Jockey,Jockey,Jockey,Jockey,Jockey,F{}763,Jockey,F{}RR44129,Jockey,Jockey,Jockey,F{}RR48359,Jockey,Jockey,F{}1770,invader1{}2192,Gypsy,F{}75…
g2-g20	FBti0060694_gypsy6{}2633	1.49424	0.00388144	2.23013	2	19,TTAACAACTATGTATGTGAG,1.08878,gypsy6{}2633,Gypsy,gypsy6{}RR48376,Gypsy,GypsyChrX:21738972-21738973-	19,ATACAAAGTGGACTGTGAAG,1.14135,F{}2119,gypsy6{}2635,Gypsy,gypsy6{}2633,GypsyChrX:21739244-21739245-
[truncated: 18 more rows]
[truncated: 264 more columns]
