# Supplementary material for: Divergent regulatory impacts of endogenous siRNAs on host mRNAs in testis of closely related species
Source: bioRxiv. 2026 May 18:2026.05.18.725984. Preprint. [Version 1] doi: 10.64898/2026.05.18.725984 (PMC13228617; doi:10.64898/2026.05.18.725984)
Supplement: Supplement 5 [file media-5.xlsx]

## Sheet: Table S5
	Target pairing	Gene name	Gene name; Transcript name; Transcript sequence	DESeq2 dcr2 vs control		Total siRNA abundance	siRNA number	siRNA_1	siRNA_2	siRNA_3	siRNA_4	siRNA_5	siRNA_6	siRNA_7	siRNA_8	siRNA_9	siRNA_10	siRNA_11	siRNA_12	siRNA_13	siRNA_14	siRNA_15	siRNA_16	siRNA_17	siRNA_18	siRNA_19	siRNA_20	siRNA_21	siRNA_22	siRNA_23	siRNA_24	siRNA_25	siRNA_26	siRNA_27	siRNA_28	siRNA_29	siRNA_30	siRNA_31	siRNA_32	siRNA_33	siRNA_34	siRNA_35	siRNA_36	siRNA_37	siRNA_38	siRNA_39	siRNA_40	siRNA_41	siRNA_42
				log2FC	Padj			Length of pairing from g2; cleavage site position in transcript, abundance in ppm, source loci
Targeted by >10ppm siRNAs	g2-g20	LOC123327360	LOC123327360;XR_006542080.1; TTAGCATTGGTAATTATCTGCTCAAAACAGTTACTCTTACATATATATGACTATTTTTAGCGAAGTTATGATGAAAATTCCGATTGTAAATATCCAATTTTCAAAAGACGATATCAAAAGACGATTTTCCGAATTTCGGTCATAAGGTAATCAGTTTTTTTTGCCATAACACATACAAAGAAGGTCACAACACGTAGGTAAATACGTTACTCGTAGAGTAAAAGGGTATACTAGATTCGTTGAAAATGATGTAACCTAGTCTCCGACCTTATAAAGTGTACAACACGTCGATACGATTCGACCAAAATTTCTTAGCCACACCGAGTTAATTAGCGCGGCGGCTAGAAATTTAAATAAGCTGAATATTAAT…	4.85333	2.19692e-80	1900.3	91	16,ATGTTCTCTACGGTATTTAG; 673 of 1035,148.862,LOC120284992,BOOKEND_2594.i1,BOOKEND_2594-AS.i1,hp-Tmy,LOC120284992,BOOKEND_2594.i1,BOOKEND_2594-AS.i1,hp-Tmy	16,CTCTCCGACGCCGATTTTGT; 797 of 1035,33.984,BOOKEND_3221.i5,BOOKEND_3221.i6,BOOKEND_3221.i7,BOOKEND_3221.i8,BOOKEND_3221.i1,BOOKEND_3221.i11,BOOKEND_3221.i16,SAR_DM_SAT,BOOKEND_3221.i5,BOOKEND_3221.i6,BOOKEND_3221.i7,BOOKEND_3221.i8,BOOKEND_3221.i1,BOOKEND_3221.i11,BOOKEND_3221.i16,SAR_DM_SAT,BOOKEND_2648.i1,hp-Nmy,LOC27206640,BOOKEND_2648.i1,hp-Nmy,LOC27206640	16,GATTTCTGTATCAAATTCTG; 593 of 1035,77.3927,LOC120284992,BOOKEND_2594.i1,BOOKEND_2594-AS.i1,hp-Tmy,LOC123327360,LOC120284992,BOOKEND_2594.i1,BOOKEND_2594-AS.i1,hp-Tmy	16,GATCGAAGGCATTTTCCTTT; 631 of 1035,24.9109,LOC120284992,BOOKEND_2594.i1,BOOKEND_2594-AS.i1,hp-Tmy,LOC120284992,BOOKEND_2594.i1,BOOKEND_2594-AS.i1,hp-Tmy,asRNA:CR43959	17,GATGTTCTCTACGGTATTTA; 674 of 1035,42.5249,LOC120284992,BOOKEND_2594.i1,BOOKEND_2594-AS.i1,hp-Tmy,LOC120284992,BOOKEND_2594.i1,BOOKEND_2594-AS.i1,hp-Tmy	17,TGATCGAAGGCATTTTCCTT; 632 of 1035,24.9127,LOC120284992,BOOKEND_2594.i1,BOOKEND_2594-AS.i1,hp-Tmy,asRNA:CR43959,LOC120284992,BOOKEND_2594.i1,BOOKEND_2594-AS.i1,hp-Tmy	17,AGATTTCTGTATCAAATTCT; 594 of 1035,38.5783,LOC123327360,LOC120284992,BOOKEND_2594.i1,BOOKEND_2594-AS.i1,hp-Tmy,LOC120284992,BOOKEND_2594.i1,BOOKEND_2594-AS.i1,hp-Tmy	17,ACTCTCCGACGCCGATTTTG; 798 of 1035,2.50741,BOOKEND_3221.i5,BOOKEND_3221.i6,BOOKEND_3221.i7,BOOKEND_3221.i8,BOOKEND_3221.i1,BOOKEND_3221.i11,BOOKEND_3221.i16,SAR_DM_SAT,BOOKEND_3221.i5,BOOKEND_3221.i6,BOOKEND_3221.i7,BOOKEND_3221.i8,BOOKEND_3221.i1,BOOKEND_3221.i11,BOOKEND_3221.i16,SAR_DM_SAT,BOOKEND_2648.i1,hp-Nmy,LOC27206640,BOOKEND_2648.i1,hp-Nmy,LOC27206640	17,CTAGCTGTATACGTGTACTG; 535 of 1035,2.00345,LOC120284992,BOOKEND_2594-AS.i1,hp-Tmy,LOC120284992,BOOKEND_2594.i1,hp-Tmy	18,TAGATTTCTGTATCAAATTC; 595 of 1035,12.5105,LOC123327360,LOC120284992,BOOKEND_2594.i1,BOOKEND_2594-AS.i1,hp-Tmy,LOC120284992,BOOKEND_2594.i1,BOOKEND_2594-AS.i1,hp-Tmy	18,TTGATCGAAGGCATTTTCCT; 633 of 1035,29.3845,LOC120284992,BOOKEND_2594.i1,BOOKEND_2594-AS.i1,hp-Tmy,asRNA:CR43959,LOC120284992,BOOKEND_2594.i1,BOOKEND_2594-AS.i1,hp-Tmy	18,GGATGTTCTCTACGGTATTT; 675 of 1035,62.7776,LOC120284992,BOOKEND_2594.i1,BOOKEND_2594-AS.i1,hp-Tmy,LOC120284992,BOOKEND_2594.i1,BOOKEND_2594-AS.i1,hp-Tmy	18,CACTCTCCGACGCCGATTTT; 799 of 1035,9.69778,BOOKEND_3221.i5,BOOKEND_3221.i6,BOOKEND_3221.i7,BOOKEND_3221.i8,BOOKEND_3221.i1,BOOKEND_3221.i11,BOOKEND_3221.i16,SAR_DM_SAT,BOOKEND_2648.i1,hp-Nmy,BOOKEND_3221.i5,BOOKEND_3221.i6,BOOKEND_3221.i7,BOOKEND_3221.i8,BOOKEND_3221.i1,BOOKEND_3221.i11,BOOKEND_3221.i16,SAR_DM_SAT,BOOKEND_2648.i1,hp-Nmy,LOC27206640,LOC27206640	19,TTAGGTCTGGATGTTCTCTA; 683 of 1035,58.0858,LOC120284992,BOOKEND_2594.i1,BOOKEND_2594-AS.i1,hp-Tmy,LOC123327360,asRNA:CR43959,LOC120284992,BOOKEND_2594.i1,BOOKEND_2594-AS.i1,hp-Tmy	19,ATAGAATATTGTAGATTTCT; 606 of 1035,20.7195,LOC120284992,BOOKEND_2594.i1,BOOKEND_2594-AS.i1,hp-Tmy,LOC123327360,LOC120284992,BOOKEND_2594.i1,BOOKEND_2594-AS.i1,hp-Tmy	19,ATGGATTGATCGAAGGCATT; 638 of 1035,17.7595,LOC120284992,BOOKEND_2594.i1,BOOKEND_2594-AS.i1,hp-Tmy,LOC123327360,asRNA:CR43959,LOC120284992,BOOKEND_2594.i1,BOOKEND_2594-AS.i1,hp-Tmy	19,ATATTGTAGATTTCTGTATC; 601 of 1035,10.2373,LOC120284992,BOOKEND_2594.i1,BOOKEND_2594-AS.i1,hp-Tmy,LOC123327360,LOC120284992,BOOKEND_2594.i1,BOOKEND_2594-AS.i1,hp-Tmy	19,TGACGAATGGGGTTCGAATA; 564 of 1035,30.0659,LOC120284992,BOOKEND_2594.i1,BOOKEND_2594-AS.i1,hp-Tmy,LOC123327360,BOOKEND_3230.i1,LOC120284992,BOOKEND_2594.i1,BOOKEND_2594-AS.i1,hp-Tmy,asRNA:CR43959,asRNA:CR43959,asRNA:CR43959	19,TTCAAAAAATGGATTGATCG; 646 of 1035,36.0089,LOC120284992,BOOKEND_2594.i1,BOOKEND_2594-AS.i1,hp-Tmy,LOC123327360,asRNA:CR43959,LOC120284992,BOOKEND_2594.i1,BOOKEND_2594-AS.i1,hp-Tmy	19,GTCTGGATGTTCTCTACGGT; 679 of 1035,33.0862,LOC120284992,BOOKEND_2594.i1,BOOKEND_2594-AS.i1,hp-Tmy,LOC123327360,asRNA:CR43959,LOC120284992,BOOKEND_2594.i1,BOOKEND_2594-AS.i1,hp-Tmy	19,CAAGTGACGAATGGGGTTCG; 568 of 1035,26.8308,LOC120284992,BOOKEND_2594.i1,BOOKEND_2594-AS.i1,hp-Tmy,LOC123327360,BOOKEND_3230.i1,LOC120284992,BOOKEND_2594.i1,BOOKEND_2594-AS.i1,hp-Tmy,asRNA:CR43959,asRNA:CR43959,asRNA:CR43959	19,CCGAATTGCTAGCTGTATAC; 543 of 1035,2.81441,CG14370,CG14370,BOOKEND_2648.i1,hp-Nmy,LOC123327360,.,BOOKEND_3221-AS.i1,SAR_DM_SAT,LOC120284992,BOOKEND_2594-AS.i1,hp-Tmy,LOC120284992,BOOKEND_2594.i1,hp-Tmy,BOOKEND_2648-AS.i1,hp-Nmy,LOC27206640,asRNA:CR43959,asRNA:CR43959,asRNA:CR43959	19,TATACGTGTACGGCAAACCC; 528 of 1035,3.17108,BOOKEND_3221.i1,BOOKEND_3221-AS.i2,BOOKEND_3221-AS.i3,SAR_DM_SAT,LOC123327360,.,CG14370,CG14370,BOOKEND_2648.i1,hp-Nmy,BOOKEND_2648-AS.i1,hp-Nmy,LOC27206640,hp-ODox2,asRNA:CR43959,asRNA:CR43959,asRNA:CR43959	19,TACGGCAAACCCCACGCCAA; 520 of 1035,7.9641,LOC123327360,.,CG14370,CG14370,BOOKEND_2648.i1,hp-Nmy,BOOKEND_3221.i1,BOOKEND_3221-AS.i2,BOOKEND_3221-AS.i3,SAR_DM_SAT,LOC27206640,hp-ODox2,asRNA:CR43959,asRNA:CR43959,asRNA:CR43959,BOOKEND_2648-AS.i1,hp-Nmy	19,GGATTGATCGAAGGCATTTT; 636 of 1035,39.0468,LOC123327360,LOC120284992,BOOKEND_2594.i1,BOOKEND_2594-AS.i1,hp-Tmy,LOC120284992,BOOKEND_2594.i1,BOOKEND_2594-AS.i1,hp-Tmy,asRNA:CR43959	19,TCAACGAATCTAGTATACCC; 233 of 1035,1.51189,DNAREP1_DM_Helitron,DNAREP1_DM_Helitron,DNAREP1_DM_Helitron,DNAREP1_DM_Helitron,DNAREP1_DM_Helitron,DNAREP1_DM_Helitron,BOOKEND_3486.i1,BOOKEND_3486.i1_1,NOMAD_LTR_Gypsy,BOOKEND_3488.i1,DNAREP1_DM_Helitron,DNAREP1_DM_Helitron,.,DNAREP1_DM_Helitron,QUASIMODO2-I_DM_Gypsy,DNAREP1_DM_Helitron,DNAREP1_DM_Helitron,DNAREP1_DM_Helitron,BOOKEND_3652.i2,BOOKEND_…	19,ATTGTAGATTTCTGTATCAA; 599 of 1035,3.42841,LOC120284992,BOOKEND_2594.i1,BOOKEND_2594-AS.i1,hp-Tmy,LOC123327360,LOC120284992,BOOKEND_2594.i1,BOOKEND_2594-AS.i1,hp-Tmy	19,TTTAGGTCTGGATGTTCTCT; 684 of 1035,34.291,LOC120284992,BOOKEND_2594.i1,BOOKEND_2594-AS.i1,hp-Tmy,LOC120284992,BOOKEND_2594.i1,BOOKEND_2594-AS.i1,hp-Tmy	19,AATTGCTAGCTGTATACGTG; 540 of 1035,14.6133,CG14370,CG14370,BOOKEND_2648.i1,hp-Nmy,LOC123327360,.,BOOKEND_3221-AS.i1,SAR_DM_SAT,LOC120284992,BOOKEND_2594-AS.i1,hp-Tmy,asRNA:CR43959,asRNA:CR43959,asRNA:CR43959,LOC120284992,BOOKEND_2594.i1,hp-Tmy,BOOKEND_2648-AS.i1,hp-Nmy,LOC27206640,hp-ODox2	19,AAACCGAATTGCTAGCTGTA; 546 of 1035,3.3308,CG14370,CG14370,BOOKEND_2648.i1,hp-Nmy,BOOKEND_3221-AS.i1,SAR_DM_SAT,BOOKEND_2648-AS.i1,hp-Nmy,LOC27206640	19,ACTGTACCAAGTGACGAATG; 575 of 1035,15.1794,LOC120284992,BOOKEND_2594.i1,BOOKEND_2594-AS.i1,hp-Tmy,LOC120284992,BOOKEND_2594.i1,BOOKEND_2594-AS.i1,hp-Tmy	19,TAGAATATTGTAGATTTCTG; 605 of 1035,12.7199,LOC123327360,LOC120284992,BOOKEND_2594.i1,BOOKEND_2594-AS.i1,hp-Tmy,LOC120284992,BOOKEND_2594.i1,BOOKEND_2594-AS.i1,hp-Tmy	19,CTGGATGTTCTCTACGGTAT; 677 of 1035,125.768,LOC120284992,BOOKEND_2594.i1,BOOKEND_2594-AS.i1,hp-Tmy,LOC123327360,asRNA:CR43959,LOC120284992,BOOKEND_2594.i1,BOOKEND_2594-AS.i1,hp-Tmy	19,TCAAAAAATGGATTGATCGA; 645 of 1035,17.1314,LOC123327360,LOC120284992,BOOKEND_2594.i1,BOOKEND_2594-AS.i1,hp-Tmy,LOC120284992,BOOKEND_2594.i1,BOOKEND_2594-AS.i1,hp-Tmy,asRNA:CR43959	19,TGGATTGATCGAAGGCATTT; 637 of 1035,8.61536,LOC123327360,LOC120284992,BOOKEND_2594.i1,BOOKEND_2594-AS.i1,hp-Tmy,LOC120284992,BOOKEND_2594.i1,BOOKEND_2594-AS.i1,hp-Tmy,asRNA:CR43959	19,TTTTTCTATAGAATATTGTA; 613 of 1035,3.44083,LOC123327360,LOC120284992,BOOKEND_2594.i1,BOOKEND_2594-AS.i1,hp-Tmy,LOC120284992,BOOKEND_2594.i1,BOOKEND_2594-AS.i1,hp-Tmy	19,TTTTCTATAGAATATTGTAG; 612 of 1035,1.67161,LOC123327360,LOC120284992,BOOKEND_2594.i1,BOOKEND_2594-AS.i1,hp-Tmy,LOC120284992,BOOKEND_2594.i1,BOOKEND_2594-AS.i1,hp-Tmy	19,AAAAATGGATTGATCGAAGG; 642 of 1035,1.48706,LOC123327360,LOC120284992,BOOKEND_2594.i1,BOOKEND_2594-AS.i1,hp-Tmy,LOC120284992,BOOKEND_2594.i1,BOOKEND_2594-AS.i1,hp-Tmy,asRNA:CR43959	19,AAAATGGATTGATCGAAGGC; 641 of 1035,5.85062,LOC123327360,LOC120284992,BOOKEND_2594.i1,BOOKEND_2594-AS.i1,hp-Tmy,LOC120284992,BOOKEND_2594.i1,BOOKEND_2594-AS.i1,hp-Tmy,asRNA:CR43959	19,TGTATACGTGTACGGCAAAC; 530 of 1035,1.48706,.,CG14370,CG14370,BOOKEND_2648.i1,hp-Nmy,BOOKEND_3221.i1,BOOKEND_3221-AS.i2,BOOKEND_3221-AS.i3,SAR_DM_SAT,LOC123327360,hp-ODox2,asRNA:CR43959,asRNA:CR43959,asRNA:CR43959,BOOKEND_2648-AS.i1,hp-Nmy,LOC27206640	19,TTTTTTCTATAGAATATTGT; 614 of 1035,21.4328,LOC120284992,BOOKEND_2594.i1,BOOKEND_2594-AS.i1,hp-Tmy,LOC120284992,BOOKEND_2594.i1,BOOKEND_2594-AS.i1,hp-Tmy	19,AAATGGATTGATCGAAGGCA; 640 of 1035,65.3844,LOC123327360,LOC120284992,BOOKEND_2594.i1,BOOKEND_2594-AS.i1,hp-Tmy,LOC120284992,BOOKEND_2594.i1,BOOKEND_2594-AS.i1,hp-Tmy,asRNA:CR43959
	g2-g20	LOC27207646_asRNA:CR43959	LOC27207646_asRNA:CR43959;XR_005544581.2; TCTATATAATTTAAGGAAAGTGTTAAAAAATTATTAACAAACAAGGGAAATAATAGTAAATTAATAAAAAAGCAAGGTAATGGATCAACGATAAAGAACACATCAAAATATATTCAATCAAAAGAAGAAAGCATGACAGAAAAAATGTATAAACAGATGTTAAATAAACATAAATGTTAGAAATATATGAGAAATATAGAAATAATCCAAGAAATCCATAAGAATAGAAAGAGAGAGAGAGAGAGAGAGAGAGAGACGGGGGAGAGAAAGAGGCCATGTTCAAACTGTTTCAATCGATTCTCATTATTGTATTTCAATTTGCAATTATTTTACTGTCATCCTCTACTCAAGCACTAA…	4.29732	1.47904e-43	1818.28	88	16,ATGTTCTCTACGGTATTTAG; 3382 of 4104,148.862,LOC120284992,BOOKEND_2594.i1,BOOKEND_2594-AS.i1,hp-Tmy,LOC120284992,BOOKEND_2594.i1,BOOKEND_2594-AS.i1,hp-Tmy	16,CTCTCCGACGCCGATTTTGT; 3506 of 4104,33.984,BOOKEND_3221.i5,BOOKEND_3221.i6,BOOKEND_3221.i7,BOOKEND_3221.i8,BOOKEND_3221.i1,BOOKEND_3221.i11,BOOKEND_3221.i16,SAR_DM_SAT,BOOKEND_3221.i5,BOOKEND_3221.i6,BOOKEND_3221.i7,BOOKEND_3221.i8,BOOKEND_3221.i1,BOOKEND_3221.i11,BOOKEND_3221.i16,SAR_DM_SAT,BOOKEND_2648.i1,hp-Nmy,LOC27206640,BOOKEND_2648.i1,hp-Nmy,LOC27206640	16,TTTTTTCTATAGAATATTGT; 3323 of 4104,21.4328,LOC120284992,BOOKEND_2594.i1,BOOKEND_2594-AS.i1,hp-Tmy,LOC120284992,BOOKEND_2594.i1,BOOKEND_2594-AS.i1,hp-Tmy	17,GATGTTCTCTACGGTATTTA; 3383 of 4104,42.5249,LOC120284992,BOOKEND_2594.i1,BOOKEND_2594-AS.i1,hp-Tmy,LOC120284992,BOOKEND_2594.i1,BOOKEND_2594-AS.i1,hp-Tmy	17,ACTCTCCGACGCCGATTTTG; 3507 of 4104,2.50741,BOOKEND_3221.i5,BOOKEND_3221.i6,BOOKEND_3221.i7,BOOKEND_3221.i8,BOOKEND_3221.i1,BOOKEND_3221.i11,BOOKEND_3221.i16,SAR_DM_SAT,BOOKEND_3221.i5,BOOKEND_3221.i6,BOOKEND_3221.i7,BOOKEND_3221.i8,BOOKEND_3221.i1,BOOKEND_3221.i11,BOOKEND_3221.i16,SAR_DM_SAT,BOOKEND_2648.i1,hp-Nmy,LOC27206640,BOOKEND_2648.i1,hp-Nmy,LOC27206640	17,CTTTTTTCTATAGAATATTG; 3324 of 4104,19.3194,LOC120284992,BOOKEND_2594.i1,BOOKEND_2594-AS.i1,hp-Tmy,LOC120284992,BOOKEND_2594.i1,BOOKEND_2594-AS.i1,hp-Tmy	17,CTAGCTGTATACGTGTACTG; 3244 of 4104,2.00345,LOC120284992,BOOKEND_2594-AS.i1,hp-Tmy,LOC120284992,BOOKEND_2594.i1,hp-Tmy	18,CCTTTTTTCTATAGAATATT; 3325 of 4104,6.26766,LOC120284992,BOOKEND_2594.i1,BOOKEND_2594-AS.i1,hp-Tmy,LOC120284992,BOOKEND_2594.i1,BOOKEND_2594-AS.i1,hp-Tmy	18,GGATGTTCTCTACGGTATTT; 3384 of 4104,62.7776,LOC120284992,BOOKEND_2594.i1,BOOKEND_2594-AS.i1,hp-Tmy,LOC120284992,BOOKEND_2594.i1,BOOKEND_2594-AS.i1,hp-Tmy	18,CACTCTCCGACGCCGATTTT; 3508 of 4104,9.69778,BOOKEND_3221.i5,BOOKEND_3221.i6,BOOKEND_3221.i7,BOOKEND_3221.i8,BOOKEND_3221.i1,BOOKEND_3221.i11,BOOKEND_3221.i16,SAR_DM_SAT,BOOKEND_2648.i1,hp-Nmy,BOOKEND_3221.i5,BOOKEND_3221.i6,BOOKEND_3221.i7,BOOKEND_3221.i8,BOOKEND_3221.i1,BOOKEND_3221.i11,BOOKEND_3221.i16,SAR_DM_SAT,BOOKEND_2648.i1,hp-Nmy,LOC27206640,LOC27206640	19,TTAGGTCTGGATGTTCTCTA; 3392 of 4104,58.0858,LOC120284992,BOOKEND_2594.i1,BOOKEND_2594-AS.i1,hp-Tmy,LOC123327360,asRNA:CR43959,LOC120284992,BOOKEND_2594.i1,BOOKEND_2594-AS.i1,hp-Tmy	19,ATGGATTGATCGAAGGCATT; 3347 of 4104,17.7595,LOC120284992,BOOKEND_2594.i1,BOOKEND_2594-AS.i1,hp-Tmy,LOC123327360,asRNA:CR43959,LOC120284992,BOOKEND_2594.i1,BOOKEND_2594-AS.i1,hp-Tmy	19,TGACGAATGGGGTTCGAATA; 3273 of 4104,30.0659,LOC120284992,BOOKEND_2594.i1,BOOKEND_2594-AS.i1,hp-Tmy,LOC123327360,BOOKEND_3230.i1,LOC120284992,BOOKEND_2594.i1,BOOKEND_2594-AS.i1,hp-Tmy,asRNA:CR43959,asRNA:CR43959,asRNA:CR43959	19,TTCAAAAAATGGATTGATCG; 3355 of 4104,36.0089,LOC120284992,BOOKEND_2594.i1,BOOKEND_2594-AS.i1,hp-Tmy,LOC123327360,asRNA:CR43959,LOC120284992,BOOKEND_2594.i1,BOOKEND_2594-AS.i1,hp-Tmy	19,GTCTGGATGTTCTCTACGGT; 3388 of 4104,33.0862,LOC120284992,BOOKEND_2594.i1,BOOKEND_2594-AS.i1,hp-Tmy,LOC123327360,asRNA:CR43959,LOC120284992,BOOKEND_2594.i1,BOOKEND_2594-AS.i1,hp-Tmy	19,CAAGTGACGAATGGGGTTCG; 3277 of 4104,26.8308,LOC120284992,BOOKEND_2594.i1,BOOKEND_2594-AS.i1,hp-Tmy,LOC123327360,BOOKEND_3230.i1,LOC120284992,BOOKEND_2594.i1,BOOKEND_2594-AS.i1,hp-Tmy,asRNA:CR43959,asRNA:CR43959,asRNA:CR43959	19,CCGAATTGCTAGCTGTATAC; 3252 of 4104,2.81441,CG14370,CG14370,BOOKEND_2648.i1,hp-Nmy,LOC123327360,.,BOOKEND_3221-AS.i1,SAR_DM_SAT,LOC120284992,BOOKEND_2594-AS.i1,hp-Tmy,LOC120284992,BOOKEND_2594.i1,hp-Tmy,BOOKEND_2648-AS.i1,hp-Nmy,LOC27206640,asRNA:CR43959,asRNA:CR43959,asRNA:CR43959	19,TATACGTGTACGGCAAACCC; 3237 of 4104,3.17108,BOOKEND_3221.i1,BOOKEND_3221-AS.i2,BOOKEND_3221-AS.i3,SAR_DM_SAT,LOC123327360,.,CG14370,CG14370,BOOKEND_2648.i1,hp-Nmy,BOOKEND_2648-AS.i1,hp-Nmy,LOC27206640,hp-ODox2,asRNA:CR43959,asRNA:CR43959,asRNA:CR43959	19,TACGGCAAACCCCACGCCAA; 3229 of 4104,7.9641,LOC123327360,.,CG14370,CG14370,BOOKEND_2648.i1,hp-Nmy,BOOKEND_3221.i1,BOOKEND_3221-AS.i2,BOOKEND_3221-AS.i3,SAR_DM_SAT,LOC27206640,hp-ODox2,asRNA:CR43959,asRNA:CR43959,asRNA:CR43959,BOOKEND_2648-AS.i1,hp-Nmy	19,GGATTGATCGAAGGCATTTT; 3345 of 4104,39.0468,LOC123327360,LOC120284992,BOOKEND_2594.i1,BOOKEND_2594-AS.i1,hp-Tmy,LOC120284992,BOOKEND_2594.i1,BOOKEND_2594-AS.i1,hp-Tmy,asRNA:CR43959	19,TGATCGAAGGCATTTTCCTT; 3341 of 4104,24.9127,LOC120284992,BOOKEND_2594.i1,BOOKEND_2594-AS.i1,hp-Tmy,asRNA:CR43959,LOC120284992,BOOKEND_2594.i1,BOOKEND_2594-AS.i1,hp-Tmy	19,GAAGGCATTTTCCTTTTTTC; 3336 of 4104,1.83132,LOC120284992,BOOKEND_2594.i1,BOOKEND_2594-AS.i1,hp-Tmy,LOC120284992,BOOKEND_2594.i1,BOOKEND_2594-AS.i1,hp-Tmy,asRNA:CR43959	19,TCAACGAATCTAGTATACCC; 2942 of 4104,1.51189,DNAREP1_DM_Helitron,DNAREP1_DM_Helitron,DNAREP1_DM_Helitron,DNAREP1_DM_Helitron,DNAREP1_DM_Helitron,DNAREP1_DM_Helitron,BOOKEND_3486.i1,BOOKEND_3486.i1_1,NOMAD_LTR_Gypsy,BOOKEND_3488.i1,DNAREP1_DM_Helitron,DNAREP1_DM_Helitron,.,DNAREP1_DM_Helitron,QUASIMODO2-I_DM_Gypsy,DNAREP1_DM_Helitron,DNAREP1_DM_Helitron,DNAREP1_DM_Helitron,BOOKEND_3652.i2,BOOKEND…	19,TTTAGGTCTGGATGTTCTCT; 3393 of 4104,34.291,LOC120284992,BOOKEND_2594.i1,BOOKEND_2594-AS.i1,hp-Tmy,LOC120284992,BOOKEND_2594.i1,BOOKEND_2594-AS.i1,hp-Tmy	19,TTCCTTTTTTCTATAGAATA; 3327 of 4104,17.1066,LOC120284992,BOOKEND_2594.i1,BOOKEND_2594-AS.i1,hp-Tmy,asRNA:CR43959,LOC120284992,BOOKEND_2594.i1,BOOKEND_2594-AS.i1,hp-Tmy	19,AATTGCTAGCTGTATACGTG; 3249 of 4104,14.6133,CG14370,CG14370,BOOKEND_2648.i1,hp-Nmy,LOC123327360,.,BOOKEND_3221-AS.i1,SAR_DM_SAT,LOC120284992,BOOKEND_2594-AS.i1,hp-Tmy,asRNA:CR43959,asRNA:CR43959,asRNA:CR43959,LOC120284992,BOOKEND_2594.i1,hp-Tmy,BOOKEND_2648-AS.i1,hp-Nmy,LOC27206640,hp-ODox2	19,AAACCGAATTGCTAGCTGTA; 3255 of 4104,3.3308,CG14370,CG14370,BOOKEND_2648.i1,hp-Nmy,BOOKEND_3221-AS.i1,SAR_DM_SAT,BOOKEND_2648-AS.i1,hp-Nmy,LOC27206640	19,ACTGTACCAAGTGACGAATG; 3284 of 4104,15.1794,LOC120284992,BOOKEND_2594.i1,BOOKEND_2594-AS.i1,hp-Tmy,LOC120284992,BOOKEND_2594.i1,BOOKEND_2594-AS.i1,hp-Tmy	19,TTTTCCTTTTTTCTATAGAA; 3329 of 4104,18.2137,LOC120284992,BOOKEND_2594.i1,BOOKEND_2594-AS.i1,hp-Tmy,asRNA:CR43959,LOC120284992,BOOKEND_2594.i1,BOOKEND_2594-AS.i1,hp-Tmy	19,CTGGATGTTCTCTACGGTAT; 3386 of 4104,125.768,LOC120284992,BOOKEND_2594.i1,BOOKEND_2594-AS.i1,hp-Tmy,LOC123327360,asRNA:CR43959,LOC120284992,BOOKEND_2594.i1,BOOKEND_2594-AS.i1,hp-Tmy	19,TCAAAAAATGGATTGATCGA; 3354 of 4104,17.1314,LOC123327360,LOC120284992,BOOKEND_2594.i1,BOOKEND_2594-AS.i1,hp-Tmy,LOC120284992,BOOKEND_2594.i1,BOOKEND_2594-AS.i1,hp-Tmy,asRNA:CR43959	19,GCATTTTCCTTTTTTCTATA; 3332 of 4104,27.0865,LOC120284992,BOOKEND_2594.i1,BOOKEND_2594-AS.i1,hp-Tmy,LOC120284992,BOOKEND_2594.i1,BOOKEND_2594-AS.i1,hp-Tmy,asRNA:CR43959	19,TGGATTGATCGAAGGCATTT; 3346 of 4104,8.61536,LOC123327360,LOC120284992,BOOKEND_2594.i1,BOOKEND_2594-AS.i1,hp-Tmy,LOC120284992,BOOKEND_2594.i1,BOOKEND_2594-AS.i1,hp-Tmy,asRNA:CR43959	19,AAAAATGGATTGATCGAAGG; 3351 of 4104,1.48706,LOC123327360,LOC120284992,BOOKEND_2594.i1,BOOKEND_2594-AS.i1,hp-Tmy,LOC120284992,BOOKEND_2594.i1,BOOKEND_2594-AS.i1,hp-Tmy,asRNA:CR43959	19,AAAATGGATTGATCGAAGGC; 3350 of 4104,5.85062,LOC123327360,LOC120284992,BOOKEND_2594.i1,BOOKEND_2594-AS.i1,hp-Tmy,LOC120284992,BOOKEND_2594.i1,BOOKEND_2594-AS.i1,hp-Tmy,asRNA:CR43959	19,TGTATACGTGTACGGCAAAC; 3239 of 4104,1.48706,.,CG14370,CG14370,BOOKEND_2648.i1,hp-Nmy,BOOKEND_3221.i1,BOOKEND_3221-AS.i2,BOOKEND_3221-AS.i3,SAR_DM_SAT,LOC123327360,hp-ODox2,asRNA:CR43959,asRNA:CR43959,asRNA:CR43959,BOOKEND_2648-AS.i1,hp-Nmy,LOC27206640	19,AGGCATTTTCCTTTTTTCTA; 3334 of 4104,37.2989,LOC120284992,BOOKEND_2594.i1,BOOKEND_2594-AS.i1,hp-Tmy,LOC120284992,BOOKEND_2594.i1,BOOKEND_2594-AS.i1,hp-Tmy,asRNA:CR43959	19,AAATGGATTGATCGAAGGCA; 3349 of 4104,65.3844,LOC123327360,LOC120284992,BOOKEND_2594.i1,BOOKEND_2594-AS.i1,hp-Tmy,LOC120284992,BOOKEND_2594.i1,BOOKEND_2594-AS.i1,hp-Tmy,asRNA:CR43959	19,GCTAGCTGTATACGTGTACG; 3245 of 4104,4.65814,.,BOOKEND_3221-AS.i1,SAR_DM_SAT,CG14370,CG14370,BOOKEND_2648.i1,hp-Nmy,LOC123327360,LOC27206640,hp-ODox2,asRNA:CR43959,asRNA:CR43959,asRNA:CR43959,BOOKEND_2648-AS.i1,hp-Nmy	19,TCCTTTTTTCTATAGAATAT; 3326 of 4104,9.93027,LOC120284992,BOOKEND_2594.i1,BOOKEND_2594-AS.i1,hp-Tmy,LOC120284992,BOOKEND_2594.i1,BOOKEND_2594-AS.i1,hp-Tmy,asRNA:CR43959	19,TTTCCTTTTTTCTATAGAAT; 3328 of 4104,37.6664,LOC120284992,BOOKEND_2594.i1,BOOKEND_2594-AS.i1,hp-Tmy,LOC120284992,BOOKEND_2594.i1,BOOKEND_2594-AS.i1,hp-Tmy,asRNA:CR43959	19,TACCAAGTGACGAATGGGGT; 3280 of 4104,38.983,LOC123327360,BOOKEND_3230.i1,LOC120284992,BOOKEND_2594.i1,BOOKEND_2594-AS.i1,hp-Tmy,asRNA:CR43959,asRNA:CR43959,asRNA:CR43959,LOC120284992,BOOKEND_2594.i1,BOOKEND_2594-AS.i1,hp-Tmy
		LOC27207646_asRNA:CR43959	LOC27207646_asRNA:CR43959;XR_005544582.2; TCTATATAATTTAAGGAAAGTGTTAAAAAATTATTAACAAACAAGGGAAATAATAGTAAATTAATAAAAAAGCAAGGTAATGGATCAACGATAAAGAACACATCAAAATATATTCAATCAAAAGAAGAAAGCATGACAGAAAAAATGTATAAACAGATGTTAAATAAACATAAATGTTAGAAATATATGAGAAATATAGAAATAATCCAAGAAATCCATAAGAATAGAAAGAGAGAGAGAGAGAGAGAGAGAGAGACGGGGGAGAGAAAGAGGCCATGTTCAAACTGTTTCAATCGATTCTCATTATTGTATTTCAATTTGCAATTATTTTACTGTCATCCTCTACTCAAGCACTAA…	4.29732	1.47904e-43	1818.28	88	16,ATGTTCTCTACGGTATTTAG; 3243 of 3965,148.862,LOC120284992,BOOKEND_2594.i1,BOOKEND_2594-AS.i1,hp-Tmy,LOC120284992,BOOKEND_2594.i1,BOOKEND_2594-AS.i1,hp-Tmy	16,CTCTCCGACGCCGATTTTGT; 3367 of 3965,33.984,BOOKEND_3221.i5,BOOKEND_3221.i6,BOOKEND_3221.i7,BOOKEND_3221.i8,BOOKEND_3221.i1,BOOKEND_3221.i11,BOOKEND_3221.i16,SAR_DM_SAT,BOOKEND_3221.i5,BOOKEND_3221.i6,BOOKEND_3221.i7,BOOKEND_3221.i8,BOOKEND_3221.i1,BOOKEND_3221.i11,BOOKEND_3221.i16,SAR_DM_SAT,BOOKEND_2648.i1,hp-Nmy,LOC27206640,BOOKEND_2648.i1,hp-Nmy,LOC27206640	16,TTTTTTCTATAGAATATTGT; 3184 of 3965,21.4328,LOC120284992,BOOKEND_2594.i1,BOOKEND_2594-AS.i1,hp-Tmy,LOC120284992,BOOKEND_2594.i1,BOOKEND_2594-AS.i1,hp-Tmy	17,GATGTTCTCTACGGTATTTA; 3244 of 3965,42.5249,LOC120284992,BOOKEND_2594.i1,BOOKEND_2594-AS.i1,hp-Tmy,LOC120284992,BOOKEND_2594.i1,BOOKEND_2594-AS.i1,hp-Tmy	17,ACTCTCCGACGCCGATTTTG; 3368 of 3965,2.50741,BOOKEND_3221.i5,BOOKEND_3221.i6,BOOKEND_3221.i7,BOOKEND_3221.i8,BOOKEND_3221.i1,BOOKEND_3221.i11,BOOKEND_3221.i16,SAR_DM_SAT,BOOKEND_3221.i5,BOOKEND_3221.i6,BOOKEND_3221.i7,BOOKEND_3221.i8,BOOKEND_3221.i1,BOOKEND_3221.i11,BOOKEND_3221.i16,SAR_DM_SAT,BOOKEND_2648.i1,hp-Nmy,LOC27206640,BOOKEND_2648.i1,hp-Nmy,LOC27206640	17,CTTTTTTCTATAGAATATTG; 3185 of 3965,19.3194,LOC120284992,BOOKEND_2594.i1,BOOKEND_2594-AS.i1,hp-Tmy,LOC120284992,BOOKEND_2594.i1,BOOKEND_2594-AS.i1,hp-Tmy	17,CTAGCTGTATACGTGTACTG; 3105 of 3965,2.00345,LOC120284992,BOOKEND_2594-AS.i1,hp-Tmy,LOC120284992,BOOKEND_2594.i1,hp-Tmy	18,CCTTTTTTCTATAGAATATT; 3186 of 3965,6.26766,LOC120284992,BOOKEND_2594.i1,BOOKEND_2594-AS.i1,hp-Tmy,LOC120284992,BOOKEND_2594.i1,BOOKEND_2594-AS.i1,hp-Tmy	18,GGATGTTCTCTACGGTATTT; 3245 of 3965,62.7776,LOC120284992,BOOKEND_2594.i1,BOOKEND_2594-AS.i1,hp-Tmy,LOC120284992,BOOKEND_2594.i1,BOOKEND_2594-AS.i1,hp-Tmy	18,CACTCTCCGACGCCGATTTT; 3369 of 3965,9.69778,BOOKEND_3221.i5,BOOKEND_3221.i6,BOOKEND_3221.i7,BOOKEND_3221.i8,BOOKEND_3221.i1,BOOKEND_3221.i11,BOOKEND_3221.i16,SAR_DM_SAT,BOOKEND_2648.i1,hp-Nmy,BOOKEND_3221.i5,BOOKEND_3221.i6,BOOKEND_3221.i7,BOOKEND_3221.i8,BOOKEND_3221.i1,BOOKEND_3221.i11,BOOKEND_3221.i16,SAR_DM_SAT,BOOKEND_2648.i1,hp-Nmy,LOC27206640,LOC27206640	19,TTAGGTCTGGATGTTCTCTA; 3253 of 3965,58.0858,LOC120284992,BOOKEND_2594.i1,BOOKEND_2594-AS.i1,hp-Tmy,LOC123327360,asRNA:CR43959,LOC120284992,BOOKEND_2594.i1,BOOKEND_2594-AS.i1,hp-Tmy	19,ATGGATTGATCGAAGGCATT; 3208 of 3965,17.7595,LOC120284992,BOOKEND_2594.i1,BOOKEND_2594-AS.i1,hp-Tmy,LOC123327360,asRNA:CR43959,LOC120284992,BOOKEND_2594.i1,BOOKEND_2594-AS.i1,hp-Tmy	19,TGACGAATGGGGTTCGAATA; 3134 of 3965,30.0659,LOC120284992,BOOKEND_2594.i1,BOOKEND_2594-AS.i1,hp-Tmy,LOC123327360,BOOKEND_3230.i1,LOC120284992,BOOKEND_2594.i1,BOOKEND_2594-AS.i1,hp-Tmy,asRNA:CR43959,asRNA:CR43959,asRNA:CR43959	19,TTCAAAAAATGGATTGATCG; 3216 of 3965,36.0089,LOC120284992,BOOKEND_2594.i1,BOOKEND_2594-AS.i1,hp-Tmy,LOC123327360,asRNA:CR43959,LOC120284992,BOOKEND_2594.i1,BOOKEND_2594-AS.i1,hp-Tmy	19,GTCTGGATGTTCTCTACGGT; 3249 of 3965,33.0862,LOC120284992,BOOKEND_2594.i1,BOOKEND_2594-AS.i1,hp-Tmy,LOC123327360,asRNA:CR43959,LOC120284992,BOOKEND_2594.i1,BOOKEND_2594-AS.i1,hp-Tmy	19,CAAGTGACGAATGGGGTTCG; 3138 of 3965,26.8308,LOC120284992,BOOKEND_2594.i1,BOOKEND_2594-AS.i1,hp-Tmy,LOC123327360,BOOKEND_3230.i1,LOC120284992,BOOKEND_2594.i1,BOOKEND_2594-AS.i1,hp-Tmy,asRNA:CR43959,asRNA:CR43959,asRNA:CR43959	19,CCGAATTGCTAGCTGTATAC; 3113 of 3965,2.81441,CG14370,CG14370,BOOKEND_2648.i1,hp-Nmy,LOC123327360,.,BOOKEND_3221-AS.i1,SAR_DM_SAT,LOC120284992,BOOKEND_2594-AS.i1,hp-Tmy,LOC120284992,BOOKEND_2594.i1,hp-Tmy,BOOKEND_2648-AS.i1,hp-Nmy,LOC27206640,asRNA:CR43959,asRNA:CR43959,asRNA:CR43959	19,TATACGTGTACGGCAAACCC; 3098 of 3965,3.17108,BOOKEND_3221.i1,BOOKEND_3221-AS.i2,BOOKEND_3221-AS.i3,SAR_DM_SAT,LOC123327360,.,CG14370,CG14370,BOOKEND_2648.i1,hp-Nmy,BOOKEND_2648-AS.i1,hp-Nmy,LOC27206640,hp-ODox2,asRNA:CR43959,asRNA:CR43959,asRNA:CR43959	19,TACGGCAAACCCCACGCCAA; 3090 of 3965,7.9641,LOC123327360,.,CG14370,CG14370,BOOKEND_2648.i1,hp-Nmy,BOOKEND_3221.i1,BOOKEND_3221-AS.i2,BOOKEND_3221-AS.i3,SAR_DM_SAT,LOC27206640,hp-ODox2,asRNA:CR43959,asRNA:CR43959,asRNA:CR43959,BOOKEND_2648-AS.i1,hp-Nmy	19,GGATTGATCGAAGGCATTTT; 3206 of 3965,39.0468,LOC123327360,LOC120284992,BOOKEND_2594.i1,BOOKEND_2594-AS.i1,hp-Tmy,LOC120284992,BOOKEND_2594.i1,BOOKEND_2594-AS.i1,hp-Tmy,asRNA:CR43959	19,TGATCGAAGGCATTTTCCTT; 3202 of 3965,24.9127,LOC120284992,BOOKEND_2594.i1,BOOKEND_2594-AS.i1,hp-Tmy,asRNA:CR43959,LOC120284992,BOOKEND_2594.i1,BOOKEND_2594-AS.i1,hp-Tmy	19,GAAGGCATTTTCCTTTTTTC; 3197 of 3965,1.83132,LOC120284992,BOOKEND_2594.i1,BOOKEND_2594-AS.i1,hp-Tmy,LOC120284992,BOOKEND_2594.i1,BOOKEND_2594-AS.i1,hp-Tmy,asRNA:CR43959	19,TCAACGAATCTAGTATACCC; 2803 of 3965,1.51189,DNAREP1_DM_Helitron,DNAREP1_DM_Helitron,DNAREP1_DM_Helitron,DNAREP1_DM_Helitron,DNAREP1_DM_Helitron,DNAREP1_DM_Helitron,BOOKEND_3486.i1,BOOKEND_3486.i1_1,NOMAD_LTR_Gypsy,BOOKEND_3488.i1,DNAREP1_DM_Helitron,DNAREP1_DM_Helitron,.,DNAREP1_DM_Helitron,QUASIMODO2-I_DM_Gypsy,DNAREP1_DM_Helitron,DNAREP1_DM_Helitron,DNAREP1_DM_Helitron,BOOKEND_3652.i2,BOOKEND…	19,TTTAGGTCTGGATGTTCTCT; 3254 of 3965,34.291,LOC120284992,BOOKEND_2594.i1,BOOKEND_2594-AS.i1,hp-Tmy,LOC120284992,BOOKEND_2594.i1,BOOKEND_2594-AS.i1,hp-Tmy	19,TTCCTTTTTTCTATAGAATA; 3188 of 3965,17.1066,LOC120284992,BOOKEND_2594.i1,BOOKEND_2594-AS.i1,hp-Tmy,asRNA:CR43959,LOC120284992,BOOKEND_2594.i1,BOOKEND_2594-AS.i1,hp-Tmy	19,AATTGCTAGCTGTATACGTG; 3110 of 3965,14.6133,CG14370,CG14370,BOOKEND_2648.i1,hp-Nmy,LOC123327360,.,BOOKEND_3221-AS.i1,SAR_DM_SAT,LOC120284992,BOOKEND_2594-AS.i1,hp-Tmy,asRNA:CR43959,asRNA:CR43959,asRNA:CR43959,LOC120284992,BOOKEND_2594.i1,hp-Tmy,BOOKEND_2648-AS.i1,hp-Nmy,LOC27206640,hp-ODox2	19,AAACCGAATTGCTAGCTGTA; 3116 of 3965,3.3308,CG14370,CG14370,BOOKEND_2648.i1,hp-Nmy,BOOKEND_3221-AS.i1,SAR_DM_SAT,BOOKEND_2648-AS.i1,hp-Nmy,LOC27206640	19,ACTGTACCAAGTGACGAATG; 3145 of 3965,15.1794,LOC120284992,BOOKEND_2594.i1,BOOKEND_2594-AS.i1,hp-Tmy,LOC120284992,BOOKEND_2594.i1,BOOKEND_2594-AS.i1,hp-Tmy	19,TTTTCCTTTTTTCTATAGAA; 3190 of 3965,18.2137,LOC120284992,BOOKEND_2594.i1,BOOKEND_2594-AS.i1,hp-Tmy,asRNA:CR43959,LOC120284992,BOOKEND_2594.i1,BOOKEND_2594-AS.i1,hp-Tmy	19,CTGGATGTTCTCTACGGTAT; 3247 of 3965,125.768,LOC120284992,BOOKEND_2594.i1,BOOKEND_2594-AS.i1,hp-Tmy,LOC123327360,asRNA:CR43959,LOC120284992,BOOKEND_2594.i1,BOOKEND_2594-AS.i1,hp-Tmy	19,TCAAAAAATGGATTGATCGA; 3215 of 3965,17.1314,LOC123327360,LOC120284992,BOOKEND_2594.i1,BOOKEND_2594-AS.i1,hp-Tmy,LOC120284992,BOOKEND_2594.i1,BOOKEND_2594-AS.i1,hp-Tmy,asRNA:CR43959	19,GCATTTTCCTTTTTTCTATA; 3193 of 3965,27.0865,LOC120284992,BOOKEND_2594.i1,BOOKEND_2594-AS.i1,hp-Tmy,LOC120284992,BOOKEND_2594.i1,BOOKEND_2594-AS.i1,hp-Tmy,asRNA:CR43959	19,TGGATTGATCGAAGGCATTT; 3207 of 3965,8.61536,LOC123327360,LOC120284992,BOOKEND_2594.i1,BOOKEND_2594-AS.i1,hp-Tmy,LOC120284992,BOOKEND_2594.i1,BOOKEND_2594-AS.i1,hp-Tmy,asRNA:CR43959	19,AAAAATGGATTGATCGAAGG; 3212 of 3965,1.48706,LOC123327360,LOC120284992,BOOKEND_2594.i1,BOOKEND_2594-AS.i1,hp-Tmy,LOC120284992,BOOKEND_2594.i1,BOOKEND_2594-AS.i1,hp-Tmy,asRNA:CR43959	19,AAAATGGATTGATCGAAGGC; 3211 of 3965,5.85062,LOC123327360,LOC120284992,BOOKEND_2594.i1,BOOKEND_2594-AS.i1,hp-Tmy,LOC120284992,BOOKEND_2594.i1,BOOKEND_2594-AS.i1,hp-Tmy,asRNA:CR43959	19,TGTATACGTGTACGGCAAAC; 3100 of 3965,1.48706,.,CG14370,CG14370,BOOKEND_2648.i1,hp-Nmy,BOOKEND_3221.i1,BOOKEND_3221-AS.i2,BOOKEND_3221-AS.i3,SAR_DM_SAT,LOC123327360,hp-ODox2,asRNA:CR43959,asRNA:CR43959,asRNA:CR43959,BOOKEND_2648-AS.i1,hp-Nmy,LOC27206640	19,AGGCATTTTCCTTTTTTCTA; 3195 of 3965,37.2989,LOC120284992,BOOKEND_2594.i1,BOOKEND_2594-AS.i1,hp-Tmy,LOC120284992,BOOKEND_2594.i1,BOOKEND_2594-AS.i1,hp-Tmy,asRNA:CR43959	19,AAATGGATTGATCGAAGGCA; 3210 of 3965,65.3844,LOC123327360,LOC120284992,BOOKEND_2594.i1,BOOKEND_2594-AS.i1,hp-Tmy,LOC120284992,BOOKEND_2594.i1,BOOKEND_2594-AS.i1,hp-Tmy,asRNA:CR43959	19,GCTAGCTGTATACGTGTACG; 3106 of 3965,4.65814,.,BOOKEND_3221-AS.i1,SAR_DM_SAT,CG14370,CG14370,BOOKEND_2648.i1,hp-Nmy,LOC123327360,LOC27206640,hp-ODox2,asRNA:CR43959,asRNA:CR43959,asRNA:CR43959,BOOKEND_2648-AS.i1,hp-Nmy	19,TCCTTTTTTCTATAGAATAT; 3187 of 3965,9.93027,LOC120284992,BOOKEND_2594.i1,BOOKEND_2594-AS.i1,hp-Tmy,LOC120284992,BOOKEND_2594.i1,BOOKEND_2594-AS.i1,hp-Tmy,asRNA:CR43959	19,TTTCCTTTTTTCTATAGAAT; 3189 of 3965,37.6664,LOC120284992,BOOKEND_2594.i1,BOOKEND_2594-AS.i1,hp-Tmy,LOC120284992,BOOKEND_2594.i1,BOOKEND_2594-AS.i1,hp-Tmy,asRNA:CR43959	19,TACCAAGTGACGAATGGGGT; 3141 of 3965,38.983,LOC123327360,BOOKEND_3230.i1,LOC120284992,BOOKEND_2594.i1,BOOKEND_2594-AS.i1,hp-Tmy,asRNA:CR43959,asRNA:CR43959,asRNA:CR43959,LOC120284992,BOOKEND_2594.i1,BOOKEND_2594-AS.i1,hp-Tmy
		LOC27207646_asRNA:CR43959	LOC27207646_asRNA:CR43959;XR_005544583.2; TTTTGTGTTAGCTGGTACAACAACCATTATGAAATTTTATTGCTTGCCATCTACTCACACAGTCACACACACACACAATCACTCGGAAAAAAACAACAACAACTGGGCCTAGAGGGCAAAACCAACAACACACACGTTAATGAACACACACACTGGCAAAAAAAGTGGGCAACAAACAGGAGCACAGAGAGCGTGAGATTGAGAGGGATAGCGGAGGAAGAGAGTGAGAAATTCGCAATTTGGCACACTGCGAATTACCGTTGTGCCACTCACTGCTGCTGCTGCCGCTGCGTTTTGGTTTATTTCCTGTCATGCCACTGCCAAAATCAGGACACGTTACTAATGCGTAAAACGCTG…	4.29732	1.47904e-43	1818.28	88	16,ATGTTCTCTACGGTATTTAG; 2298 of 3021,148.862,LOC120284992,BOOKEND_2594.i1,BOOKEND_2594-AS.i1,hp-Tmy,LOC120284992,BOOKEND_2594.i1,BOOKEND_2594-AS.i1,hp-Tmy	16,CTCTCCGACGCCGATTTTGT; 2422 of 3021,33.984,BOOKEND_3221.i5,BOOKEND_3221.i6,BOOKEND_3221.i7,BOOKEND_3221.i8,BOOKEND_3221.i1,BOOKEND_3221.i11,BOOKEND_3221.i16,SAR_DM_SAT,BOOKEND_3221.i5,BOOKEND_3221.i6,BOOKEND_3221.i7,BOOKEND_3221.i8,BOOKEND_3221.i1,BOOKEND_3221.i11,BOOKEND_3221.i16,SAR_DM_SAT,BOOKEND_2648.i1,hp-Nmy,LOC27206640,BOOKEND_2648.i1,hp-Nmy,LOC27206640	16,TTTTTTCTATAGAATATTGT; 2239 of 3021,21.4328,LOC120284992,BOOKEND_2594.i1,BOOKEND_2594-AS.i1,hp-Tmy,LOC120284992,BOOKEND_2594.i1,BOOKEND_2594-AS.i1,hp-Tmy	17,GATGTTCTCTACGGTATTTA; 2299 of 3021,42.5249,LOC120284992,BOOKEND_2594.i1,BOOKEND_2594-AS.i1,hp-Tmy,LOC120284992,BOOKEND_2594.i1,BOOKEND_2594-AS.i1,hp-Tmy	17,ACTCTCCGACGCCGATTTTG; 2423 of 3021,2.50741,BOOKEND_3221.i5,BOOKEND_3221.i6,BOOKEND_3221.i7,BOOKEND_3221.i8,BOOKEND_3221.i1,BOOKEND_3221.i11,BOOKEND_3221.i16,SAR_DM_SAT,BOOKEND_3221.i5,BOOKEND_3221.i6,BOOKEND_3221.i7,BOOKEND_3221.i8,BOOKEND_3221.i1,BOOKEND_3221.i11,BOOKEND_3221.i16,SAR_DM_SAT,BOOKEND_2648.i1,hp-Nmy,LOC27206640,BOOKEND_2648.i1,hp-Nmy,LOC27206640	17,CTTTTTTCTATAGAATATTG; 2240 of 3021,19.3194,LOC120284992,BOOKEND_2594.i1,BOOKEND_2594-AS.i1,hp-Tmy,LOC120284992,BOOKEND_2594.i1,BOOKEND_2594-AS.i1,hp-Tmy	17,CTAGCTGTATACGTGTACTG; 2160 of 3021,2.00345,LOC120284992,BOOKEND_2594-AS.i1,hp-Tmy,LOC120284992,BOOKEND_2594.i1,hp-Tmy	18,CCTTTTTTCTATAGAATATT; 2241 of 3021,6.26766,LOC120284992,BOOKEND_2594.i1,BOOKEND_2594-AS.i1,hp-Tmy,LOC120284992,BOOKEND_2594.i1,BOOKEND_2594-AS.i1,hp-Tmy	18,GGATGTTCTCTACGGTATTT; 2300 of 3021,62.7776,LOC120284992,BOOKEND_2594.i1,BOOKEND_2594-AS.i1,hp-Tmy,LOC120284992,BOOKEND_2594.i1,BOOKEND_2594-AS.i1,hp-Tmy	18,CACTCTCCGACGCCGATTTT; 2424 of 3021,9.69778,BOOKEND_3221.i5,BOOKEND_3221.i6,BOOKEND_3221.i7,BOOKEND_3221.i8,BOOKEND_3221.i1,BOOKEND_3221.i11,BOOKEND_3221.i16,SAR_DM_SAT,BOOKEND_2648.i1,hp-Nmy,BOOKEND_3221.i5,BOOKEND_3221.i6,BOOKEND_3221.i7,BOOKEND_3221.i8,BOOKEND_3221.i1,BOOKEND_3221.i11,BOOKEND_3221.i16,SAR_DM_SAT,BOOKEND_2648.i1,hp-Nmy,LOC27206640,LOC27206640	19,TTAGGTCTGGATGTTCTCTA; 2308 of 3021,58.0858,LOC120284992,BOOKEND_2594.i1,BOOKEND_2594-AS.i1,hp-Tmy,LOC123327360,asRNA:CR43959,LOC120284992,BOOKEND_2594.i1,BOOKEND_2594-AS.i1,hp-Tmy	19,ATGGATTGATCGAAGGCATT; 2263 of 3021,17.7595,LOC120284992,BOOKEND_2594.i1,BOOKEND_2594-AS.i1,hp-Tmy,LOC123327360,asRNA:CR43959,LOC120284992,BOOKEND_2594.i1,BOOKEND_2594-AS.i1,hp-Tmy	19,TGACGAATGGGGTTCGAATA; 2189 of 3021,30.0659,LOC120284992,BOOKEND_2594.i1,BOOKEND_2594-AS.i1,hp-Tmy,LOC123327360,BOOKEND_3230.i1,LOC120284992,BOOKEND_2594.i1,BOOKEND_2594-AS.i1,hp-Tmy,asRNA:CR43959,asRNA:CR43959,asRNA:CR43959	19,TTCAAAAAATGGATTGATCG; 2271 of 3021,36.0089,LOC120284992,BOOKEND_2594.i1,BOOKEND_2594-AS.i1,hp-Tmy,LOC123327360,asRNA:CR43959,LOC120284992,BOOKEND_2594.i1,BOOKEND_2594-AS.i1,hp-Tmy	19,GTCTGGATGTTCTCTACGGT; 2304 of 3021,33.0862,LOC120284992,BOOKEND_2594.i1,BOOKEND_2594-AS.i1,hp-Tmy,LOC123327360,asRNA:CR43959,LOC120284992,BOOKEND_2594.i1,BOOKEND_2594-AS.i1,hp-Tmy	19,CAAGTGACGAATGGGGTTCG; 2193 of 3021,26.8308,LOC120284992,BOOKEND_2594.i1,BOOKEND_2594-AS.i1,hp-Tmy,LOC123327360,BOOKEND_3230.i1,LOC120284992,BOOKEND_2594.i1,BOOKEND_2594-AS.i1,hp-Tmy,asRNA:CR43959,asRNA:CR43959,asRNA:CR43959	19,CCGAATTGCTAGCTGTATAC; 2168 of 3021,2.81441,CG14370,CG14370,BOOKEND_2648.i1,hp-Nmy,LOC123327360,.,BOOKEND_3221-AS.i1,SAR_DM_SAT,LOC120284992,BOOKEND_2594-AS.i1,hp-Tmy,LOC120284992,BOOKEND_2594.i1,hp-Tmy,BOOKEND_2648-AS.i1,hp-Nmy,LOC27206640,asRNA:CR43959,asRNA:CR43959,asRNA:CR43959	19,TATACGTGTACGGCAAACCC; 2153 of 3021,3.17108,BOOKEND_3221.i1,BOOKEND_3221-AS.i2,BOOKEND_3221-AS.i3,SAR_DM_SAT,LOC123327360,.,CG14370,CG14370,BOOKEND_2648.i1,hp-Nmy,BOOKEND_2648-AS.i1,hp-Nmy,LOC27206640,hp-ODox2,asRNA:CR43959,asRNA:CR43959,asRNA:CR43959	19,TACGGCAAACCCCACGCCAA; 2145 of 3021,7.9641,LOC123327360,.,CG14370,CG14370,BOOKEND_2648.i1,hp-Nmy,BOOKEND_3221.i1,BOOKEND_3221-AS.i2,BOOKEND_3221-AS.i3,SAR_DM_SAT,LOC27206640,hp-ODox2,asRNA:CR43959,asRNA:CR43959,asRNA:CR43959,BOOKEND_2648-AS.i1,hp-Nmy	19,GGATTGATCGAAGGCATTTT; 2261 of 3021,39.0468,LOC123327360,LOC120284992,BOOKEND_2594.i1,BOOKEND_2594-AS.i1,hp-Tmy,LOC120284992,BOOKEND_2594.i1,BOOKEND_2594-AS.i1,hp-Tmy,asRNA:CR43959	19,TGATCGAAGGCATTTTCCTT; 2257 of 3021,24.9127,LOC120284992,BOOKEND_2594.i1,BOOKEND_2594-AS.i1,hp-Tmy,asRNA:CR43959,LOC120284992,BOOKEND_2594.i1,BOOKEND_2594-AS.i1,hp-Tmy	19,GAAGGCATTTTCCTTTTTTC; 2252 of 3021,1.83132,LOC120284992,BOOKEND_2594.i1,BOOKEND_2594-AS.i1,hp-Tmy,LOC120284992,BOOKEND_2594.i1,BOOKEND_2594-AS.i1,hp-Tmy,asRNA:CR43959	19,TCAACGAATCTAGTATACCC; 1858 of 3021,1.51189,DNAREP1_DM_Helitron,DNAREP1_DM_Helitron,DNAREP1_DM_Helitron,DNAREP1_DM_Helitron,DNAREP1_DM_Helitron,DNAREP1_DM_Helitron,BOOKEND_3486.i1,BOOKEND_3486.i1_1,NOMAD_LTR_Gypsy,BOOKEND_3488.i1,DNAREP1_DM_Helitron,DNAREP1_DM_Helitron,.,DNAREP1_DM_Helitron,QUASIMODO2-I_DM_Gypsy,DNAREP1_DM_Helitron,DNAREP1_DM_Helitron,DNAREP1_DM_Helitron,BOOKEND_3652.i2,BOOKEND…	19,TTTAGGTCTGGATGTTCTCT; 2309 of 3021,34.291,LOC120284992,BOOKEND_2594.i1,BOOKEND_2594-AS.i1,hp-Tmy,LOC120284992,BOOKEND_2594.i1,BOOKEND_2594-AS.i1,hp-Tmy	19,TTCCTTTTTTCTATAGAATA; 2243 of 3021,17.1066,LOC120284992,BOOKEND_2594.i1,BOOKEND_2594-AS.i1,hp-Tmy,asRNA:CR43959,LOC120284992,BOOKEND_2594.i1,BOOKEND_2594-AS.i1,hp-Tmy	19,AATTGCTAGCTGTATACGTG; 2165 of 3021,14.6133,CG14370,CG14370,BOOKEND_2648.i1,hp-Nmy,LOC123327360,.,BOOKEND_3221-AS.i1,SAR_DM_SAT,LOC120284992,BOOKEND_2594-AS.i1,hp-Tmy,asRNA:CR43959,asRNA:CR43959,asRNA:CR43959,LOC120284992,BOOKEND_2594.i1,hp-Tmy,BOOKEND_2648-AS.i1,hp-Nmy,LOC27206640,hp-ODox2	19,AAACCGAATTGCTAGCTGTA; 2171 of 3021,3.3308,CG14370,CG14370,BOOKEND_2648.i1,hp-Nmy,BOOKEND_3221-AS.i1,SAR_DM_SAT,BOOKEND_2648-AS.i1,hp-Nmy,LOC27206640	19,ACTGTACCAAGTGACGAATG; 2200 of 3021,15.1794,LOC120284992,BOOKEND_2594.i1,BOOKEND_2594-AS.i1,hp-Tmy,LOC120284992,BOOKEND_2594.i1,BOOKEND_2594-AS.i1,hp-Tmy	19,TTTTCCTTTTTTCTATAGAA; 2245 of 3021,18.2137,LOC120284992,BOOKEND_2594.i1,BOOKEND_2594-AS.i1,hp-Tmy,asRNA:CR43959,LOC120284992,BOOKEND_2594.i1,BOOKEND_2594-AS.i1,hp-Tmy	19,CTGGATGTTCTCTACGGTAT; 2302 of 3021,125.768,LOC120284992,BOOKEND_2594.i1,BOOKEND_2594-AS.i1,hp-Tmy,LOC123327360,asRNA:CR43959,LOC120284992,BOOKEND_2594.i1,BOOKEND_2594-AS.i1,hp-Tmy	19,TCAAAAAATGGATTGATCGA; 2270 of 3021,17.1314,LOC123327360,LOC120284992,BOOKEND_2594.i1,BOOKEND_2594-AS.i1,hp-Tmy,LOC120284992,BOOKEND_2594.i1,BOOKEND_2594-AS.i1,hp-Tmy,asRNA:CR43959	19,GCATTTTCCTTTTTTCTATA; 2248 of 3021,27.0865,LOC120284992,BOOKEND_2594.i1,BOOKEND_2594-AS.i1,hp-Tmy,LOC120284992,BOOKEND_2594.i1,BOOKEND_2594-AS.i1,hp-Tmy,asRNA:CR43959	19,TGGATTGATCGAAGGCATTT; 2262 of 3021,8.61536,LOC123327360,LOC120284992,BOOKEND_2594.i1,BOOKEND_2594-AS.i1,hp-Tmy,LOC120284992,BOOKEND_2594.i1,BOOKEND_2594-AS.i1,hp-Tmy,asRNA:CR43959	19,AAAAATGGATTGATCGAAGG; 2267 of 3021,1.48706,LOC123327360,LOC120284992,BOOKEND_2594.i1,BOOKEND_2594-AS.i1,hp-Tmy,LOC120284992,BOOKEND_2594.i1,BOOKEND_2594-AS.i1,hp-Tmy,asRNA:CR43959	19,AAAATGGATTGATCGAAGGC; 2266 of 3021,5.85062,LOC123327360,LOC120284992,BOOKEND_2594.i1,BOOKEND_2594-AS.i1,hp-Tmy,LOC120284992,BOOKEND_2594.i1,BOOKEND_2594-AS.i1,hp-Tmy,asRNA:CR43959	19,TGTATACGTGTACGGCAAAC; 2155 of 3021,1.48706,.,CG14370,CG14370,BOOKEND_2648.i1,hp-Nmy,BOOKEND_3221.i1,BOOKEND_3221-AS.i2,BOOKEND_3221-AS.i3,SAR_DM_SAT,LOC123327360,hp-ODox2,asRNA:CR43959,asRNA:CR43959,asRNA:CR43959,BOOKEND_2648-AS.i1,hp-Nmy,LOC27206640	19,AGGCATTTTCCTTTTTTCTA; 2250 of 3021,37.2989,LOC120284992,BOOKEND_2594.i1,BOOKEND_2594-AS.i1,hp-Tmy,LOC120284992,BOOKEND_2594.i1,BOOKEND_2594-AS.i1,hp-Tmy,asRNA:CR43959	19,AAATGGATTGATCGAAGGCA; 2265 of 3021,65.3844,LOC123327360,LOC120284992,BOOKEND_2594.i1,BOOKEND_2594-AS.i1,hp-Tmy,LOC120284992,BOOKEND_2594.i1,BOOKEND_2594-AS.i1,hp-Tmy,asRNA:CR43959	19,GCTAGCTGTATACGTGTACG; 2161 of 3021,4.65814,.,BOOKEND_3221-AS.i1,SAR_DM_SAT,CG14370,CG14370,BOOKEND_2648.i1,hp-Nmy,LOC123327360,LOC27206640,hp-ODox2,asRNA:CR43959,asRNA:CR43959,asRNA:CR43959,BOOKEND_2648-AS.i1,hp-Nmy	19,TCCTTTTTTCTATAGAATAT; 2242 of 3021,9.93027,LOC120284992,BOOKEND_2594.i1,BOOKEND_2594-AS.i1,hp-Tmy,LOC120284992,BOOKEND_2594.i1,BOOKEND_2594-AS.i1,hp-Tmy,asRNA:CR43959	19,TTTCCTTTTTTCTATAGAAT; 2244 of 3021,37.6664,LOC120284992,BOOKEND_2594.i1,BOOKEND_2594-AS.i1,hp-Tmy,LOC120284992,BOOKEND_2594.i1,BOOKEND_2594-AS.i1,hp-Tmy,asRNA:CR43959	19,TACCAAGTGACGAATGGGGT; 2196 of 3021,38.983,LOC123327360,BOOKEND_3230.i1,LOC120284992,BOOKEND_2594.i1,BOOKEND_2594-AS.i1,hp-Tmy,asRNA:CR43959,asRNA:CR43959,asRNA:CR43959,LOC120284992,BOOKEND_2594.i1,BOOKEND_2594-AS.i1,hp-Tmy
		LOC27207646_asRNA:CR43959	LOC27207646_asRNA:CR43959;XR_005544584.2; TCTATATAATTTAAGGAAAGTGTTAAAAAATTATTAACAAACAAGGGAAATAATAGTAAATTAATAAAAAAGCAAGGTAATGGATCAACGATAAAGAACACATCAAAATATATTCAATCAAAAGAAGAAAGCATGACAGAAAAAATGTATAAACAGATGTTAAATAAACATAAATGTTAGAAATATATGAGAAATATAGAAATAATCCAAGAAATCCATAAGAATAGAAAGAGAGAGAGAGAGAGAGAGAGAGAGACGGGGGAGAGAAAGAGGCCATGTTCAAACTGTTTCAATCGATTCTCATTATTGTATTTCAATTTGCAATTATTTTACTGTCATCCTCTACTCAAGCACTAA…	4.29732	1.47904e-43	1818.28	88	16,ATGTTCTCTACGGTATTTAG; 2962 of 3684,148.862,LOC120284992,BOOKEND_2594.i1,BOOKEND_2594-AS.i1,hp-Tmy,LOC120284992,BOOKEND_2594.i1,BOOKEND_2594-AS.i1,hp-Tmy	16,CTCTCCGACGCCGATTTTGT; 3086 of 3684,33.984,BOOKEND_3221.i5,BOOKEND_3221.i6,BOOKEND_3221.i7,BOOKEND_3221.i8,BOOKEND_3221.i1,BOOKEND_3221.i11,BOOKEND_3221.i16,SAR_DM_SAT,BOOKEND_3221.i5,BOOKEND_3221.i6,BOOKEND_3221.i7,BOOKEND_3221.i8,BOOKEND_3221.i1,BOOKEND_3221.i11,BOOKEND_3221.i16,SAR_DM_SAT,BOOKEND_2648.i1,hp-Nmy,LOC27206640,BOOKEND_2648.i1,hp-Nmy,LOC27206640	16,TTTTTTCTATAGAATATTGT; 2903 of 3684,21.4328,LOC120284992,BOOKEND_2594.i1,BOOKEND_2594-AS.i1,hp-Tmy,LOC120284992,BOOKEND_2594.i1,BOOKEND_2594-AS.i1,hp-Tmy	17,GATGTTCTCTACGGTATTTA; 2963 of 3684,42.5249,LOC120284992,BOOKEND_2594.i1,BOOKEND_2594-AS.i1,hp-Tmy,LOC120284992,BOOKEND_2594.i1,BOOKEND_2594-AS.i1,hp-Tmy	17,ACTCTCCGACGCCGATTTTG; 3087 of 3684,2.50741,BOOKEND_3221.i5,BOOKEND_3221.i6,BOOKEND_3221.i7,BOOKEND_3221.i8,BOOKEND_3221.i1,BOOKEND_3221.i11,BOOKEND_3221.i16,SAR_DM_SAT,BOOKEND_3221.i5,BOOKEND_3221.i6,BOOKEND_3221.i7,BOOKEND_3221.i8,BOOKEND_3221.i1,BOOKEND_3221.i11,BOOKEND_3221.i16,SAR_DM_SAT,BOOKEND_2648.i1,hp-Nmy,LOC27206640,BOOKEND_2648.i1,hp-Nmy,LOC27206640	17,CTTTTTTCTATAGAATATTG; 2904 of 3684,19.3194,LOC120284992,BOOKEND_2594.i1,BOOKEND_2594-AS.i1,hp-Tmy,LOC120284992,BOOKEND_2594.i1,BOOKEND_2594-AS.i1,hp-Tmy	17,CTAGCTGTATACGTGTACTG; 2824 of 3684,2.00345,LOC120284992,BOOKEND_2594-AS.i1,hp-Tmy,LOC120284992,BOOKEND_2594.i1,hp-Tmy	18,CCTTTTTTCTATAGAATATT; 2905 of 3684,6.26766,LOC120284992,BOOKEND_2594.i1,BOOKEND_2594-AS.i1,hp-Tmy,LOC120284992,BOOKEND_2594.i1,BOOKEND_2594-AS.i1,hp-Tmy	18,GGATGTTCTCTACGGTATTT; 2964 of 3684,62.7776,LOC120284992,BOOKEND_2594.i1,BOOKEND_2594-AS.i1,hp-Tmy,LOC120284992,BOOKEND_2594.i1,BOOKEND_2594-AS.i1,hp-Tmy	18,CACTCTCCGACGCCGATTTT; 3088 of 3684,9.69778,BOOKEND_3221.i5,BOOKEND_3221.i6,BOOKEND_3221.i7,BOOKEND_3221.i8,BOOKEND_3221.i1,BOOKEND_3221.i11,BOOKEND_3221.i16,SAR_DM_SAT,BOOKEND_2648.i1,hp-Nmy,BOOKEND_3221.i5,BOOKEND_3221.i6,BOOKEND_3221.i7,BOOKEND_3221.i8,BOOKEND_3221.i1,BOOKEND_3221.i11,BOOKEND_3221.i16,SAR_DM_SAT,BOOKEND_2648.i1,hp-Nmy,LOC27206640,LOC27206640	19,TTAGGTCTGGATGTTCTCTA; 2972 of 3684,58.0858,LOC120284992,BOOKEND_2594.i1,BOOKEND_2594-AS.i1,hp-Tmy,LOC123327360,asRNA:CR43959,LOC120284992,BOOKEND_2594.i1,BOOKEND_2594-AS.i1,hp-Tmy	19,ATGGATTGATCGAAGGCATT; 2927 of 3684,17.7595,LOC120284992,BOOKEND_2594.i1,BOOKEND_2594-AS.i1,hp-Tmy,LOC123327360,asRNA:CR43959,LOC120284992,BOOKEND_2594.i1,BOOKEND_2594-AS.i1,hp-Tmy	19,TGACGAATGGGGTTCGAATA; 2853 of 3684,30.0659,LOC120284992,BOOKEND_2594.i1,BOOKEND_2594-AS.i1,hp-Tmy,LOC123327360,BOOKEND_3230.i1,LOC120284992,BOOKEND_2594.i1,BOOKEND_2594-AS.i1,hp-Tmy,asRNA:CR43959,asRNA:CR43959,asRNA:CR43959	19,TTCAAAAAATGGATTGATCG; 2935 of 3684,36.0089,LOC120284992,BOOKEND_2594.i1,BOOKEND_2594-AS.i1,hp-Tmy,LOC123327360,asRNA:CR43959,LOC120284992,BOOKEND_2594.i1,BOOKEND_2594-AS.i1,hp-Tmy	19,GTCTGGATGTTCTCTACGGT; 2968 of 3684,33.0862,LOC120284992,BOOKEND_2594.i1,BOOKEND_2594-AS.i1,hp-Tmy,LOC123327360,asRNA:CR43959,LOC120284992,BOOKEND_2594.i1,BOOKEND_2594-AS.i1,hp-Tmy	19,CAAGTGACGAATGGGGTTCG; 2857 of 3684,26.8308,LOC120284992,BOOKEND_2594.i1,BOOKEND_2594-AS.i1,hp-Tmy,LOC123327360,BOOKEND_3230.i1,LOC120284992,BOOKEND_2594.i1,BOOKEND_2594-AS.i1,hp-Tmy,asRNA:CR43959,asRNA:CR43959,asRNA:CR43959	19,CCGAATTGCTAGCTGTATAC; 2832 of 3684,2.81441,CG14370,CG14370,BOOKEND_2648.i1,hp-Nmy,LOC123327360,.,BOOKEND_3221-AS.i1,SAR_DM_SAT,LOC120284992,BOOKEND_2594-AS.i1,hp-Tmy,LOC120284992,BOOKEND_2594.i1,hp-Tmy,BOOKEND_2648-AS.i1,hp-Nmy,LOC27206640,asRNA:CR43959,asRNA:CR43959,asRNA:CR43959	19,TATACGTGTACGGCAAACCC; 2817 of 3684,3.17108,BOOKEND_3221.i1,BOOKEND_3221-AS.i2,BOOKEND_3221-AS.i3,SAR_DM_SAT,LOC123327360,.,CG14370,CG14370,BOOKEND_2648.i1,hp-Nmy,BOOKEND_2648-AS.i1,hp-Nmy,LOC27206640,hp-ODox2,asRNA:CR43959,asRNA:CR43959,asRNA:CR43959	19,TACGGCAAACCCCACGCCAA; 2809 of 3684,7.9641,LOC123327360,.,CG14370,CG14370,BOOKEND_2648.i1,hp-Nmy,BOOKEND_3221.i1,BOOKEND_3221-AS.i2,BOOKEND_3221-AS.i3,SAR_DM_SAT,LOC27206640,hp-ODox2,asRNA:CR43959,asRNA:CR43959,asRNA:CR43959,BOOKEND_2648-AS.i1,hp-Nmy	19,GGATTGATCGAAGGCATTTT; 2925 of 3684,39.0468,LOC123327360,LOC120284992,BOOKEND_2594.i1,BOOKEND_2594-AS.i1,hp-Tmy,LOC120284992,BOOKEND_2594.i1,BOOKEND_2594-AS.i1,hp-Tmy,asRNA:CR43959	19,TGATCGAAGGCATTTTCCTT; 2921 of 3684,24.9127,LOC120284992,BOOKEND_2594.i1,BOOKEND_2594-AS.i1,hp-Tmy,asRNA:CR43959,LOC120284992,BOOKEND_2594.i1,BOOKEND_2594-AS.i1,hp-Tmy	19,GAAGGCATTTTCCTTTTTTC; 2916 of 3684,1.83132,LOC120284992,BOOKEND_2594.i1,BOOKEND_2594-AS.i1,hp-Tmy,LOC120284992,BOOKEND_2594.i1,BOOKEND_2594-AS.i1,hp-Tmy,asRNA:CR43959	19,TCAACGAATCTAGTATACCC; 2522 of 3684,1.51189,DNAREP1_DM_Helitron,DNAREP1_DM_Helitron,DNAREP1_DM_Helitron,DNAREP1_DM_Helitron,DNAREP1_DM_Helitron,DNAREP1_DM_Helitron,BOOKEND_3486.i1,BOOKEND_3486.i1_1,NOMAD_LTR_Gypsy,BOOKEND_3488.i1,DNAREP1_DM_Helitron,DNAREP1_DM_Helitron,.,DNAREP1_DM_Helitron,QUASIMODO2-I_DM_Gypsy,DNAREP1_DM_Helitron,DNAREP1_DM_Helitron,DNAREP1_DM_Helitron,BOOKEND_3652.i2,BOOKEND…	19,TTTAGGTCTGGATGTTCTCT; 2973 of 3684,34.291,LOC120284992,BOOKEND_2594.i1,BOOKEND_2594-AS.i1,hp-Tmy,LOC120284992,BOOKEND_2594.i1,BOOKEND_2594-AS.i1,hp-Tmy	19,TTCCTTTTTTCTATAGAATA; 2907 of 3684,17.1066,LOC120284992,BOOKEND_2594.i1,BOOKEND_2594-AS.i1,hp-Tmy,asRNA:CR43959,LOC120284992,BOOKEND_2594.i1,BOOKEND_2594-AS.i1,hp-Tmy	19,AATTGCTAGCTGTATACGTG; 2829 of 3684,14.6133,CG14370,CG14370,BOOKEND_2648.i1,hp-Nmy,LOC123327360,.,BOOKEND_3221-AS.i1,SAR_DM_SAT,LOC120284992,BOOKEND_2594-AS.i1,hp-Tmy,asRNA:CR43959,asRNA:CR43959,asRNA:CR43959,LOC120284992,BOOKEND_2594.i1,hp-Tmy,BOOKEND_2648-AS.i1,hp-Nmy,LOC27206640,hp-ODox2	19,AAACCGAATTGCTAGCTGTA; 2835 of 3684,3.3308,CG14370,CG14370,BOOKEND_2648.i1,hp-Nmy,BOOKEND_3221-AS.i1,SAR_DM_SAT,BOOKEND_2648-AS.i1,hp-Nmy,LOC27206640	19,ACTGTACCAAGTGACGAATG; 2864 of 3684,15.1794,LOC120284992,BOOKEND_2594.i1,BOOKEND_2594-AS.i1,hp-Tmy,LOC120284992,BOOKEND_2594.i1,BOOKEND_2594-AS.i1,hp-Tmy	19,TTTTCCTTTTTTCTATAGAA; 2909 of 3684,18.2137,LOC120284992,BOOKEND_2594.i1,BOOKEND_2594-AS.i1,hp-Tmy,asRNA:CR43959,LOC120284992,BOOKEND_2594.i1,BOOKEND_2594-AS.i1,hp-Tmy	19,CTGGATGTTCTCTACGGTAT; 2966 of 3684,125.768,LOC120284992,BOOKEND_2594.i1,BOOKEND_2594-AS.i1,hp-Tmy,LOC123327360,asRNA:CR43959,LOC120284992,BOOKEND_2594.i1,BOOKEND_2594-AS.i1,hp-Tmy	19,TCAAAAAATGGATTGATCGA; 2934 of 3684,17.1314,LOC123327360,LOC120284992,BOOKEND_2594.i1,BOOKEND_2594-AS.i1,hp-Tmy,LOC120284992,BOOKEND_2594.i1,BOOKEND_2594-AS.i1,hp-Tmy,asRNA:CR43959	19,GCATTTTCCTTTTTTCTATA; 2912 of 3684,27.0865,LOC120284992,BOOKEND_2594.i1,BOOKEND_2594-AS.i1,hp-Tmy,LOC120284992,BOOKEND_2594.i1,BOOKEND_2594-AS.i1,hp-Tmy,asRNA:CR43959	19,TGGATTGATCGAAGGCATTT; 2926 of 3684,8.61536,LOC123327360,LOC120284992,BOOKEND_2594.i1,BOOKEND_2594-AS.i1,hp-Tmy,LOC120284992,BOOKEND_2594.i1,BOOKEND_2594-AS.i1,hp-Tmy,asRNA:CR43959	19,AAAAATGGATTGATCGAAGG; 2931 of 3684,1.48706,LOC123327360,LOC120284992,BOOKEND_2594.i1,BOOKEND_2594-AS.i1,hp-Tmy,LOC120284992,BOOKEND_2594.i1,BOOKEND_2594-AS.i1,hp-Tmy,asRNA:CR43959	19,AAAATGGATTGATCGAAGGC; 2930 of 3684,5.85062,LOC123327360,LOC120284992,BOOKEND_2594.i1,BOOKEND_2594-AS.i1,hp-Tmy,LOC120284992,BOOKEND_2594.i1,BOOKEND_2594-AS.i1,hp-Tmy,asRNA:CR43959	19,TGTATACGTGTACGGCAAAC; 2819 of 3684,1.48706,.,CG14370,CG14370,BOOKEND_2648.i1,hp-Nmy,BOOKEND_3221.i1,BOOKEND_3221-AS.i2,BOOKEND_3221-AS.i3,SAR_DM_SAT,LOC123327360,hp-ODox2,asRNA:CR43959,asRNA:CR43959,asRNA:CR43959,BOOKEND_2648-AS.i1,hp-Nmy,LOC27206640	19,AGGCATTTTCCTTTTTTCTA; 2914 of 3684,37.2989,LOC120284992,BOOKEND_2594.i1,BOOKEND_2594-AS.i1,hp-Tmy,LOC120284992,BOOKEND_2594.i1,BOOKEND_2594-AS.i1,hp-Tmy,asRNA:CR43959	19,AAATGGATTGATCGAAGGCA; 2929 of 3684,65.3844,LOC123327360,LOC120284992,BOOKEND_2594.i1,BOOKEND_2594-AS.i1,hp-Tmy,LOC120284992,BOOKEND_2594.i1,BOOKEND_2594-AS.i1,hp-Tmy,asRNA:CR43959	19,GCTAGCTGTATACGTGTACG; 2825 of 3684,4.65814,.,BOOKEND_3221-AS.i1,SAR_DM_SAT,CG14370,CG14370,BOOKEND_2648.i1,hp-Nmy,LOC123327360,LOC27206640,hp-ODox2,asRNA:CR43959,asRNA:CR43959,asRNA:CR43959,BOOKEND_2648-AS.i1,hp-Nmy	19,TCCTTTTTTCTATAGAATAT; 2906 of 3684,9.93027,LOC120284992,BOOKEND_2594.i1,BOOKEND_2594-AS.i1,hp-Tmy,LOC120284992,BOOKEND_2594.i1,BOOKEND_2594-AS.i1,hp-Tmy,asRNA:CR43959	19,TTTCCTTTTTTCTATAGAAT; 2908 of 3684,37.6664,LOC120284992,BOOKEND_2594.i1,BOOKEND_2594-AS.i1,hp-Tmy,LOC120284992,BOOKEND_2594.i1,BOOKEND_2594-AS.i1,hp-Tmy,asRNA:CR43959	19,TACCAAGTGACGAATGGGGT; 2860 of 3684,38.983,LOC123327360,BOOKEND_3230.i1,LOC120284992,BOOKEND_2594.i1,BOOKEND_2594-AS.i1,hp-Tmy,asRNA:CR43959,asRNA:CR43959,asRNA:CR43959,LOC120284992,BOOKEND_2594.i1,BOOKEND_2594-AS.i1,hp-Tmy
		LOC27207646_asRNA:CR43959	LOC27207646_asRNA:CR43959;XR_006542066.1; GACAACGGAACGCGCGCAACGCGAACCGAAGCGTCTGACACGCGAAACACGTAACACCGCAATGAAGACCAGAACTTCCACTGCTCATTCGCTCAGTCGTTCATTCGCCCATTCGGCCATTCGCTCACTTGCTCACTTTCTCACTATCTCAATCCGCAATCGCCGAGCAACATACACGACTTTTTTCGGCCTCGCTGCCGAAATCGGAAAATGCAAACTGGCAAAACAGACGAAACTGGCGAAACTGGCGAACCAGCCAGCCGAAAGCCAAATGGCAAAACAGTGACCAAGGCAAAGGCAGCTAGCTAACTTGGCAAACAGAGCTGAAAAAGTTGGCTATTTGCGAATATCGAAAAG…	4.29732	1.47904e-43	1818.28	88	16,ATGTTCTCTACGGTATTTAG; 2526 of 3249,148.862,LOC120284992,BOOKEND_2594.i1,BOOKEND_2594-AS.i1,hp-Tmy,LOC120284992,BOOKEND_2594.i1,BOOKEND_2594-AS.i1,hp-Tmy	16,CTCTCCGACGCCGATTTTGT; 2650 of 3249,33.984,BOOKEND_3221.i5,BOOKEND_3221.i6,BOOKEND_3221.i7,BOOKEND_3221.i8,BOOKEND_3221.i1,BOOKEND_3221.i11,BOOKEND_3221.i16,SAR_DM_SAT,BOOKEND_3221.i5,BOOKEND_3221.i6,BOOKEND_3221.i7,BOOKEND_3221.i8,BOOKEND_3221.i1,BOOKEND_3221.i11,BOOKEND_3221.i16,SAR_DM_SAT,BOOKEND_2648.i1,hp-Nmy,LOC27206640,BOOKEND_2648.i1,hp-Nmy,LOC27206640	16,TTTTTTCTATAGAATATTGT; 2467 of 3249,21.4328,LOC120284992,BOOKEND_2594.i1,BOOKEND_2594-AS.i1,hp-Tmy,LOC120284992,BOOKEND_2594.i1,BOOKEND_2594-AS.i1,hp-Tmy	17,GATGTTCTCTACGGTATTTA; 2527 of 3249,42.5249,LOC120284992,BOOKEND_2594.i1,BOOKEND_2594-AS.i1,hp-Tmy,LOC120284992,BOOKEND_2594.i1,BOOKEND_2594-AS.i1,hp-Tmy	17,ACTCTCCGACGCCGATTTTG; 2651 of 3249,2.50741,BOOKEND_3221.i5,BOOKEND_3221.i6,BOOKEND_3221.i7,BOOKEND_3221.i8,BOOKEND_3221.i1,BOOKEND_3221.i11,BOOKEND_3221.i16,SAR_DM_SAT,BOOKEND_3221.i5,BOOKEND_3221.i6,BOOKEND_3221.i7,BOOKEND_3221.i8,BOOKEND_3221.i1,BOOKEND_3221.i11,BOOKEND_3221.i16,SAR_DM_SAT,BOOKEND_2648.i1,hp-Nmy,LOC27206640,BOOKEND_2648.i1,hp-Nmy,LOC27206640	17,CTTTTTTCTATAGAATATTG; 2468 of 3249,19.3194,LOC120284992,BOOKEND_2594.i1,BOOKEND_2594-AS.i1,hp-Tmy,LOC120284992,BOOKEND_2594.i1,BOOKEND_2594-AS.i1,hp-Tmy	17,CTAGCTGTATACGTGTACTG; 2388 of 3249,2.00345,LOC120284992,BOOKEND_2594-AS.i1,hp-Tmy,LOC120284992,BOOKEND_2594.i1,hp-Tmy	18,CCTTTTTTCTATAGAATATT; 2469 of 3249,6.26766,LOC120284992,BOOKEND_2594.i1,BOOKEND_2594-AS.i1,hp-Tmy,LOC120284992,BOOKEND_2594.i1,BOOKEND_2594-AS.i1,hp-Tmy	18,GGATGTTCTCTACGGTATTT; 2528 of 3249,62.7776,LOC120284992,BOOKEND_2594.i1,BOOKEND_2594-AS.i1,hp-Tmy,LOC120284992,BOOKEND_2594.i1,BOOKEND_2594-AS.i1,hp-Tmy	18,CACTCTCCGACGCCGATTTT; 2652 of 3249,9.69778,BOOKEND_3221.i5,BOOKEND_3221.i6,BOOKEND_3221.i7,BOOKEND_3221.i8,BOOKEND_3221.i1,BOOKEND_3221.i11,BOOKEND_3221.i16,SAR_DM_SAT,BOOKEND_2648.i1,hp-Nmy,BOOKEND_3221.i5,BOOKEND_3221.i6,BOOKEND_3221.i7,BOOKEND_3221.i8,BOOKEND_3221.i1,BOOKEND_3221.i11,BOOKEND_3221.i16,SAR_DM_SAT,BOOKEND_2648.i1,hp-Nmy,LOC27206640,LOC27206640	19,TTAGGTCTGGATGTTCTCTA; 2536 of 3249,58.0858,LOC120284992,BOOKEND_2594.i1,BOOKEND_2594-AS.i1,hp-Tmy,LOC123327360,asRNA:CR43959,LOC120284992,BOOKEND_2594.i1,BOOKEND_2594-AS.i1,hp-Tmy	19,ATGGATTGATCGAAGGCATT; 2491 of 3249,17.7595,LOC120284992,BOOKEND_2594.i1,BOOKEND_2594-AS.i1,hp-Tmy,LOC123327360,asRNA:CR43959,LOC120284992,BOOKEND_2594.i1,BOOKEND_2594-AS.i1,hp-Tmy	19,TGACGAATGGGGTTCGAATA; 2417 of 3249,30.0659,LOC120284992,BOOKEND_2594.i1,BOOKEND_2594-AS.i1,hp-Tmy,LOC123327360,BOOKEND_3230.i1,LOC120284992,BOOKEND_2594.i1,BOOKEND_2594-AS.i1,hp-Tmy,asRNA:CR43959,asRNA:CR43959,asRNA:CR43959	19,TTCAAAAAATGGATTGATCG; 2499 of 3249,36.0089,LOC120284992,BOOKEND_2594.i1,BOOKEND_2594-AS.i1,hp-Tmy,LOC123327360,asRNA:CR43959,LOC120284992,BOOKEND_2594.i1,BOOKEND_2594-AS.i1,hp-Tmy	19,GTCTGGATGTTCTCTACGGT; 2532 of 3249,33.0862,LOC120284992,BOOKEND_2594.i1,BOOKEND_2594-AS.i1,hp-Tmy,LOC123327360,asRNA:CR43959,LOC120284992,BOOKEND_2594.i1,BOOKEND_2594-AS.i1,hp-Tmy	19,CAAGTGACGAATGGGGTTCG; 2421 of 3249,26.8308,LOC120284992,BOOKEND_2594.i1,BOOKEND_2594-AS.i1,hp-Tmy,LOC123327360,BOOKEND_3230.i1,LOC120284992,BOOKEND_2594.i1,BOOKEND_2594-AS.i1,hp-Tmy,asRNA:CR43959,asRNA:CR43959,asRNA:CR43959	19,CCGAATTGCTAGCTGTATAC; 2396 of 3249,2.81441,CG14370,CG14370,BOOKEND_2648.i1,hp-Nmy,LOC123327360,.,BOOKEND_3221-AS.i1,SAR_DM_SAT,LOC120284992,BOOKEND_2594-AS.i1,hp-Tmy,LOC120284992,BOOKEND_2594.i1,hp-Tmy,BOOKEND_2648-AS.i1,hp-Nmy,LOC27206640,asRNA:CR43959,asRNA:CR43959,asRNA:CR43959	19,TATACGTGTACGGCAAACCC; 2381 of 3249,3.17108,BOOKEND_3221.i1,BOOKEND_3221-AS.i2,BOOKEND_3221-AS.i3,SAR_DM_SAT,LOC123327360,.,CG14370,CG14370,BOOKEND_2648.i1,hp-Nmy,BOOKEND_2648-AS.i1,hp-Nmy,LOC27206640,hp-ODox2,asRNA:CR43959,asRNA:CR43959,asRNA:CR43959	19,TACGGCAAACCCCACGCCAA; 2373 of 3249,7.9641,LOC123327360,.,CG14370,CG14370,BOOKEND_2648.i1,hp-Nmy,BOOKEND_3221.i1,BOOKEND_3221-AS.i2,BOOKEND_3221-AS.i3,SAR_DM_SAT,LOC27206640,hp-ODox2,asRNA:CR43959,asRNA:CR43959,asRNA:CR43959,BOOKEND_2648-AS.i1,hp-Nmy	19,GGATTGATCGAAGGCATTTT; 2489 of 3249,39.0468,LOC123327360,LOC120284992,BOOKEND_2594.i1,BOOKEND_2594-AS.i1,hp-Tmy,LOC120284992,BOOKEND_2594.i1,BOOKEND_2594-AS.i1,hp-Tmy,asRNA:CR43959	19,TGATCGAAGGCATTTTCCTT; 2485 of 3249,24.9127,LOC120284992,BOOKEND_2594.i1,BOOKEND_2594-AS.i1,hp-Tmy,asRNA:CR43959,LOC120284992,BOOKEND_2594.i1,BOOKEND_2594-AS.i1,hp-Tmy	19,GAAGGCATTTTCCTTTTTTC; 2480 of 3249,1.83132,LOC120284992,BOOKEND_2594.i1,BOOKEND_2594-AS.i1,hp-Tmy,LOC120284992,BOOKEND_2594.i1,BOOKEND_2594-AS.i1,hp-Tmy,asRNA:CR43959	19,TCAACGAATCTAGTATACCC; 2086 of 3249,1.51189,DNAREP1_DM_Helitron,DNAREP1_DM_Helitron,DNAREP1_DM_Helitron,DNAREP1_DM_Helitron,DNAREP1_DM_Helitron,DNAREP1_DM_Helitron,BOOKEND_3486.i1,BOOKEND_3486.i1_1,NOMAD_LTR_Gypsy,BOOKEND_3488.i1,DNAREP1_DM_Helitron,DNAREP1_DM_Helitron,.,DNAREP1_DM_Helitron,QUASIMODO2-I_DM_Gypsy,DNAREP1_DM_Helitron,DNAREP1_DM_Helitron,DNAREP1_DM_Helitron,BOOKEND_3652.i2,BOOKEND…	19,TTTAGGTCTGGATGTTCTCT; 2537 of 3249,34.291,LOC120284992,BOOKEND_2594.i1,BOOKEND_2594-AS.i1,hp-Tmy,LOC120284992,BOOKEND_2594.i1,BOOKEND_2594-AS.i1,hp-Tmy	19,TTCCTTTTTTCTATAGAATA; 2471 of 3249,17.1066,LOC120284992,BOOKEND_2594.i1,BOOKEND_2594-AS.i1,hp-Tmy,asRNA:CR43959,LOC120284992,BOOKEND_2594.i1,BOOKEND_2594-AS.i1,hp-Tmy	19,AATTGCTAGCTGTATACGTG; 2393 of 3249,14.6133,CG14370,CG14370,BOOKEND_2648.i1,hp-Nmy,LOC123327360,.,BOOKEND_3221-AS.i1,SAR_DM_SAT,LOC120284992,BOOKEND_2594-AS.i1,hp-Tmy,asRNA:CR43959,asRNA:CR43959,asRNA:CR43959,LOC120284992,BOOKEND_2594.i1,hp-Tmy,BOOKEND_2648-AS.i1,hp-Nmy,LOC27206640,hp-ODox2	19,AAACCGAATTGCTAGCTGTA; 2399 of 3249,3.3308,CG14370,CG14370,BOOKEND_2648.i1,hp-Nmy,BOOKEND_3221-AS.i1,SAR_DM_SAT,BOOKEND_2648-AS.i1,hp-Nmy,LOC27206640	19,ACTGTACCAAGTGACGAATG; 2428 of 3249,15.1794,LOC120284992,BOOKEND_2594.i1,BOOKEND_2594-AS.i1,hp-Tmy,LOC120284992,BOOKEND_2594.i1,BOOKEND_2594-AS.i1,hp-Tmy	19,TTTTCCTTTTTTCTATAGAA; 2473 of 3249,18.2137,LOC120284992,BOOKEND_2594.i1,BOOKEND_2594-AS.i1,hp-Tmy,asRNA:CR43959,LOC120284992,BOOKEND_2594.i1,BOOKEND_2594-AS.i1,hp-Tmy	19,CTGGATGTTCTCTACGGTAT; 2530 of 3249,125.768,LOC120284992,BOOKEND_2594.i1,BOOKEND_2594-AS.i1,hp-Tmy,LOC123327360,asRNA:CR43959,LOC120284992,BOOKEND_2594.i1,BOOKEND_2594-AS.i1,hp-Tmy	19,TCAAAAAATGGATTGATCGA; 2498 of 3249,17.1314,LOC123327360,LOC120284992,BOOKEND_2594.i1,BOOKEND_2594-AS.i1,hp-Tmy,LOC120284992,BOOKEND_2594.i1,BOOKEND_2594-AS.i1,hp-Tmy,asRNA:CR43959	19,GCATTTTCCTTTTTTCTATA; 2476 of 3249,27.0865,LOC120284992,BOOKEND_2594.i1,BOOKEND_2594-AS.i1,hp-Tmy,LOC120284992,BOOKEND_2594.i1,BOOKEND_2594-AS.i1,hp-Tmy,asRNA:CR43959	19,TGGATTGATCGAAGGCATTT; 2490 of 3249,8.61536,LOC123327360,LOC120284992,BOOKEND_2594.i1,BOOKEND_2594-AS.i1,hp-Tmy,LOC120284992,BOOKEND_2594.i1,BOOKEND_2594-AS.i1,hp-Tmy,asRNA:CR43959	19,AAAAATGGATTGATCGAAGG; 2495 of 3249,1.48706,LOC123327360,LOC120284992,BOOKEND_2594.i1,BOOKEND_2594-AS.i1,hp-Tmy,LOC120284992,BOOKEND_2594.i1,BOOKEND_2594-AS.i1,hp-Tmy,asRNA:CR43959	19,AAAATGGATTGATCGAAGGC; 2494 of 3249,5.85062,LOC123327360,LOC120284992,BOOKEND_2594.i1,BOOKEND_2594-AS.i1,hp-Tmy,LOC120284992,BOOKEND_2594.i1,BOOKEND_2594-AS.i1,hp-Tmy,asRNA:CR43959	19,TGTATACGTGTACGGCAAAC; 2383 of 3249,1.48706,.,CG14370,CG14370,BOOKEND_2648.i1,hp-Nmy,BOOKEND_3221.i1,BOOKEND_3221-AS.i2,BOOKEND_3221-AS.i3,SAR_DM_SAT,LOC123327360,hp-ODox2,asRNA:CR43959,asRNA:CR43959,asRNA:CR43959,BOOKEND_2648-AS.i1,hp-Nmy,LOC27206640	19,AGGCATTTTCCTTTTTTCTA; 2478 of 3249,37.2989,LOC120284992,BOOKEND_2594.i1,BOOKEND_2594-AS.i1,hp-Tmy,LOC120284992,BOOKEND_2594.i1,BOOKEND_2594-AS.i1,hp-Tmy,asRNA:CR43959	19,AAATGGATTGATCGAAGGCA; 2493 of 3249,65.3844,LOC123327360,LOC120284992,BOOKEND_2594.i1,BOOKEND_2594-AS.i1,hp-Tmy,LOC120284992,BOOKEND_2594.i1,BOOKEND_2594-AS.i1,hp-Tmy,asRNA:CR43959	19,GCTAGCTGTATACGTGTACG; 2389 of 3249,4.65814,.,BOOKEND_3221-AS.i1,SAR_DM_SAT,CG14370,CG14370,BOOKEND_2648.i1,hp-Nmy,LOC123327360,LOC27206640,hp-ODox2,asRNA:CR43959,asRNA:CR43959,asRNA:CR43959,BOOKEND_2648-AS.i1,hp-Nmy	19,TCCTTTTTTCTATAGAATAT; 2470 of 3249,9.93027,LOC120284992,BOOKEND_2594.i1,BOOKEND_2594-AS.i1,hp-Tmy,LOC120284992,BOOKEND_2594.i1,BOOKEND_2594-AS.i1,hp-Tmy,asRNA:CR43959	19,TTTCCTTTTTTCTATAGAAT; 2472 of 3249,37.6664,LOC120284992,BOOKEND_2594.i1,BOOKEND_2594-AS.i1,hp-Tmy,LOC120284992,BOOKEND_2594.i1,BOOKEND_2594-AS.i1,hp-Tmy,asRNA:CR43959	19,TACCAAGTGACGAATGGGGT; 2424 of 3249,38.983,LOC123327360,BOOKEND_3230.i1,LOC120284992,BOOKEND_2594.i1,BOOKEND_2594-AS.i1,hp-Tmy,asRNA:CR43959,asRNA:CR43959,asRNA:CR43959,LOC120284992,BOOKEND_2594.i1,BOOKEND_2594-AS.i1,hp-Tmy
	g2-g17	LOC6738866_atk	LOC6738866_atk;XM_016169181.3; GCTGGGCTGTTACTTAGTTCGAGAAACAGTTTTCGCGTGCATTCCAAACGAGACGGTTCGGCTCAAAGAAATCGCGGAGAACTCACCAAAGTCCATGCTGAATGAATTTCAAGTGTTGTTGGTTAATTGAATAAAAACGCCTTGGGAAAAAGCAAAAGTGCTTTCGAAAGTGAAGTTAATTAAATTAAGAAAACAACCCAAGGGGTTTCATAAGTTATTCCCGAAAAGTAAGAGCTGTAGTTTTGCAACTGCATTGCAAGTGAAGTGCCTGAATTTGCTGTAAATCGGATTAATAGCACGACGAGGAGGAGTATCTCTTGGATTAATTTGCAATTGAATATGCACCAAGTTGGCCAAAAGGAAGACGA…	4.13049	7.67105e-28	1183.75	1	16,GTCCTGCTTCTGCTGATTTG; 3845 of 5091,1183.75,LOC27207043,BOOKEND_3304.i16,BOOKEND_3304.i8,BOOKEND_3304.i12,BOOKEND_3304.i5,hp-ODox2,hp-ODox1
	g2-g20	BOOKEND_1276.i1_	BOOKEND_1276.i1_;BOOKEND_1276.i1; ACTTTGTCTTTAGCACAACTTAAAATCGTTCTTTAATTCATCTCATATCAGCAATTTTGCAATGCATGTCCACGCCTGTGACGCTCCTCGGACACCATCCGGCGGTATCGATACTTTTGGGACACCGATAGATTCCTCCAGGCAGCAGCTGCCTTGGAAATAACTCTTGGATTTAAGTCACGATTTTTCTTGCGATAATATAGCATATTATAGCATATAATATAGCATCCAAGACTTTGCCTTAATAAATAAATTAAAAAAAAAAATAAAAAAAAATAATAATATTGAAACATTTGTTTAATTCGAATTTAAGGGTTTGCTTGAAGTCTTTCAAATTGAGAAATATATATATTGAAAATAT	3.98034	2.0148e-05	1218.87	24	16,CAAAATTGCTGATATGATAT; 49 of 361,17.1066,.,hp70_4,BOOKEND_1215.i1_1,BOOKEND_1215.i1,BOOKEND_1215.i2,BOOKEND_1215.i1_3,BOOKEND_1215.i1_2,hp70_1,BS2_Jockey,hp70_3,hp70_4,BS2_Jockey,BOOKEND_1245.i2,BOOKEND_1245.i1,BOOKEND_1245.i5,BS2_Jockey,hp70_2,BOOKEND_1215.i1_1,BOOKEND_1215.i1,BOOKEND_1215.i2,hp70_1	16,TTTCCAAGGCAGCTGCTCCC; 150 of 361,35.2228,BOOKEND_1215.i1_1,BOOKEND_1215.i1,BOOKEND_1215.i2,hp70_1,hp70_2,hp70_3,hp70_4	16,TGCAAAATTGCTGATATAAT; 51 of 361,3.61296,hp70_2,BS2_Jockey,BS2_Jockey,hp70_3	17,ATTTCCAAGGCAGCTGCTCC; 151 of 361,24.4087,BOOKEND_1215.i1_1,BOOKEND_1215.i1,BOOKEND_1215.i2,hp70_1,hp70_2,hp70_3,hp70_4	17,GCAAAATTGCTGATATGATA; 50 of 361,31.6222,.,hp70_4,BOOKEND_1215.i1_1,BOOKEND_1215.i1,BOOKEND_1215.i2,BOOKEND_1215.i1_3,BOOKEND_1215.i1_2,hp70_1,BS2_Jockey,hp70_3,hp70_4,BS2_Jockey,BOOKEND_1245.i2,BOOKEND_1245.i1,BOOKEND_1245.i5,BS2_Jockey,hp70_2,BOOKEND_1215.i1_1,BOOKEND_1215.i1,BOOKEND_1215.i2,hp70_1	17,TTGCAAAATTGCTGATATAA; 52 of 361,29.7163,hp70_2,BS2_Jockey,BS2_Jockey,hp70_3	17,AATTTATTTATTAAGGCATA; 245 of 361,2.92444,BS2_Jockey,BS2_Jockey,BS2_Jockey,hp70_3,GYPSY4_I_Gypsy,tHMG_cluster,.,BS2_Jockey,.,G5_DM_Jockey,BS2_Jockey,BS2_Jockey,BOOKEND_3304.i8,BOOKEND_3304.i12,BOOKEND_3304.i5,hp-ODox2,BS2_Jockey,BS2_Jockey,.,BS2_Jockey,BS2_Jockey,hp70_4,BS2_Jockey,BS2_Jockey,.,.,.,BS2_Jockey,BS2_Jockey,DM297_LTR_Gypsy,BS2_Jockey,hp70_2,BS2_Jockey,BS2_Jockey,.,.,.,.,.,BOOKEND_12…	17,CCTGGAGGAATCTATCGGAA; 132 of 361,1.32735,BOOKEND_1215.i1_1,BOOKEND_1215.i1,BOOKEND_1215.i2,hp70_1,hp70_3,hp70_4	18,TAATTTATTTATTAAGGCAT; 246 of 361,16.1731,BS2_Jockey,BS2_Jockey,DM297_LTR_Gypsy,BS2_Jockey,BS2_Jockey,BS2_Jockey,BS2_Jockey,hp70_3,GYPSY4_I_Gypsy,tHMG_cluster,BS2_Jockey,.,G5_DM_Jockey,BS2_Jockey,BS2_Jockey,BOOKEND_3304.i16,BOOKEND_3304.i8,BOOKEND_3304.i12,BOOKEND_3304.i5,hp-ODox2,BS2_Jockey,BS2_Jockey,.,BS2_Jockey,BS2_Jockey,hp70_4,BS2_Jockey,BS2_Jockey,.,.,.,.,BOOKEND_1215.i1_2,hp70_1,BS2_Joc…	18,TGCAAAATTGCTGATATGAT; 51 of 361,8.43081,hp70_4,BOOKEND_1215.i1_1,BOOKEND_1215.i1,BOOKEND_1215.i2,BOOKEND_1215.i1_3,BOOKEND_1215.i1_2,hp70_1,BS2_Jockey,hp70_3,.,BOOKEND_1245.i2,BOOKEND_1245.i1,BOOKEND_1245.i5,BS2_Jockey,hp70_2,BOOKEND_1215.i1_1,BOOKEND_1215.i1,BOOKEND_1215.i2,hp70_1,hp70_4,BS2_Jockey	18,ATTGCAAAATTGCTGATATA; 53 of 361,38.7736,hp70_2,BS2_Jockey,BS2_Jockey,hp70_3	18,CCCTGGAGGAATCTATCGGA; 133 of 361,2.4329,BOOKEND_1215.i1_1,BOOKEND_1215.i1,BOOKEND_1215.i2,hp70_1,hp70_3,hp70_4	19,AAGTTGTGCTAAAGACAAAG; 11 of 361,35.6788,BOOKEND_1276.i1,hp70_2,BS2_Jockey,hp70_4,BS2_Jockey,BS2_Jockey,hp70_3,BOOKEND_1245.i2,BOOKEND_1245.i1,BOOKEND_1245.i5,BS2_Jockey	19,TATTTTAAGTTGTGCTAAAG; 17 of 361,2.99896,hp70_2,BS2_Jockey,BOOKEND_1245.i2,BOOKEND_1245.i1,BOOKEND_1245.i5,BS2_Jockey,hp70_4,BS2_Jockey	19,TTTTAAGTTGTGCTAAAGAC; 15 of 361,5.16211,BOOKEND_1276.i1,hp70_2,BS2_Jockey,BOOKEND_1245.i2,BOOKEND_1245.i1,BOOKEND_1245.i5,BS2_Jockey,hp70_4,BS2_Jockey	19,TAAGTTGTGCTAAAGACAAA; 12 of 361,3.82235,BOOKEND_1276.i1,hp70_2,BS2_Jockey,BOOKEND_1245.i2,BOOKEND_1245.i1,BOOKEND_1245.i5,BS2_Jockey,hp70_4,BS2_Jockey,BS2_Jockey,hp70_3	19,CATTGCAAAATTGCTGATAT; 54 of 361,27.8991,hp70_3,.,hp70_4,hp70_2,BS2_Jockey,BOOKEND_1276.i1,BOOKEND_1215.i1_1,BOOKEND_1215.i1,BOOKEND_1215.i2,BOOKEND_1215.i1_3,BOOKEND_1215.i1_2,hp70_1,BS2_Jockey,BS2_Jockey,hp70_3,BOOKEND_1245.i2,BOOKEND_1245.i1,BOOKEND_1245.i5,BS2_Jockey,hp70_2,BOOKEND_1215.i1_1,BOOKEND_1215.i1,BOOKEND_1215.i2,hp70_1,hp70_4,BS2_Jockey	19,ATTTTAAGTTGTGCTAAAGA; 16 of 361,1.51189,BOOKEND_1276.i1,hp70_2,BS2_Jockey,BOOKEND_1245.i2,BOOKEND_1245.i1,BOOKEND_1245.i5,BS2_Jockey,hp70_4,BS2_Jockey	19,TTAAGTTGTGCTAAAGACAA; 13 of 361,1.15522,hp70_2,BS2_Jockey,BOOKEND_1276.i1,hp70_4,BS2_Jockey,BOOKEND_1245.i2,BOOKEND_1245.i1,BOOKEND_1245.i5,BS2_Jockey	19,TTGCAAAATTGCTGATATGA; 52 of 361,85.9211,BOOKEND_1215.i1_1,BOOKEND_1215.i1,BOOKEND_1215.i2,BOOKEND_1215.i1_3,BOOKEND_1215.i1_2,hp70_1,BS2_Jockey,hp70_3,.,hp70_4,BOOKEND_1276.i1,BOOKEND_1215.i1_1,BOOKEND_1215.i1,BOOKEND_1215.i2,hp70_1,hp70_4,BS2_Jockey,BOOKEND_1245.i2,BOOKEND_1245.i1,BOOKEND_1245.i5,BS2_Jockey,hp70_2	19,ATTGCAAAATTGCTGATATG; 53 of 361,836.236,BOOKEND_1276.i1,BOOKEND_1215.i1_1,BOOKEND_1215.i1,BOOKEND_1215.i2,BOOKEND_1215.i1_3,BOOKEND_1215.i1_2,hp70_1,BS2_Jockey,hp70_3,.,hp70_4,BOOKEND_1245.i2,BOOKEND_1245.i1,BOOKEND_1245.i5,BS2_Jockey,hp70_2,BOOKEND_1215.i1_1,BOOKEND_1215.i1,BOOKEND_1215.i2,hp70_1,hp70_4,BS2_Jockey	19,TTAATTTATTTATTAAGGCA; 247 of 361,4.22697,.,BS2_Jockey,BS2_Jockey,hp70_4,BS2_Jockey,BS2_Jockey,.,.,.,BS2_Jockey,BS2_Jockey,DM297_LTR_Gypsy,BS2_Jockey,BS2_Jockey,BS2_Jockey,BOOKEND_1276.i1,BS2_Jockey,hp70_3,GYPSY4_I_Gypsy,tHMG_cluster,BS2_Jockey,.,G5_DM_Jockey,BS2_Jockey,BS2_Jockey,BOOKEND_3304.i16,BOOKEND_3304.i8,BOOKEND_3304.i12,BOOKEND_3304.i5,hp-ODox2,BS2_Jockey,BS2_Jockey,.,.,.,BOOKEND_1215…	19,TTTAAGTTGTGCTAAAGACA; 14 of 361,1.02035,BOOKEND_1276.i1,hp70_2,BS2_Jockey,BOOKEND_1245.i2,BOOKEND_1245.i1,BOOKEND_1245.i5,BS2_Jockey,hp70_4,BS2_Jockey	19,AATGCATTGCAAAATTGCTG; 58 of 361,1.48706,BOOKEND_1215.i1_1,BOOKEND_1215.i1,BOOKEND_1215.i2,BOOKEND_1215.i1_3,BOOKEND_1215.i1_2,hp70_1,BS2_Jockey,hp70_3,.,hp70_4,hp70_2,BS2_Jockey,BOOKEND_1215.i1_1,BOOKEND_1215.i1,BOOKEND_1215.i2,hp70_1,hp70_4,BS2_Jockey,BS2_Jockey,hp70_3,BOOKEND_1245.i2,BOOKEND_1245.i1,BOOKEND_1245.i5,BS2_Jockey,hp70_2
	g2-g20	CG33252_BOOKEND_3302.i1_	CG33252_BOOKEND_3302.i1_;CG33252_BOOKEND_3302.i1; AGTCAGCCCCTTTGACTTGAGCAAAGCAGTTATTTTTACATTCTCTCTGAGATCTTTATAAATTTCGAAAATTTCTTTGTACAAACTTACCTAATTTCGCCATGAAAATCTTCGAAGGGATCGGTAATCAGTTTTGCCGCGTTGTGCGCAACAAGCTAATAATACCCCTATCATTTTGCGAAACAAGCTCCGATTGGAAATTCTCGAGCAGTCACGAGGCAATGGTATTCTTCTGTACCTTCGGCTTCAGTATCCTTGGCGTGGTTAGTAAATGGAAGCCCTCTATTGTTTGGTGGGCAGCAAGTAAAGGACTAATTACACCTAACCCAAATTCGCAGATATTCCATTT…	3.57946	9.02594e-10	601.4	15	19,AAACTTGAATGCAATTCGAT; 3784 of 5501,4.60847,.,SAR_DM_SAT,SAR_DM_SAT,.,SAR_DM_SAT,SAR_DM_SAT,SAR_DM_SAT,SAR_DM_SAT,SAR_DM_SAT,.,SAR_DM_SAT,.,.,SAR_DM_SAT,.,.,SAR_DM_SAT,SAR_DM_SAT,SAR_DM_SAT,.,SAR_DM_SAT,.,SAR_DM_SAT,.,CG33252_BOOKEND_3302.i1,SAR_DM_SAT,.,.,.,.,.,.,.,.,.,.,.,.,.,.,.,.,.,.,SAR_DM_SAT,SAR_DM_SAT,.,SAR_DM_SAT,.,SAR_DM_SAT,.,.,.,.,.,SAR_DM_SAT,.,SAR_DM_SAT,SAR_DM_SAT,SAR_DM_SAT,.,.,…	19,AAACTTGAATGCAATTCGAT; 2343 of 5501,4.60847,.,SAR_DM_SAT,SAR_DM_SAT,.,SAR_DM_SAT,SAR_DM_SAT,SAR_DM_SAT,SAR_DM_SAT,SAR_DM_SAT,.,SAR_DM_SAT,.,.,SAR_DM_SAT,.,.,SAR_DM_SAT,SAR_DM_SAT,SAR_DM_SAT,.,SAR_DM_SAT,.,SAR_DM_SAT,.,CG33252_BOOKEND_3302.i1,SAR_DM_SAT,.,.,.,.,.,.,.,.,.,.,.,.,.,.,.,.,.,.,SAR_DM_SAT,SAR_DM_SAT,.,SAR_DM_SAT,.,SAR_DM_SAT,.,.,.,.,.,SAR_DM_SAT,.,SAR_DM_SAT,SAR_DM_SAT,SAR_DM_SAT,.,.,…	19,AAACTTGAATGCAATTCGAT; 1996 of 5501,4.60847,.,SAR_DM_SAT,SAR_DM_SAT,.,SAR_DM_SAT,SAR_DM_SAT,SAR_DM_SAT,SAR_DM_SAT,SAR_DM_SAT,.,SAR_DM_SAT,.,.,SAR_DM_SAT,.,.,SAR_DM_SAT,SAR_DM_SAT,SAR_DM_SAT,.,SAR_DM_SAT,.,SAR_DM_SAT,.,CG33252_BOOKEND_3302.i1,SAR_DM_SAT,.,.,.,.,.,.,.,.,.,.,.,.,.,.,.,.,.,.,SAR_DM_SAT,SAR_DM_SAT,.,SAR_DM_SAT,.,SAR_DM_SAT,.,.,.,.,.,SAR_DM_SAT,.,SAR_DM_SAT,SAR_DM_SAT,SAR_DM_SAT,.,.,…	19,AAACTTGAATGCAATTCGAT; 1635 of 5501,4.60847,.,SAR_DM_SAT,SAR_DM_SAT,.,SAR_DM_SAT,SAR_DM_SAT,SAR_DM_SAT,SAR_DM_SAT,SAR_DM_SAT,.,SAR_DM_SAT,.,.,SAR_DM_SAT,.,.,SAR_DM_SAT,SAR_DM_SAT,SAR_DM_SAT,.,SAR_DM_SAT,.,SAR_DM_SAT,.,CG33252_BOOKEND_3302.i1,SAR_DM_SAT,.,.,.,.,.,.,.,.,.,.,.,.,.,.,.,.,.,.,SAR_DM_SAT,SAR_DM_SAT,.,SAR_DM_SAT,.,SAR_DM_SAT,.,.,.,.,.,SAR_DM_SAT,.,SAR_DM_SAT,SAR_DM_SAT,SAR_DM_SAT,.,.,…	19,AAACTTGAATGCAATTCGAT; 927 of 5501,4.60847,.,SAR_DM_SAT,SAR_DM_SAT,.,SAR_DM_SAT,SAR_DM_SAT,SAR_DM_SAT,SAR_DM_SAT,SAR_DM_SAT,.,SAR_DM_SAT,.,.,SAR_DM_SAT,.,.,SAR_DM_SAT,SAR_DM_SAT,SAR_DM_SAT,.,SAR_DM_SAT,.,SAR_DM_SAT,.,CG33252_BOOKEND_3302.i1,SAR_DM_SAT,.,.,.,.,.,.,.,.,.,.,.,.,.,.,.,.,.,.,SAR_DM_SAT,SAR_DM_SAT,.,SAR_DM_SAT,.,SAR_DM_SAT,.,.,.,.,.,SAR_DM_SAT,.,SAR_DM_SAT,SAR_DM_SAT,SAR_DM_SAT,.,.,S…	19,AACTTGAATGCAATTCGATT; 3783 of 5501,113.054,.,SAR_DM_SAT,SAR_DM_SAT,SAR_DM_SAT,SAR_DM_SAT,SAR_DM_SAT,.,SAR_DM_SAT,SAR_DM_SAT,SAR_DM_SAT,SAR_DM_SAT,SAR_DM_SAT,SAR_DM_SAT,SAR_DM_SAT,SAR_DM_SAT,SAR_DM_SAT,.,.,SAR_DM_SAT,SAR_DM_SAT,SAR_DM_SAT,SAR_DM_SAT,.,.,SAR_DM_SAT,.,.,.,.,.,SAR_DM_SAT,.,.,SAR_DM_SAT,SAR_DM_SAT,SAR_DM_SAT,.,.,SAR_DM_SAT,.,SAR_DM_SAT,SAR_DM_SAT,.,SAR_DM_SAT,SAR_DM_SAT,SAR_DM_SAT,…	19,AACTTGAATGCAATTCGATT; 2342 of 5501,113.054,.,SAR_DM_SAT,SAR_DM_SAT,SAR_DM_SAT,SAR_DM_SAT,SAR_DM_SAT,.,SAR_DM_SAT,SAR_DM_SAT,SAR_DM_SAT,SAR_DM_SAT,SAR_DM_SAT,SAR_DM_SAT,SAR_DM_SAT,SAR_DM_SAT,SAR_DM_SAT,.,.,SAR_DM_SAT,SAR_DM_SAT,SAR_DM_SAT,SAR_DM_SAT,.,.,SAR_DM_SAT,.,.,.,.,.,SAR_DM_SAT,.,.,SAR_DM_SAT,SAR_DM_SAT,SAR_DM_SAT,.,.,SAR_DM_SAT,.,SAR_DM_SAT,SAR_DM_SAT,.,SAR_DM_SAT,SAR_DM_SAT,SAR_DM_SAT,…	19,AACTTGAATGCAATTCGATT; 1995 of 5501,113.054,.,SAR_DM_SAT,SAR_DM_SAT,SAR_DM_SAT,SAR_DM_SAT,SAR_DM_SAT,.,SAR_DM_SAT,SAR_DM_SAT,SAR_DM_SAT,SAR_DM_SAT,SAR_DM_SAT,SAR_DM_SAT,SAR_DM_SAT,SAR_DM_SAT,SAR_DM_SAT,.,.,SAR_DM_SAT,SAR_DM_SAT,SAR_DM_SAT,SAR_DM_SAT,.,.,SAR_DM_SAT,.,.,.,.,.,SAR_DM_SAT,.,.,SAR_DM_SAT,SAR_DM_SAT,SAR_DM_SAT,.,.,SAR_DM_SAT,.,SAR_DM_SAT,SAR_DM_SAT,.,SAR_DM_SAT,SAR_DM_SAT,SAR_DM_SAT,…	19,AACTTGAATGCAATTCGATT; 1634 of 5501,113.054,.,SAR_DM_SAT,SAR_DM_SAT,SAR_DM_SAT,SAR_DM_SAT,SAR_DM_SAT,.,SAR_DM_SAT,SAR_DM_SAT,SAR_DM_SAT,SAR_DM_SAT,SAR_DM_SAT,SAR_DM_SAT,SAR_DM_SAT,SAR_DM_SAT,SAR_DM_SAT,.,.,SAR_DM_SAT,SAR_DM_SAT,SAR_DM_SAT,SAR_DM_SAT,.,.,SAR_DM_SAT,.,.,.,.,.,SAR_DM_SAT,.,.,SAR_DM_SAT,SAR_DM_SAT,SAR_DM_SAT,.,.,SAR_DM_SAT,.,SAR_DM_SAT,SAR_DM_SAT,.,SAR_DM_SAT,SAR_DM_SAT,SAR_DM_SAT,…	19,AACTTGAATGCAATTCGATT; 926 of 5501,113.054,.,SAR_DM_SAT,SAR_DM_SAT,SAR_DM_SAT,SAR_DM_SAT,SAR_DM_SAT,.,SAR_DM_SAT,SAR_DM_SAT,SAR_DM_SAT,SAR_DM_SAT,SAR_DM_SAT,SAR_DM_SAT,SAR_DM_SAT,SAR_DM_SAT,SAR_DM_SAT,.,.,SAR_DM_SAT,SAR_DM_SAT,SAR_DM_SAT,SAR_DM_SAT,.,.,SAR_DM_SAT,.,.,.,.,.,SAR_DM_SAT,.,.,SAR_DM_SAT,SAR_DM_SAT,SAR_DM_SAT,.,.,SAR_DM_SAT,.,SAR_DM_SAT,SAR_DM_SAT,.,SAR_DM_SAT,SAR_DM_SAT,SAR_DM_SAT,S…	19,GACTTGAATGCAATTCGATT; 3783 of 5501,2.61745,.	19,GACTTGAATGCAATTCGATT; 2342 of 5501,2.61745,.	19,GACTTGAATGCAATTCGATT; 1995 of 5501,2.61745,.	19,GACTTGAATGCAATTCGATT; 1634 of 5501,2.61745,.	19,GACTTGAATGCAATTCGATT; 926 of 5501,2.61745,.
	g2-g18	LOC27207514_CG2861	LOC27207514_CG2861;XM_039297362.2; AATACAAATAATACAAATAATACAAATAATACAAATAATACAAATAAGACAAATAATACAAATAATACAAATAATACAAGTAACACAAATAATACAAATACGAATATACTTGATGAACATCAATATGTGGCCATGGAGACTTGCGGAGGAGAACTTACAATACCAAATGGACTGGTGGAGCATACCGGAATTAATATTGTGATGCCACCGGATCCGCTGATATCAATGGTGTCTGTTCCTCGCAATCCAATACAATCCATCGGTAAAGTAATTGAGCCTCCTCCCAAGCGAACTTACAAGAAGAGAGTCAATAAGGCCATGGCTACAAATCAGTCCTCCGGAACTGAAATTGAGATTCCTCAAA…	3.3625	0	70251.9	3	16,GTGGCATCACAATATTATGG; 198 of 5950,5254.79,BOOKEND_3617.i1,BOOKEND_3617.i2,possible_hpCG2861_dup1,BOOKEND_3616.i1,BOOKEND_3616.i3,BOOKEND_3616.i4,possible_hp70_dup1,BOOKEND_3613.i2,possible_hp70_dup3,BOOKEND_3614.i1,BOOKEND_3614.i3,possible_hp70_dup2,BOOKEND_2078.i1,BOOKEND_2078.i2,BOOKEND_2078.i3,BOOKEND_2078.i4,hpCG2861_2,BOOKEND_2082.i1,BOOKEND_2082.i2,hpCG2861_4,LOC27208779,BOOKEND_2077.i2,…	16,TTTCAAAGATTTTTTAATTG; 3737 of 5950,72.394,Pih1D1,hp71	17,CGTGGCATCACAATATTATG; 199 of 5950,64924.7,BOOKEND_3614.i1,BOOKEND_3614.i3,possible_hp70_dup2,BOOKEND_3617.i1,BOOKEND_3617.i2,possible_hpCG2861_dup1,BOOKEND_3616.i1,BOOKEND_3616.i3,BOOKEND_3616.i4,possible_hp70_dup1,BOOKEND_3613.i2,possible_hp70_dup3,BOOKEND_2081.i1,hpCG2861_3,BOOKEND_2078.i1,BOOKEND_2078.i2,BOOKEND_2078.i3,BOOKEND_2078.i4,hpCG2861_2,BOOKEND_2082.i1,BOOKEND_2082.i2,hpCG2861_4,L…
		LOC27207514_CG2861	LOC27207514_CG2861;XM_039297363.2; AATACAAATAATACAAATAATACAAATAATACAAATAATACAAATAAGACAAATAATACAAATAATACAAATAATACAAGTAACACAAATAATACAAATACGAATATACTTGATGAACATCAATATGTGGCCATGGAGACTTGCGGAGGAGAACTTACAATACCAAATGGACTGGTGGAGCATACCGGAATTAATATTGTGATGCCACCGGATCCGCTGATATCAATGGTGTCTGTTCCTCGCAATCCAATACAATCCATCGGTAAAGTAATTGAGCCTCCTCCCAAGCGAACTTACAAGAAGAGAGTCAATAAGGCCATGGCTACAAATCAGTCCTCCGGAACTGAAATTGAGATTCCTCAAA…	3.3625	0	70251.9	3	16,GTGGCATCACAATATTATGG; 198 of 5950,5254.79,BOOKEND_3617.i1,BOOKEND_3617.i2,possible_hpCG2861_dup1,BOOKEND_3616.i1,BOOKEND_3616.i3,BOOKEND_3616.i4,possible_hp70_dup1,BOOKEND_3613.i2,possible_hp70_dup3,BOOKEND_3614.i1,BOOKEND_3614.i3,possible_hp70_dup2,BOOKEND_2078.i1,BOOKEND_2078.i2,BOOKEND_2078.i3,BOOKEND_2078.i4,hpCG2861_2,BOOKEND_2082.i1,BOOKEND_2082.i2,hpCG2861_4,LOC27208779,BOOKEND_2077.i2,…	16,TTTCAAAGATTTTTTAATTG; 3737 of 5950,72.394,Pih1D1,hp71	17,CGTGGCATCACAATATTATG; 199 of 5950,64924.7,BOOKEND_3614.i1,BOOKEND_3614.i3,possible_hp70_dup2,BOOKEND_3617.i1,BOOKEND_3617.i2,possible_hpCG2861_dup1,BOOKEND_3616.i1,BOOKEND_3616.i3,BOOKEND_3616.i4,possible_hp70_dup1,BOOKEND_3613.i2,possible_hp70_dup3,BOOKEND_2081.i1,hpCG2861_3,BOOKEND_2078.i1,BOOKEND_2078.i2,BOOKEND_2078.i3,BOOKEND_2078.i4,hpCG2861_2,BOOKEND_2082.i1,BOOKEND_2082.i2,hpCG2861_4,L…
		LOC27207514_CG2861	LOC27207514_CG2861;XM_039297364.2; AATACAAATAATACAAATAATACAAATAATACAAATAATACAAATAAGACAAATAATACAAATAATACAAATAATACAAGTAACACAAATAATACAAATACGAATATACTTGATGAACATCAATATGTGGCCATGGAGACTTGCGGAGGAGAACTTACAATACCAAATGGACTGGTGGAGCATACCGGAATTAATATTGTGATGCCACCGGATCCGCTGATATCAATGGTGTCTGTTCCTCGCAATCCAATACAATCCATCGGTAAAGTAATTGAGCCTCCTCCCAAGCGAACTTACAAGAAGAGAGTCAATAAGGCCATGGCTACAAATCAGTCCTCCGGAACTGAAATTGAGATTCCTCAAA…	3.3625	0	70251.9	3	16,GTGGCATCACAATATTATGG; 198 of 5950,5254.79,BOOKEND_3617.i1,BOOKEND_3617.i2,possible_hpCG2861_dup1,BOOKEND_3616.i1,BOOKEND_3616.i3,BOOKEND_3616.i4,possible_hp70_dup1,BOOKEND_3613.i2,possible_hp70_dup3,BOOKEND_3614.i1,BOOKEND_3614.i3,possible_hp70_dup2,BOOKEND_2078.i1,BOOKEND_2078.i2,BOOKEND_2078.i3,BOOKEND_2078.i4,hpCG2861_2,BOOKEND_2082.i1,BOOKEND_2082.i2,hpCG2861_4,LOC27208779,BOOKEND_2077.i2,…	16,TTTCAAAGATTTTTTAATTG; 3737 of 5950,72.394,Pih1D1,hp71	17,CGTGGCATCACAATATTATG; 199 of 5950,64924.7,BOOKEND_3614.i1,BOOKEND_3614.i3,possible_hp70_dup2,BOOKEND_3617.i1,BOOKEND_3617.i2,possible_hpCG2861_dup1,BOOKEND_3616.i1,BOOKEND_3616.i3,BOOKEND_3616.i4,possible_hp70_dup1,BOOKEND_3613.i2,possible_hp70_dup3,BOOKEND_2081.i1,hpCG2861_3,BOOKEND_2078.i1,BOOKEND_2078.i2,BOOKEND_2078.i3,BOOKEND_2078.i4,hpCG2861_2,BOOKEND_2082.i1,BOOKEND_2082.i2,hpCG2861_4,L…
		LOC27207514_CG2861	LOC27207514_CG2861;XM_039297365.2; AATACAAATAATACAAATAATACAAATAATACAAATAATACAAATAAGACAAATAATACAAATAATACAAATAATACAAGTAACACAAATAATACAAATACGAATATACTTGATGAACATCAATATGTGGCCATGGAGACTTGCGGAGGAGAACTTACAATACCAAATGGACTGGTGGAGCATACCGGAATTAATATTGTGATGCCACCGGATCCGCTGATATCAATGGTGTCTGTTCCTCGCAATCCAATACAATCCATCGGTAAAGTAATTGAGCCTCCTCCCAAGCGAACTTACAAGAAGAGAGTCAATAAGGCCATGGCTACAAATCAGTCCTCCGGAACTGAAATTGAGATTCCTCAAA…	3.3625	0	70251.9	3	16,GTGGCATCACAATATTATGG; 198 of 5950,5254.79,BOOKEND_3617.i1,BOOKEND_3617.i2,possible_hpCG2861_dup1,BOOKEND_3616.i1,BOOKEND_3616.i3,BOOKEND_3616.i4,possible_hp70_dup1,BOOKEND_3613.i2,possible_hp70_dup3,BOOKEND_3614.i1,BOOKEND_3614.i3,possible_hp70_dup2,BOOKEND_2078.i1,BOOKEND_2078.i2,BOOKEND_2078.i3,BOOKEND_2078.i4,hpCG2861_2,BOOKEND_2082.i1,BOOKEND_2082.i2,hpCG2861_4,LOC27208779,BOOKEND_2077.i2,…	16,TTTCAAAGATTTTTTAATTG; 3737 of 5950,72.394,Pih1D1,hp71	17,CGTGGCATCACAATATTATG; 199 of 5950,64924.7,BOOKEND_3614.i1,BOOKEND_3614.i3,possible_hp70_dup2,BOOKEND_3617.i1,BOOKEND_3617.i2,possible_hpCG2861_dup1,BOOKEND_3616.i1,BOOKEND_3616.i3,BOOKEND_3616.i4,possible_hp70_dup1,BOOKEND_3613.i2,possible_hp70_dup3,BOOKEND_2081.i1,hpCG2861_3,BOOKEND_2078.i1,BOOKEND_2078.i2,BOOKEND_2078.i3,BOOKEND_2078.i4,hpCG2861_2,BOOKEND_2082.i1,BOOKEND_2082.i2,hpCG2861_4,L…
		LOC27207514_CG2861	LOC27207514_CG2861;XM_039297366.2; TAATACAAATAATACAAATAATACAAATAATACAAATAATACAAATAAGACAAATAATACAAATAATACAAATAATACAAGTAACACAAATAATACAAATACGAATATACTTGATGAACATCAATATGTGGCCATGGAGACTTGCGGAGGAGAACTTACAATACCAAATGGACTGGTGGAGCATACCGGAATTAATATTGTGATGCCACCGGATCCGCTGATATCAATGGTGTCTGTTCCTCGCAATCCAATACAATCCATCGGTAAAGTAATTGAGCCTCCTCCCAAGCGAACTTACAAGAAGAGAGTCAATAAGGCCATGGCTACAAATCAGTCCTCCGGAACTGAAATTGAGATTCCTCAA…	3.3625	0	70251.9	3	16,GTGGCATCACAATATTATGG; 199 of 5951,5254.79,BOOKEND_3617.i1,BOOKEND_3617.i2,possible_hpCG2861_dup1,BOOKEND_3616.i1,BOOKEND_3616.i3,BOOKEND_3616.i4,possible_hp70_dup1,BOOKEND_3613.i2,possible_hp70_dup3,BOOKEND_3614.i1,BOOKEND_3614.i3,possible_hp70_dup2,BOOKEND_2078.i1,BOOKEND_2078.i2,BOOKEND_2078.i3,BOOKEND_2078.i4,hpCG2861_2,BOOKEND_2082.i1,BOOKEND_2082.i2,hpCG2861_4,LOC27208779,BOOKEND_2077.i2,…	16,TTTCAAAGATTTTTTAATTG; 3738 of 5951,72.394,Pih1D1,hp71	17,CGTGGCATCACAATATTATG; 200 of 5951,64924.7,BOOKEND_3614.i1,BOOKEND_3614.i3,possible_hp70_dup2,BOOKEND_3617.i1,BOOKEND_3617.i2,possible_hpCG2861_dup1,BOOKEND_3616.i1,BOOKEND_3616.i3,BOOKEND_3616.i4,possible_hp70_dup1,BOOKEND_3613.i2,possible_hp70_dup3,BOOKEND_2081.i1,hpCG2861_3,BOOKEND_2078.i1,BOOKEND_2078.i2,BOOKEND_2078.i3,BOOKEND_2078.i4,hpCG2861_2,BOOKEND_2082.i1,BOOKEND_2082.i2,hpCG2861_4,L…
		LOC27207514_CG2861	LOC27207514_CG2861;XM_039297367.2; TAATACAAATAATACAAATAATACAAATAATACAAATAATACAAATAAGACAAATAATACAAATAATACAAATAATACAAGTAACACAAATAATACAAATACGAATATACTTGATGAACATCAATATGTGGCCATGGAGACTTGCGGAGGAGAACTTACAATACCAAATGGACTGGTGGAGCATACCGGAATTAATATTGTGATGCCACCGGATCCGCTGATATCAATGGTGTCTGTTCCTCGCAATCCAATACAATCCATCGGTAAAGTAATTGAGCCTCCTCCCAAGCGAACTTACAAGAAGAGAGTCAATAAGGCCATGGCTACAAATCAGTCCTCCGGAACTGAAATTGAGATTCCTCAA…	3.3625	0	70251.9	3	16,GTGGCATCACAATATTATGG; 199 of 5951,5254.79,BOOKEND_3617.i1,BOOKEND_3617.i2,possible_hpCG2861_dup1,BOOKEND_3616.i1,BOOKEND_3616.i3,BOOKEND_3616.i4,possible_hp70_dup1,BOOKEND_3613.i2,possible_hp70_dup3,BOOKEND_3614.i1,BOOKEND_3614.i3,possible_hp70_dup2,BOOKEND_2078.i1,BOOKEND_2078.i2,BOOKEND_2078.i3,BOOKEND_2078.i4,hpCG2861_2,BOOKEND_2082.i1,BOOKEND_2082.i2,hpCG2861_4,LOC27208779,BOOKEND_2077.i2,…	16,TTTCAAAGATTTTTTAATTG; 3738 of 5951,72.394,Pih1D1,hp71	17,CGTGGCATCACAATATTATG; 200 of 5951,64924.7,BOOKEND_3614.i1,BOOKEND_3614.i3,possible_hp70_dup2,BOOKEND_3617.i1,BOOKEND_3617.i2,possible_hpCG2861_dup1,BOOKEND_3616.i1,BOOKEND_3616.i3,BOOKEND_3616.i4,possible_hp70_dup1,BOOKEND_3613.i2,possible_hp70_dup3,BOOKEND_2081.i1,hpCG2861_3,BOOKEND_2078.i1,BOOKEND_2078.i2,BOOKEND_2078.i3,BOOKEND_2078.i4,hpCG2861_2,BOOKEND_2082.i1,BOOKEND_2082.i2,hpCG2861_4,L…
		LOC27207514_CG2861	LOC27207514_CG2861;XM_039297368.2; TAATACAAATAATACAAATAATACAAATAATACAAATAATACAAATAAGACAAATAATACAAATAATACAAATAATACAAGTAACACAAATAATACAAATACGAATATACTTGATGAACATCAATATGTGGCCATGGAGACTTGCGGAGGAGAACTTACAATACCAAATGGACTGGTGGAGCATACCGGAATTAATATTGTGATGCCACCGGATCCGCTGATATCAATGGTGTCTGTTCCTCGCAATCCAATACAATCCATCGGTAAAGTAATTGAGCCTCCTCCCAAGCGAACTTACAAGAAGAGAGTCAATAAGGCCATGGCTACAAATCAGTCCTCCGGAACTGAAATTGAGATTCCTCAA…	3.3625	0	70251.9	3	16,GTGGCATCACAATATTATGG; 199 of 5951,5254.79,BOOKEND_3617.i1,BOOKEND_3617.i2,possible_hpCG2861_dup1,BOOKEND_3616.i1,BOOKEND_3616.i3,BOOKEND_3616.i4,possible_hp70_dup1,BOOKEND_3613.i2,possible_hp70_dup3,BOOKEND_3614.i1,BOOKEND_3614.i3,possible_hp70_dup2,BOOKEND_2078.i1,BOOKEND_2078.i2,BOOKEND_2078.i3,BOOKEND_2078.i4,hpCG2861_2,BOOKEND_2082.i1,BOOKEND_2082.i2,hpCG2861_4,LOC27208779,BOOKEND_2077.i2,…	16,TTTCAAAGATTTTTTAATTG; 3738 of 5951,72.394,Pih1D1,hp71	17,CGTGGCATCACAATATTATG; 200 of 5951,64924.7,BOOKEND_3614.i1,BOOKEND_3614.i3,possible_hp70_dup2,BOOKEND_3617.i1,BOOKEND_3617.i2,possible_hpCG2861_dup1,BOOKEND_3616.i1,BOOKEND_3616.i3,BOOKEND_3616.i4,possible_hp70_dup1,BOOKEND_3613.i2,possible_hp70_dup3,BOOKEND_2081.i1,hpCG2861_3,BOOKEND_2078.i1,BOOKEND_2078.i2,BOOKEND_2078.i3,BOOKEND_2078.i4,hpCG2861_2,BOOKEND_2082.i1,BOOKEND_2082.i2,hpCG2861_4,L…
		LOC27207514_CG2861	LOC27207514_CG2861;XM_039297369.2; TAATACAAATAATACAAATAATACAAATAATACAAATAATACAAATAAGACAAATAATACAAATAATACAAATAATACAAGTAACACAAATAATACAAATACGAATATACTTGATGAACATCAATATGTGGCCATGGAGACTTGCGGAGGAGAACTTACAATACCAAATGGACTGGTGGAGCATACCGGAATTAATATTGTGATGCCACCGGATCCGCTGATATCAATGGTGTCTGTTCCTCGCAATCCAATACAATCCATCGGTAAAGTAATTGAGCCTCCTCCCAAGCGAACTTACAAGAAGAGAGTCAATAAGGCCATGGCTACAAATCAGTCCTCCGGAACTGAAATTGAGATTCCTCAA…	3.3625	0	70251.9	3	16,GTGGCATCACAATATTATGG; 199 of 5951,5254.79,BOOKEND_3617.i1,BOOKEND_3617.i2,possible_hpCG2861_dup1,BOOKEND_3616.i1,BOOKEND_3616.i3,BOOKEND_3616.i4,possible_hp70_dup1,BOOKEND_3613.i2,possible_hp70_dup3,BOOKEND_3614.i1,BOOKEND_3614.i3,possible_hp70_dup2,BOOKEND_2078.i1,BOOKEND_2078.i2,BOOKEND_2078.i3,BOOKEND_2078.i4,hpCG2861_2,BOOKEND_2082.i1,BOOKEND_2082.i2,hpCG2861_4,LOC27208779,BOOKEND_2077.i2,…	16,TTTCAAAGATTTTTTAATTG; 3738 of 5951,72.394,Pih1D1,hp71	17,CGTGGCATCACAATATTATG; 200 of 5951,64924.7,BOOKEND_3614.i1,BOOKEND_3614.i3,possible_hp70_dup2,BOOKEND_3617.i1,BOOKEND_3617.i2,possible_hpCG2861_dup1,BOOKEND_3616.i1,BOOKEND_3616.i3,BOOKEND_3616.i4,possible_hp70_dup1,BOOKEND_3613.i2,possible_hp70_dup3,BOOKEND_2081.i1,hpCG2861_3,BOOKEND_2078.i1,BOOKEND_2078.i2,BOOKEND_2078.i3,BOOKEND_2078.i4,hpCG2861_2,BOOKEND_2082.i1,BOOKEND_2082.i2,hpCG2861_4,L…
		LOC27207514_CG2861	LOC27207514_CG2861;XM_039297370.2; TAATACAAATAATACAAATAATACAAATAATACAAATAATACAAATAAGACAAATAATACAAATAATACAAATAATACAAGTAACACAAATAATACAAATACGAATATACTTGATGAACATCAATATGTGGCCATGGAGACTTGCGGAGGAGAACTTACAATACCAAATGGACTGGTGGAGCATACCGGAATTAATATTGTGATGCCACCGGATCCGCTGATATCAATGGTGTCTGTTCCTCGCAATCCAATACAATCCATCGGTAAAGTAATTGAGCCTCCTCCCAAGCGAACTTACAAGAAGAGAGTCAATAAGGCCATGGCTACAAATCAGTCCTCCGGAACTGAAATTGAGATTCCTCAA…	3.3625	0	70251.9	3	16,GTGGCATCACAATATTATGG; 199 of 5891,5254.79,BOOKEND_3617.i1,BOOKEND_3617.i2,possible_hpCG2861_dup1,BOOKEND_3616.i1,BOOKEND_3616.i3,BOOKEND_3616.i4,possible_hp70_dup1,BOOKEND_3613.i2,possible_hp70_dup3,BOOKEND_3614.i1,BOOKEND_3614.i3,possible_hp70_dup2,BOOKEND_2078.i1,BOOKEND_2078.i2,BOOKEND_2078.i3,BOOKEND_2078.i4,hpCG2861_2,BOOKEND_2082.i1,BOOKEND_2082.i2,hpCG2861_4,LOC27208779,BOOKEND_2077.i2,…	16,TTTCAAAGATTTTTTAATTG; 3741 of 5891,72.394,Pih1D1,hp71	17,CGTGGCATCACAATATTATG; 200 of 5891,64924.7,BOOKEND_3614.i1,BOOKEND_3614.i3,possible_hp70_dup2,BOOKEND_3617.i1,BOOKEND_3617.i2,possible_hpCG2861_dup1,BOOKEND_3616.i1,BOOKEND_3616.i3,BOOKEND_3616.i4,possible_hp70_dup1,BOOKEND_3613.i2,possible_hp70_dup3,BOOKEND_2081.i1,hpCG2861_3,BOOKEND_2078.i1,BOOKEND_2078.i2,BOOKEND_2078.i3,BOOKEND_2078.i4,hpCG2861_2,BOOKEND_2082.i1,BOOKEND_2082.i2,hpCG2861_4,L…
		LOC27207514_CG2861	LOC27207514_CG2861;XM_039297372.2; AATACAAATAATACAAATAATACAAATAATACAAATAATACAAATAAGACAAATAATACAAATAATACAAATAATACAAGTAACACAAATAATACAAATACGAATATACTTGATGAACATCAATATGTGGCCATGGAGACTTGCGGAGGAGAACTTACAATACCAAATGGACTGGTGGAGCATACCGGAATTAATATTGTGATGCCACCGGATCCGCTGATATCAATGGTGTCTGTTCCTCGCAATCCAATACAATCCATCGGTAAAGTAATTGAGCCTCCTCCCAAGCGAACTTACAAGAAGAGAGTCAATAAGGCCATGGCTACAAATCAGTCCTCCGGAACTGAAATTGAGATTCCTCAAA…	3.3625	0	70251.9	3	16,GTGGCATCACAATATTATGG; 198 of 5833,5254.79,BOOKEND_3617.i1,BOOKEND_3617.i2,possible_hpCG2861_dup1,BOOKEND_3616.i1,BOOKEND_3616.i3,BOOKEND_3616.i4,possible_hp70_dup1,BOOKEND_3613.i2,possible_hp70_dup3,BOOKEND_3614.i1,BOOKEND_3614.i3,possible_hp70_dup2,BOOKEND_2078.i1,BOOKEND_2078.i2,BOOKEND_2078.i3,BOOKEND_2078.i4,hpCG2861_2,BOOKEND_2082.i1,BOOKEND_2082.i2,hpCG2861_4,LOC27208779,BOOKEND_2077.i2,…	16,TTTCAAAGATTTTTTAATTG; 3620 of 5833,72.394,Pih1D1,hp71	17,CGTGGCATCACAATATTATG; 199 of 5833,64924.7,BOOKEND_3614.i1,BOOKEND_3614.i3,possible_hp70_dup2,BOOKEND_3617.i1,BOOKEND_3617.i2,possible_hpCG2861_dup1,BOOKEND_3616.i1,BOOKEND_3616.i3,BOOKEND_3616.i4,possible_hp70_dup1,BOOKEND_3613.i2,possible_hp70_dup3,BOOKEND_2081.i1,hpCG2861_3,BOOKEND_2078.i1,BOOKEND_2078.i2,BOOKEND_2078.i3,BOOKEND_2078.i4,hpCG2861_2,BOOKEND_2082.i1,BOOKEND_2082.i2,hpCG2861_4,L…
		LOC27207514_CG2861	LOC27207514_CG2861;XM_039297373.2; AATACAAATAATACAAATAATACAAATAATACAAATAATACAAATAAGACAAATAATACAAATAATACAAATAATACAAGTAACACAAATAATACAAATACGAATATACTTGATGAACATCAATATGTGGCCATGGAGACTTGCGGAGGAGAACTTACAATACCAAATGGACTGGTGGAGCATACCGGAATTAATATTGTGATGCCACCGGATCCGCTGATATCAATGGTGTCTGTTCCTCGCAATCCAATACAATCCATCGGTAAAGTAATTGAGCCTCCTCCCAAGCGAACTTACAAGAAGAGAGTCAATAAGGCCATGGCTACAAATCAGTCCTCCGGAACTGAAATTGAGATTCCTCAAA…	3.3625	0	70251.9	3	16,GTGGCATCACAATATTATGG; 198 of 5833,5254.79,BOOKEND_3617.i1,BOOKEND_3617.i2,possible_hpCG2861_dup1,BOOKEND_3616.i1,BOOKEND_3616.i3,BOOKEND_3616.i4,possible_hp70_dup1,BOOKEND_3613.i2,possible_hp70_dup3,BOOKEND_3614.i1,BOOKEND_3614.i3,possible_hp70_dup2,BOOKEND_2078.i1,BOOKEND_2078.i2,BOOKEND_2078.i3,BOOKEND_2078.i4,hpCG2861_2,BOOKEND_2082.i1,BOOKEND_2082.i2,hpCG2861_4,LOC27208779,BOOKEND_2077.i2,…	16,TTTCAAAGATTTTTTAATTG; 3620 of 5833,72.394,Pih1D1,hp71	17,CGTGGCATCACAATATTATG; 199 of 5833,64924.7,BOOKEND_3614.i1,BOOKEND_3614.i3,possible_hp70_dup2,BOOKEND_3617.i1,BOOKEND_3617.i2,possible_hpCG2861_dup1,BOOKEND_3616.i1,BOOKEND_3616.i3,BOOKEND_3616.i4,possible_hp70_dup1,BOOKEND_3613.i2,possible_hp70_dup3,BOOKEND_2081.i1,hpCG2861_3,BOOKEND_2078.i1,BOOKEND_2078.i2,BOOKEND_2078.i3,BOOKEND_2078.i4,hpCG2861_2,BOOKEND_2082.i1,BOOKEND_2082.i2,hpCG2861_4,L…
		LOC27207514_CG2861	LOC27207514_CG2861;XM_039297374.2; TAATACAAATAATACAAATAATACAAATAATACAAATAATACAAATAAGACAAATAATACAAATAATACAAATAATACAAGTAACACAAATAATACAAATACGAATATACTTGATGAACATCAATATGTGGCCATGGAGACTTGCGGAGGAGAACTTACAATACCAAATGGACTGGTGGAGCATACCGGAATTAATATTGTGATGCCACCGGATCCGCTGATATCAATGGTGTCTGTTCCTCGCAATCCAATACAATCCATCGGTAAAGTAATTGAGCCTCCTCCCAAGCGAACTTACAAGAAGAGAGTCAATAAGGCCATGGCTACAAATCAGTCCTCCGGAACTGAAATTGAGATTCCTCAA…	3.3625	0	70251.9	3	16,GTGGCATCACAATATTATGG; 199 of 5834,5254.79,BOOKEND_3617.i1,BOOKEND_3617.i2,possible_hpCG2861_dup1,BOOKEND_3616.i1,BOOKEND_3616.i3,BOOKEND_3616.i4,possible_hp70_dup1,BOOKEND_3613.i2,possible_hp70_dup3,BOOKEND_3614.i1,BOOKEND_3614.i3,possible_hp70_dup2,BOOKEND_2078.i1,BOOKEND_2078.i2,BOOKEND_2078.i3,BOOKEND_2078.i4,hpCG2861_2,BOOKEND_2082.i1,BOOKEND_2082.i2,hpCG2861_4,LOC27208779,BOOKEND_2077.i2,…	16,TTTCAAAGATTTTTTAATTG; 3621 of 5834,72.394,Pih1D1,hp71	17,CGTGGCATCACAATATTATG; 200 of 5834,64924.7,BOOKEND_3614.i1,BOOKEND_3614.i3,possible_hp70_dup2,BOOKEND_3617.i1,BOOKEND_3617.i2,possible_hpCG2861_dup1,BOOKEND_3616.i1,BOOKEND_3616.i3,BOOKEND_3616.i4,possible_hp70_dup1,BOOKEND_3613.i2,possible_hp70_dup3,BOOKEND_2081.i1,hpCG2861_3,BOOKEND_2078.i1,BOOKEND_2078.i2,BOOKEND_2078.i3,BOOKEND_2078.i4,hpCG2861_2,BOOKEND_2082.i1,BOOKEND_2082.i2,hpCG2861_4,L…
		LOC27207514_CG2861	LOC27207514_CG2861;XM_039297375.2; TAATACAAATAATACAAATAATACAAATAATACAAATAATACAAATAAGACAAATAATACAAATAATACAAATAATACAAGTAACACAAATAATACAAATACGAATATACTTGATGAACATCAATATGTGGCCATGGAGACTTGCGGAGGAGAACTTACAATACCAAATGGACTGGTGGAGCATACCGGAATTAATATTGTGATGCCACCGGATCCGCTGATATCAATGGTGTCTGTTCCTCGCAATCCAATACAATCCATCGGTAAAGTAATTGAGCCTCCTCCCAAGCGAACTTACAAGAAGAGAGTCAATAAGGCCATGGCTACAAATCAGTCCTCCGGAACTGAAATTGAGATTCCTCAA…	3.3625	0	70251.9	3	16,GTGGCATCACAATATTATGG; 199 of 5835,5254.79,BOOKEND_3617.i1,BOOKEND_3617.i2,possible_hpCG2861_dup1,BOOKEND_3616.i1,BOOKEND_3616.i3,BOOKEND_3616.i4,possible_hp70_dup1,BOOKEND_3613.i2,possible_hp70_dup3,BOOKEND_3614.i1,BOOKEND_3614.i3,possible_hp70_dup2,BOOKEND_2078.i1,BOOKEND_2078.i2,BOOKEND_2078.i3,BOOKEND_2078.i4,hpCG2861_2,BOOKEND_2082.i1,BOOKEND_2082.i2,hpCG2861_4,LOC27208779,BOOKEND_2077.i2,…	16,TTTCAAAGATTTTTTAATTG; 3621 of 5835,72.394,Pih1D1,hp71	17,CGTGGCATCACAATATTATG; 200 of 5835,64924.7,BOOKEND_3614.i1,BOOKEND_3614.i3,possible_hp70_dup2,BOOKEND_3617.i1,BOOKEND_3617.i2,possible_hpCG2861_dup1,BOOKEND_3616.i1,BOOKEND_3616.i3,BOOKEND_3616.i4,possible_hp70_dup1,BOOKEND_3613.i2,possible_hp70_dup3,BOOKEND_2081.i1,hpCG2861_3,BOOKEND_2078.i1,BOOKEND_2078.i2,BOOKEND_2078.i3,BOOKEND_2078.i4,hpCG2861_2,BOOKEND_2082.i1,BOOKEND_2082.i2,hpCG2861_4,L…
		LOC27207514_CG2861	LOC27207514_CG2861;XM_039297376.2; AATACAAATAATACAAATAATACAAATAATACAAATAATACAAATAAGACAAATAATACAAATAATACAAATAATACAAGTAACACAAATAATACAAATACGAATATACTTGATGAACATCAATATGTGGCCATGGAGACTTGCGGAGGAGAACTTACAATACCAAATGGACTGGTGGAGCATACCGGAATTAATATTGTGATGCCACCGGATCCGCTGATATCAATGGTGTCTGTTCCTCGCAATCCAATACAATCCATCGGTAAAGTAATTGAGCCTCCTCCCAAGCGAACTTACAAGAAGAGAGTCAATAAGGCCATGGCTACAAATCAGTCCTCCGGAACTGAAATTGAGATTCCTCAAA…	3.3625	0	70251.9	3	16,GTGGCATCACAATATTATGG; 198 of 5830,5254.79,BOOKEND_3617.i1,BOOKEND_3617.i2,possible_hpCG2861_dup1,BOOKEND_3616.i1,BOOKEND_3616.i3,BOOKEND_3616.i4,possible_hp70_dup1,BOOKEND_3613.i2,possible_hp70_dup3,BOOKEND_3614.i1,BOOKEND_3614.i3,possible_hp70_dup2,BOOKEND_2078.i1,BOOKEND_2078.i2,BOOKEND_2078.i3,BOOKEND_2078.i4,hpCG2861_2,BOOKEND_2082.i1,BOOKEND_2082.i2,hpCG2861_4,LOC27208779,BOOKEND_2077.i2,…	16,TTTCAAAGATTTTTTAATTG; 3617 of 5830,72.394,Pih1D1,hp71	17,CGTGGCATCACAATATTATG; 199 of 5830,64924.7,BOOKEND_3614.i1,BOOKEND_3614.i3,possible_hp70_dup2,BOOKEND_3617.i1,BOOKEND_3617.i2,possible_hpCG2861_dup1,BOOKEND_3616.i1,BOOKEND_3616.i3,BOOKEND_3616.i4,possible_hp70_dup1,BOOKEND_3613.i2,possible_hp70_dup3,BOOKEND_2081.i1,hpCG2861_3,BOOKEND_2078.i1,BOOKEND_2078.i2,BOOKEND_2078.i3,BOOKEND_2078.i4,hpCG2861_2,BOOKEND_2082.i1,BOOKEND_2082.i2,hpCG2861_4,L…
		LOC27207514_CG2861	LOC27207514_CG2861;XM_039297377.2; AATACAAATAATACAAATAATACAAATAATACAAATAATACAAATAAGACAAATAATACAAATAATACAAATAATACAAGTAACACAAATAATACAAATACGAATATACTTGATGAACATCAATATGTGGCCATGGAGACTTGCGGAGGAGAACTTACAATACCAAATGGACTGGTGGAGCATACCGGAATTAATATTGTGATGCCACCGGATCCGCTGATATCAATGGTGTCTGTTCCTCGCAATCCAATACAATCCATCGGTAAAGTAATTGAGCCTCCTCCCAAGCGAACTTACAAGAAGAGAGTCAATAAGGCCATGGCTACAAATCAGTCCTCCGGAACTGAAATTGAGATTCCTCAAA…	3.3625	0	70251.9	3	16,GTGGCATCACAATATTATGG; 198 of 5830,5254.79,BOOKEND_3617.i1,BOOKEND_3617.i2,possible_hpCG2861_dup1,BOOKEND_3616.i1,BOOKEND_3616.i3,BOOKEND_3616.i4,possible_hp70_dup1,BOOKEND_3613.i2,possible_hp70_dup3,BOOKEND_3614.i1,BOOKEND_3614.i3,possible_hp70_dup2,BOOKEND_2078.i1,BOOKEND_2078.i2,BOOKEND_2078.i3,BOOKEND_2078.i4,hpCG2861_2,BOOKEND_2082.i1,BOOKEND_2082.i2,hpCG2861_4,LOC27208779,BOOKEND_2077.i2,…	16,TTTCAAAGATTTTTTAATTG; 3617 of 5830,72.394,Pih1D1,hp71	17,CGTGGCATCACAATATTATG; 199 of 5830,64924.7,BOOKEND_3614.i1,BOOKEND_3614.i3,possible_hp70_dup2,BOOKEND_3617.i1,BOOKEND_3617.i2,possible_hpCG2861_dup1,BOOKEND_3616.i1,BOOKEND_3616.i3,BOOKEND_3616.i4,possible_hp70_dup1,BOOKEND_3613.i2,possible_hp70_dup3,BOOKEND_2081.i1,hpCG2861_3,BOOKEND_2078.i1,BOOKEND_2078.i2,BOOKEND_2078.i3,BOOKEND_2078.i4,hpCG2861_2,BOOKEND_2082.i1,BOOKEND_2082.i2,hpCG2861_4,L…
		LOC27207514_CG2861	LOC27207514_CG2861;XM_039297378.2; TAATACAAATAATACAAATAATACAAATAATACAAATAATACAAATAAGACAAATAATACAAATAATACAAATAATACAAGTAACACAAATAATACAAATACGAATATACTTGATGAACATCAATATGTGGCCATGGAGACTTGCGGAGGAGAACTTACAATACCAAATGGACTGGTGGAGCATACCGGAATTAATATTGTGATGCCACCGGATCCGCTGATATCAATGGTGTCTGTTCCTCGCAATCCAATACAATCCATCGGTAAAGTAATTGAGCCTCCTCCCAAGCGAACTTACAAGAAGAGAGTCAATAAGGCCATGGCTACAAATCAGTCCTCCGGAACTGAAATTGAGATTCCTCAA…	3.3625	0	70251.9	3	16,GTGGCATCACAATATTATGG; 199 of 5714,5254.79,BOOKEND_3617.i1,BOOKEND_3617.i2,possible_hpCG2861_dup1,BOOKEND_3616.i1,BOOKEND_3616.i3,BOOKEND_3616.i4,possible_hp70_dup1,BOOKEND_3613.i2,possible_hp70_dup3,BOOKEND_3614.i1,BOOKEND_3614.i3,possible_hp70_dup2,BOOKEND_2078.i1,BOOKEND_2078.i2,BOOKEND_2078.i3,BOOKEND_2078.i4,hpCG2861_2,BOOKEND_2082.i1,BOOKEND_2082.i2,hpCG2861_4,LOC27208779,BOOKEND_2077.i2,…	16,TTTCAAAGATTTTTTAATTG; 3501 of 5714,72.394,Pih1D1,hp71	17,CGTGGCATCACAATATTATG; 200 of 5714,64924.7,BOOKEND_3614.i1,BOOKEND_3614.i3,possible_hp70_dup2,BOOKEND_3617.i1,BOOKEND_3617.i2,possible_hpCG2861_dup1,BOOKEND_3616.i1,BOOKEND_3616.i3,BOOKEND_3616.i4,possible_hp70_dup1,BOOKEND_3613.i2,possible_hp70_dup3,BOOKEND_2081.i1,hpCG2861_3,BOOKEND_2078.i1,BOOKEND_2078.i2,BOOKEND_2078.i3,BOOKEND_2078.i4,hpCG2861_2,BOOKEND_2082.i1,BOOKEND_2082.i2,hpCG2861_4,L…
		LOC27207514_CG2861	LOC27207514_CG2861;XM_039297379.2; TAATACAAATAATACAAATAATACAAATAATACAAATAATACAAATAAGACAAATAATACAAATAATACAAATAATACAAGTAACACAAATAATACAAATACGAATATACTTGATGAACATCAATATGTGGCCATGGAGACTTGCGGAGGAGAACTTACAATACCAAATGGACTGGTGGAGCATACCGGAATTAATATTGTGATGCCACCGGATCCGCTGATATCAATGGTGTCTGTTCCTCGCAATCCAATACAATCCATCGGTAAAGTAATTGAGCCTCCTCCCAAGCGAACTTACAAGAAGAGAGTCAATAAGGCCATGGCTACAAATCAGTCCTCCGGAACTGAAATTGAGATTCCTCAA…	3.3625	0	70251.9	3	16,GTGGCATCACAATATTATGG; 199 of 5594,5254.79,BOOKEND_3617.i1,BOOKEND_3617.i2,possible_hpCG2861_dup1,BOOKEND_3616.i1,BOOKEND_3616.i3,BOOKEND_3616.i4,possible_hp70_dup1,BOOKEND_3613.i2,possible_hp70_dup3,BOOKEND_3614.i1,BOOKEND_3614.i3,possible_hp70_dup2,BOOKEND_2078.i1,BOOKEND_2078.i2,BOOKEND_2078.i3,BOOKEND_2078.i4,hpCG2861_2,BOOKEND_2082.i1,BOOKEND_2082.i2,hpCG2861_4,LOC27208779,BOOKEND_2077.i2,…	16,TTTCAAAGATTTTTTAATTG; 3381 of 5594,72.394,Pih1D1,hp71	17,CGTGGCATCACAATATTATG; 200 of 5594,64924.7,BOOKEND_3614.i1,BOOKEND_3614.i3,possible_hp70_dup2,BOOKEND_3617.i1,BOOKEND_3617.i2,possible_hpCG2861_dup1,BOOKEND_3616.i1,BOOKEND_3616.i3,BOOKEND_3616.i4,possible_hp70_dup1,BOOKEND_3613.i2,possible_hp70_dup3,BOOKEND_2081.i1,hpCG2861_3,BOOKEND_2078.i1,BOOKEND_2078.i2,BOOKEND_2078.i3,BOOKEND_2078.i4,hpCG2861_2,BOOKEND_2082.i1,BOOKEND_2082.i2,hpCG2861_4,L…
		LOC27207514_CG2861	LOC27207514_CG2861;XM_039297380.2; TAATACAAATAATACAAATAATACAAATAATACAAATAATACAAATAAGACAAATAATACAAATAATACAAATAATACAAGTAACACAAATAATACAAATACGAATATACTTGATGAACATCAATATGTGGCCATGGAGACTTGCGGAGGAGAACTTACAATACCAAATGGACTGGTGGAGCATACCGGAATTAATATTGTGATGCCACCGGATCCGCTGATATCAATGGTGTCTGTTCCTCGCAATCCAATACAATCCATCGGTAAAGTAATTGAGCCTCCTCCCAAGCGAACTTACAAGAAGAGAGTCAATAAGGCCATGGCTACAAATCAGTCCTCCGGAACTGAAATTGAGATTCCTCAA…	3.3625	0	70251.9	3	16,GTGGCATCACAATATTATGG; 199 of 5591,5254.79,BOOKEND_3617.i1,BOOKEND_3617.i2,possible_hpCG2861_dup1,BOOKEND_3616.i1,BOOKEND_3616.i3,BOOKEND_3616.i4,possible_hp70_dup1,BOOKEND_3613.i2,possible_hp70_dup3,BOOKEND_3614.i1,BOOKEND_3614.i3,possible_hp70_dup2,BOOKEND_2078.i1,BOOKEND_2078.i2,BOOKEND_2078.i3,BOOKEND_2078.i4,hpCG2861_2,BOOKEND_2082.i1,BOOKEND_2082.i2,hpCG2861_4,LOC27208779,BOOKEND_2077.i2,…	16,TTTCAAAGATTTTTTAATTG; 3378 of 5591,72.394,Pih1D1,hp71	17,CGTGGCATCACAATATTATG; 200 of 5591,64924.7,BOOKEND_3614.i1,BOOKEND_3614.i3,possible_hp70_dup2,BOOKEND_3617.i1,BOOKEND_3617.i2,possible_hpCG2861_dup1,BOOKEND_3616.i1,BOOKEND_3616.i3,BOOKEND_3616.i4,possible_hp70_dup1,BOOKEND_3613.i2,possible_hp70_dup3,BOOKEND_2081.i1,hpCG2861_3,BOOKEND_2078.i1,BOOKEND_2078.i2,BOOKEND_2078.i3,BOOKEND_2078.i4,hpCG2861_2,BOOKEND_2082.i1,BOOKEND_2082.i2,hpCG2861_4,L…
		LOC27207514_CG2861	LOC27207514_CG2861;XM_039297382.2; TAATACAAATAATACAAATAATACAAATAATACAAATAATACAAATAAGACAAATAATACAAATAATACAAATAATACAAGTAACACAAATAATACAAATACGAATATACTTGATGAACATCAATATGTGGCCATGGAGACTTGCGGAGGAGAACTTACAATACCAAATGGACTGGTGGAGCATACCGGAATTAATATTGTGATGCCACCGGATCCGCTGATATCAATGGTGTCTGTTCCTCGCAATCCAATACAATCCATCGGTAAAGTAATTGAGCCTCCTCCCAAGCGAACTTACAAGAAGAGAGTCAATAAGGCCATGGCTACAAATCAGTCCTCCGGAACTGAAATTGAGATTCCTCAA…	3.3625	0	70251.9	3	16,GTGGCATCACAATATTATGG; 199 of 5477,5254.79,BOOKEND_3617.i1,BOOKEND_3617.i2,possible_hpCG2861_dup1,BOOKEND_3616.i1,BOOKEND_3616.i3,BOOKEND_3616.i4,possible_hp70_dup1,BOOKEND_3613.i2,possible_hp70_dup3,BOOKEND_3614.i1,BOOKEND_3614.i3,possible_hp70_dup2,BOOKEND_2078.i1,BOOKEND_2078.i2,BOOKEND_2078.i3,BOOKEND_2078.i4,hpCG2861_2,BOOKEND_2082.i1,BOOKEND_2082.i2,hpCG2861_4,LOC27208779,BOOKEND_2077.i2,…	16,TTTCAAAGATTTTTTAATTG; 3264 of 5477,72.394,Pih1D1,hp71	17,CGTGGCATCACAATATTATG; 200 of 5477,64924.7,BOOKEND_3614.i1,BOOKEND_3614.i3,possible_hp70_dup2,BOOKEND_3617.i1,BOOKEND_3617.i2,possible_hpCG2861_dup1,BOOKEND_3616.i1,BOOKEND_3616.i3,BOOKEND_3616.i4,possible_hp70_dup1,BOOKEND_3613.i2,possible_hp70_dup3,BOOKEND_2081.i1,hpCG2861_3,BOOKEND_2078.i1,BOOKEND_2078.i2,BOOKEND_2078.i3,BOOKEND_2078.i4,hpCG2861_2,BOOKEND_2082.i1,BOOKEND_2082.i2,hpCG2861_4,L…
		LOC27207514_CG2861	LOC27207514_CG2861;XM_039297383.2; TAATACAAATAATACAAATAATACAAATAATACAAATAATACAAATAAGACAAATAATACAAATAATACAAATAATACAAGTAACACAAATAATACAAATACGAATATACTTGATGAACATCAATATGTGGCCATGGAGACTTGCGGAGGAGAACTTACAATACCAAATGGACTGGTGGAGCATACCGGAATTAATATTGTGATGCCACCGGATCCGCTGATATCAATGGTGTCTGTTCCTCGCAATCCAATACAATCCATCGGTAAAGTAATTGAGCCTCCTCCCAAGCGAACTTACAAGAAGAGAGTCAATAAGGCCATGGCTACAAATCAGTCCTCCGGAACTGAAATTGAGATTCCTCAA…	3.3625	0	70251.9	3	16,GTGGCATCACAATATTATGG; 199 of 5474,5254.79,BOOKEND_3617.i1,BOOKEND_3617.i2,possible_hpCG2861_dup1,BOOKEND_3616.i1,BOOKEND_3616.i3,BOOKEND_3616.i4,possible_hp70_dup1,BOOKEND_3613.i2,possible_hp70_dup3,BOOKEND_3614.i1,BOOKEND_3614.i3,possible_hp70_dup2,BOOKEND_2078.i1,BOOKEND_2078.i2,BOOKEND_2078.i3,BOOKEND_2078.i4,hpCG2861_2,BOOKEND_2082.i1,BOOKEND_2082.i2,hpCG2861_4,LOC27208779,BOOKEND_2077.i2,…	16,TTTCAAAGATTTTTTAATTG; 3261 of 5474,72.394,Pih1D1,hp71	17,CGTGGCATCACAATATTATG; 200 of 5474,64924.7,BOOKEND_3614.i1,BOOKEND_3614.i3,possible_hp70_dup2,BOOKEND_3617.i1,BOOKEND_3617.i2,possible_hpCG2861_dup1,BOOKEND_3616.i1,BOOKEND_3616.i3,BOOKEND_3616.i4,possible_hp70_dup1,BOOKEND_3613.i2,possible_hp70_dup3,BOOKEND_2081.i1,hpCG2861_3,BOOKEND_2078.i1,BOOKEND_2078.i2,BOOKEND_2078.i3,BOOKEND_2078.i4,hpCG2861_2,BOOKEND_2082.i1,BOOKEND_2082.i2,hpCG2861_4,L…
		LOC27207514_CG2861	LOC27207514_CG2861;XM_044923658.1; AATACAAATAATACAAATAATACAAATAATACAAATAATACAAATAAGACAAATAATACAAATAATACAAATAATACAAGTAACACAAATAATACAAATACGAATATACTTGATGAACATCAATATGTGGCCATGGAGACTTGCGGAGGAGAACTTACAATACCAAATGGACTGGTGGAGCATACCGGAATTAATATTGTGATGCCACCGGATCCGCTGATATCAATGGTGTCTGTTCCTCGCAATCCAATACAATCCATCGGTAAAGTAATTGAGCCTCCTCCCAAGCGAACTTACAAGAAGAGAGTCAATAAGGCCATGGCTACAAATCAGTCCTCCGGAACTGAAATTGAGATTCCTCAAA…	3.3625	0	70251.9	3	16,GTGGCATCACAATATTATGG; 198 of 5947,5254.79,BOOKEND_3617.i1,BOOKEND_3617.i2,possible_hpCG2861_dup1,BOOKEND_3616.i1,BOOKEND_3616.i3,BOOKEND_3616.i4,possible_hp70_dup1,BOOKEND_3613.i2,possible_hp70_dup3,BOOKEND_3614.i1,BOOKEND_3614.i3,possible_hp70_dup2,BOOKEND_2078.i1,BOOKEND_2078.i2,BOOKEND_2078.i3,BOOKEND_2078.i4,hpCG2861_2,BOOKEND_2082.i1,BOOKEND_2082.i2,hpCG2861_4,LOC27208779,BOOKEND_2077.i2,…	16,TTTCAAAGATTTTTTAATTG; 3734 of 5947,72.394,Pih1D1,hp71	17,CGTGGCATCACAATATTATG; 199 of 5947,64924.7,BOOKEND_3614.i1,BOOKEND_3614.i3,possible_hp70_dup2,BOOKEND_3617.i1,BOOKEND_3617.i2,possible_hpCG2861_dup1,BOOKEND_3616.i1,BOOKEND_3616.i3,BOOKEND_3616.i4,possible_hp70_dup1,BOOKEND_3613.i2,possible_hp70_dup3,BOOKEND_2081.i1,hpCG2861_3,BOOKEND_2078.i1,BOOKEND_2078.i2,BOOKEND_2078.i3,BOOKEND_2078.i4,hpCG2861_2,BOOKEND_2082.i1,BOOKEND_2082.i2,hpCG2861_4,L…
		LOC27207514_CG2861	LOC27207514_CG2861;XM_044923659.1; TAATACAAATAATACAAATAATACAAATAATACAAATAATACAAATAAGACAAATAATACAAATAATACAAATAATACAAGTAACACAAATAATACAAATACGAATATACTTGATGAACATCAATATGTGGCCATGGAGACTTGCGGAGGAGAACTTACAATACCAAATGGACTGGTGGAGCATACCGGAATTAATATTGTGATGCCACCGGATCCGCTGATATCAATGGTGTCTGTTCCTCGCAATCCAATACAATCCATCGGTAAAGTAATTGAGCCTCCTCCCAAGCGAACTTACAAGAAGAGAGTCAATAAGGCCATGGCTACAAATCAGTCCTCCGGAACTGAAATTGAGATTCCTCAA…	3.3625	0	70251.9	3	16,GTGGCATCACAATATTATGG; 199 of 5949,5254.79,BOOKEND_3617.i1,BOOKEND_3617.i2,possible_hpCG2861_dup1,BOOKEND_3616.i1,BOOKEND_3616.i3,BOOKEND_3616.i4,possible_hp70_dup1,BOOKEND_3613.i2,possible_hp70_dup3,BOOKEND_3614.i1,BOOKEND_3614.i3,possible_hp70_dup2,BOOKEND_2078.i1,BOOKEND_2078.i2,BOOKEND_2078.i3,BOOKEND_2078.i4,hpCG2861_2,BOOKEND_2082.i1,BOOKEND_2082.i2,hpCG2861_4,LOC27208779,BOOKEND_2077.i2,…	16,TTTCAAAGATTTTTTAATTG; 3735 of 5949,72.394,Pih1D1,hp71	17,CGTGGCATCACAATATTATG; 200 of 5949,64924.7,BOOKEND_3614.i1,BOOKEND_3614.i3,possible_hp70_dup2,BOOKEND_3617.i1,BOOKEND_3617.i2,possible_hpCG2861_dup1,BOOKEND_3616.i1,BOOKEND_3616.i3,BOOKEND_3616.i4,possible_hp70_dup1,BOOKEND_3613.i2,possible_hp70_dup3,BOOKEND_2081.i1,hpCG2861_3,BOOKEND_2078.i1,BOOKEND_2078.i2,BOOKEND_2078.i3,BOOKEND_2078.i4,hpCG2861_2,BOOKEND_2082.i1,BOOKEND_2082.i2,hpCG2861_4,L…
		LOC27207514_CG2861	LOC27207514_CG2861;XM_044923660.1; AATACAAATAATACAAATAATACAAATAATACAAATAATACAAATAAGACAAATAATACAAATAATACAAATAATACAAGTAACACAAATAATACAAATACGAATATACTTGATGAACATCAATATGTGGCCATGGAGACTTGCGGAGGAGAACTTACAATACCAAATGGACTGGTGGAGCATACCGGAATTAATATTGTGATGCCACCGGATCCGCTGATATCAATGGTGTCTGTTCCTCGCAATCCAATACAATCCATCGGTAAAGTAATTGAGCCTCCTCCCAAGCGAACTTACAAGAAGAGAGTCAATAAGGCCATGGCTACAAATCAGTCCTCCGGAACTGAAATTGAGATTCCTCAAA…	3.3625	0	70251.9	3	16,GTGGCATCACAATATTATGG; 198 of 5830,5254.79,BOOKEND_3617.i1,BOOKEND_3617.i2,possible_hpCG2861_dup1,BOOKEND_3616.i1,BOOKEND_3616.i3,BOOKEND_3616.i4,possible_hp70_dup1,BOOKEND_3613.i2,possible_hp70_dup3,BOOKEND_3614.i1,BOOKEND_3614.i3,possible_hp70_dup2,BOOKEND_2078.i1,BOOKEND_2078.i2,BOOKEND_2078.i3,BOOKEND_2078.i4,hpCG2861_2,BOOKEND_2082.i1,BOOKEND_2082.i2,hpCG2861_4,LOC27208779,BOOKEND_2077.i2,…	16,TTTCAAAGATTTTTTAATTG; 3617 of 5830,72.394,Pih1D1,hp71	17,CGTGGCATCACAATATTATG; 199 of 5830,64924.7,BOOKEND_3614.i1,BOOKEND_3614.i3,possible_hp70_dup2,BOOKEND_3617.i1,BOOKEND_3617.i2,possible_hpCG2861_dup1,BOOKEND_3616.i1,BOOKEND_3616.i3,BOOKEND_3616.i4,possible_hp70_dup1,BOOKEND_3613.i2,possible_hp70_dup3,BOOKEND_2081.i1,hpCG2861_3,BOOKEND_2078.i1,BOOKEND_2078.i2,BOOKEND_2078.i3,BOOKEND_2078.i4,hpCG2861_2,BOOKEND_2082.i1,BOOKEND_2082.i2,hpCG2861_4,L…
		LOC27207514_CG2861	LOC27207514_CG2861;XM_044923661.1; AATACAAATAATACAAATAATACAAATAATACAAATAATACAAATAAGACAAATAATACAAATAATACAAATAATACAAGTAACACAAATAATACAAATACGAATATACTTGATGAACATCAATATGTGGCCATGGAGACTTGCGGAGGAGAACTTACAATACCAAATGGACTGGTGGAGCATACCGGAATTAATATTGTGATGCCACCGGATCCGCTGATATCAATGGTGTCTGTTCCTCGCAATCCAATACAATCCATCGGTAAAGTAATTGAGCCTCCTCCCAAGCGAACTTACAAGAAGAGAGTCAATAAGGCCATGGCTACAAATCAGTCCTCCGGAACTGAAATTGAGATTCCTCAAA…	3.3625	0	70251.9	3	16,GTGGCATCACAATATTATGG; 198 of 5827,5254.79,BOOKEND_3617.i1,BOOKEND_3617.i2,possible_hpCG2861_dup1,BOOKEND_3616.i1,BOOKEND_3616.i3,BOOKEND_3616.i4,possible_hp70_dup1,BOOKEND_3613.i2,possible_hp70_dup3,BOOKEND_3614.i1,BOOKEND_3614.i3,possible_hp70_dup2,BOOKEND_2078.i1,BOOKEND_2078.i2,BOOKEND_2078.i3,BOOKEND_2078.i4,hpCG2861_2,BOOKEND_2082.i1,BOOKEND_2082.i2,hpCG2861_4,LOC27208779,BOOKEND_2077.i2,…	16,TTTCAAAGATTTTTTAATTG; 3614 of 5827,72.394,Pih1D1,hp71	17,CGTGGCATCACAATATTATG; 199 of 5827,64924.7,BOOKEND_3614.i1,BOOKEND_3614.i3,possible_hp70_dup2,BOOKEND_3617.i1,BOOKEND_3617.i2,possible_hpCG2861_dup1,BOOKEND_3616.i1,BOOKEND_3616.i3,BOOKEND_3616.i4,possible_hp70_dup1,BOOKEND_3613.i2,possible_hp70_dup3,BOOKEND_2081.i1,hpCG2861_3,BOOKEND_2078.i1,BOOKEND_2078.i2,BOOKEND_2078.i3,BOOKEND_2078.i4,hpCG2861_2,BOOKEND_2082.i1,BOOKEND_2082.i2,hpCG2861_4,L…
		LOC27207514_CG2861	LOC27207514_CG2861;XM_044923662.1; TAATACAAATAATACAAATAATACAAATAATACAAATAATACAAATAAGACAAATAATACAAATAATACAAATAATACAAGTAACACAAATAATACAAATACGAATATACTTGATGAACATCAATATGTGGCCATGGAGACTTGCGGAGGAGAACTTACAATACCAAATGGACTGGTGGAGCATACCGGAATTAATATTGTGATGCCACCGGATCCGCTGATATCAATGGTGTCTGTTCCTCGCAATCCAATACAATCCATCGGTAAAGTAATTGAGCCTCCTCCCAAGCGAACTTACAAGAAGAGAGTCAATAAGGCCATGGCTACAAATCAGTCCTCCGGAACTGAAATTGAGATTCCTCAA…	3.3625	0	70251.9	3	16,GTGGCATCACAATATTATGG; 199 of 5597,5254.79,BOOKEND_3617.i1,BOOKEND_3617.i2,possible_hpCG2861_dup1,BOOKEND_3616.i1,BOOKEND_3616.i3,BOOKEND_3616.i4,possible_hp70_dup1,BOOKEND_3613.i2,possible_hp70_dup3,BOOKEND_3614.i1,BOOKEND_3614.i3,possible_hp70_dup2,BOOKEND_2078.i1,BOOKEND_2078.i2,BOOKEND_2078.i3,BOOKEND_2078.i4,hpCG2861_2,BOOKEND_2082.i1,BOOKEND_2082.i2,hpCG2861_4,LOC27208779,BOOKEND_2077.i2,…	16,TTTCAAAGATTTTTTAATTG; 3384 of 5597,72.394,Pih1D1,hp71	17,CGTGGCATCACAATATTATG; 200 of 5597,64924.7,BOOKEND_3614.i1,BOOKEND_3614.i3,possible_hp70_dup2,BOOKEND_3617.i1,BOOKEND_3617.i2,possible_hpCG2861_dup1,BOOKEND_3616.i1,BOOKEND_3616.i3,BOOKEND_3616.i4,possible_hp70_dup1,BOOKEND_3613.i2,possible_hp70_dup3,BOOKEND_2081.i1,hpCG2861_3,BOOKEND_2078.i1,BOOKEND_2078.i2,BOOKEND_2078.i3,BOOKEND_2078.i4,hpCG2861_2,BOOKEND_2082.i1,BOOKEND_2082.i2,hpCG2861_4,L…
		LOC27207514_CG2861	LOC27207514_CG2861;XM_044923663.1; TAATACAAATAATACAAATAATACAAATAATACAAATAATACAAATAAGACAAATAATACAAATAATACAAATAATACAAGTAACACAAATAATACAAATACGAATATACTTGATGAACATCAATATGTGGCCATGGAGACTTGCGGAGGAGAACTTACAATACCAAATGGACTGGTGGAGCATACCGGAATTAATATTGTGATGCCACCGGATCCGCTGATATCAATGGTGTCTGTTCCTCGCAATCCAATACAATCCATCGGTAAAGTAATTGAGCCTCCTCCCAAGCGAACTTACAAGAAGAGAGTCAATAAGGCCATGGCTACAAATCAGTCCTCCGGAACTGAAATTGAGATTCCTCAA…	3.3625	0	70251.9	3	16,GTGGCATCACAATATTATGG; 199 of 5478,5254.79,BOOKEND_3617.i1,BOOKEND_3617.i2,possible_hpCG2861_dup1,BOOKEND_3616.i1,BOOKEND_3616.i3,BOOKEND_3616.i4,possible_hp70_dup1,BOOKEND_3613.i2,possible_hp70_dup3,BOOKEND_3614.i1,BOOKEND_3614.i3,possible_hp70_dup2,BOOKEND_2078.i1,BOOKEND_2078.i2,BOOKEND_2078.i3,BOOKEND_2078.i4,hpCG2861_2,BOOKEND_2082.i1,BOOKEND_2082.i2,hpCG2861_4,LOC27208779,BOOKEND_2077.i2,…	16,TTTCAAAGATTTTTTAATTG; 3264 of 5478,72.394,Pih1D1,hp71	17,CGTGGCATCACAATATTATG; 200 of 5478,64924.7,BOOKEND_3614.i1,BOOKEND_3614.i3,possible_hp70_dup2,BOOKEND_3617.i1,BOOKEND_3617.i2,possible_hpCG2861_dup1,BOOKEND_3616.i1,BOOKEND_3616.i3,BOOKEND_3616.i4,possible_hp70_dup1,BOOKEND_3613.i2,possible_hp70_dup3,BOOKEND_2081.i1,hpCG2861_3,BOOKEND_2078.i1,BOOKEND_2078.i2,BOOKEND_2078.i3,BOOKEND_2078.i4,hpCG2861_2,BOOKEND_2082.i1,BOOKEND_2082.i2,hpCG2861_4,L…
		LOC27207514_CG2861	LOC27207514_CG2861;XM_044923664.1; AATGGCGCCATTCTGAGATTTGCGATTGTAGGACGCGGATGCAAAGTGCATAGTAAATAATAAAGTTAATGTGCCAAAAACATAAGTGCTCAAGTGGAAATATGAAGTTCAGTTGGCGCGCGTCTGATGCAACAAAACGGAGAGACAAAGAGAGCCAACAAGAAGGAAGCGAAGCGACGCGTAAAGTTAACGGTTATAACCACAAACCGCGTGCTTGCTTGTTTACCTTTTCACGCATTGCCGCAAGTGGGAGATGCAAAAGAGTCGGGAAATGGAGACGTTGGACGCGAGTCCAAATCAAAAGCAAATCTTGTTACGACAAATTTCAACTACTGTGCGACCGGGTGAAACAAAGGCCATCGTC…	3.3625	0	70251.9	3	16,GTGGCATCACAATATTATGG; 3033 of 8788,5254.79,BOOKEND_3617.i1,BOOKEND_3617.i2,possible_hpCG2861_dup1,BOOKEND_3616.i1,BOOKEND_3616.i3,BOOKEND_3616.i4,possible_hp70_dup1,BOOKEND_3613.i2,possible_hp70_dup3,BOOKEND_3614.i1,BOOKEND_3614.i3,possible_hp70_dup2,BOOKEND_2078.i1,BOOKEND_2078.i2,BOOKEND_2078.i3,BOOKEND_2078.i4,hpCG2861_2,BOOKEND_2082.i1,BOOKEND_2082.i2,hpCG2861_4,LOC27208779,BOOKEND_2077.i2…	16,TTTCAAAGATTTTTTAATTG; 6575 of 8788,72.394,Pih1D1,hp71	17,CGTGGCATCACAATATTATG; 3034 of 8788,64924.7,BOOKEND_3614.i1,BOOKEND_3614.i3,possible_hp70_dup2,BOOKEND_3617.i1,BOOKEND_3617.i2,possible_hpCG2861_dup1,BOOKEND_3616.i1,BOOKEND_3616.i3,BOOKEND_3616.i4,possible_hp70_dup1,BOOKEND_3613.i2,possible_hp70_dup3,BOOKEND_2081.i1,hpCG2861_3,BOOKEND_2078.i1,BOOKEND_2078.i2,BOOKEND_2078.i3,BOOKEND_2078.i4,hpCG2861_2,BOOKEND_2082.i1,BOOKEND_2082.i2,hpCG2861_4,…
	g2-g20	LOC6725914_lncRNA:CR44657	LOC6725914_lncRNA:CR44657;XM_016173882.3; TACAACAATCTGTAATAATTCGAATACACATCGATCCTTTTCGTATCAGTTAATTTTGCCTTGAAATCCATATTTTAAAGTGCCCTCAGTTAGAGTATAAGCCAAAAAAAAAAACGTTTGACTCAGGACGGTGCCATCGACAGCGGCGTCATTTGGCGTGCATAGAAACCGTTAGTCCGGCCCTCGACAAAATACAATAAATTTCACGTTTATAGCCGGCACACAACAAATAAATATCAAGCGTTCAGCGGCGCTGGAAGGGCTGCCAAACAATTGAAAGTGGACGAAAAACGACGAGAAACGGATGAGGGAATCCTGCTGTCGTCCTGCTGCCACCGCCAGGATCAGTTCCGAGTT…	3.24715	9.61772e-135	750.686	160	16,TCAGCTCGCCTGGTTGGGAC; 1189 of 2042,3.14625,hp-ballchen	16,AACTTGGTCAGATCGCTGCC; 892 of 2042,1.49948,ball,hp-ballchen,hp-ballchen	16,TTGGCCGCCTTAAGATCGGC; 1015 of 2042,1.00793,ball,hp-ballchen,hp-ballchen	16,TTATGCATCTTCTTGGGATC; 1129 of 2042,5.43186,hp-ballchen	16,CGATGCTTTTCACCATTGAC; 850 of 2042,1.00793,hp-ballchen	16,CATCTGAATGGCCAGTCGGT; 953 of 2042,9.19212,ball,hp-ballchen,hp-ballchen	17,ATCAGCTCGCCTGGTTGGGA; 1190 of 2042,1.8189,hp-ballchen	17,ATTATGCATCTTCTTGGGAT; 1130 of 2042,3.82235,hp-ballchen	17,ACAGCCAGTAGTTTCTGCGT; 1267 of 2042,1.51189,ball,hp-ballchen,hp-ballchen	17,GTTGGCCGCCTTAAGATCGG; 1016 of 2042,1.00793,ball,hp-ballchen,hp-ballchen	17,AAACTTGGTCAGATCGCTGC; 893 of 2042,6.53913,ball,hp-ballchen,hp-ballchen	18,AGCATCTGAATGGCCAGTCG; 955 of 2042,10.4715,ball,hp-ballchen,hp-ballchen	18,TACAGCCAGTAGTTTCTGCG; 1268 of 2042,5.12486,ball,hp-ballchen,hp-ballchen	18,CATTATGCATCTTCTTGGGA; 1131 of 2042,6.63675,hp-ballchen	18,TGTTGGCCGCCTTAAGATCG; 1017 of 2042,1.78165,ball,hp-ballchen,hp-ballchen	19,GTTGCTGTGCATGTACTGAT; 983 of 2042,5.86305,hp-ballchen	19,TCCAGATCAGCTCGCCTGGT; 1195 of 2042,5.34666,hp-ballchen,lncRNA:CR44657	19,GCGCCGCCTTTTCCCAGGCC; 1045 of 2042,6.64917,ball,hp-ballchen,hp-ballchen,lncRNA:CR44657	19,CGCCTGCGCAGCGCCGCCTT; 1055 of 2042,2.77716,ball,hp-ballchen,hp-ballchen,lncRNA:CR44657	19,TGAGGGGTACAGCCAGTAGT; 1275 of 2042,4.49844,ball,hp-ballchen,hp-ballchen,lncRNA:CR44657	19,GATAGACGTCCAGCATCTGA; 966 of 2042,3.67505,lncRNA:CR44657,hp-ballchen	19,CGCCCAGATGAGCATCCCTG; 1170 of 2042,3.45325,ball,hp-ballchen,hp-ballchen,lncRNA:CR44657	19,CAACTCCGCGCCCAGCCACT; 1238 of 2042,2.97412,ball,hp-ballchen,hp-ballchen,lncRNA:CR44657	19,CGAAGTGTGAGGCCAGGCCA; 1089 of 2042,2.67953,ball,hp-ballchen,hp-ballchen,lncRNA:CR44657	19,CTGGATGTGTATTCTAAGGT; 1153 of 2042,1.15522,lncRNA:CR44657,hp-ballchen	19,TCCAGCATCTGAATGGCCAG; 958 of 2042,6.67401,ball,hp-ballchen,hp-ballchen,lncRNA:CR44657	19,ATCTCCAGATCAGCTCGCCT; 1198 of 2042,8.23385,hp-ballchen,lncRNA:CR44657	19,TCCCAGGCCCAGCAGTATGT; 1034 of 2042,4.64573,ball,hp-ballchen,lncRNA:CR44657,hp-ballchen	19,CCAGATCAGCTCGCCTGGTT; 1194 of 2042,6.2925,lncRNA:CR44657,hp-ballchen	19,TGCATGTACTGATAGACGTC; 976 of 2042,8.86028,lncRNA:CR44657,hp-ballchen	19,TCTCCAGATCAGCTCGCCTG; 1197 of 2042,13.9372,lncRNA:CR44657,hp-ballchen	19,ACGAAGTGTGAGGCCAGGCC; 1090 of 2042,9.51325,ball,hp-ballchen,lncRNA:CR44657,hp-ballchen	19,CAGGCCAAAATCCACCAGAT; 1076 of 2042,2.83925,ball,hp-ballchen,hp-ballchen,lncRNA:CR44657	19,GATGAGCATCCCTGGATGTG; 1164 of 2042,4.01931,ball,hp-ballchen,hp-ballchen,lncRNA:CR44657	19,ACTTTGAGGGGTACAGCCAG; 1279 of 2042,1.49948,ball,hp-ballchen,hp-ballchen,lncRNA:CR44657	19,CACCGGTGACGAAGTGTGAG; 1098 of 2042,1.51189,ball,hp-ballchen,hp-ballchen,lncRNA:CR44657	19,CATCCCTGGATGTGTATTCT; 1158 of 2042,6.62434,ball,hp-ballchen,hp-ballchen,lncRNA:CR44657	19,GCCAAAATCCACCAGATACG; 1073 of 2042,1.51189,ball,hp-ballchen,hp-ballchen,lncRNA:CR44657	19,CAAAATCCACCAGATACGCC; 1071 of 2042,5.45669,ball,hp-ballchen,hp-ballchen,lncRNA:CR44657	19,TGATAGACGTCCAGCATCTG; 967 of 2042,8.14866,hp-ballchen,lncRNA:CR44657	19,GCAACTCCGCGCCCAGCCAC; 1239 of 2042,1.65919,ball,hp-ballchen,hp-ballchen,lncRNA:CR44657	19,GTATCTCCAGATCAGCTCGC; 1200 of 2042,2.49499,hp-ballchen,lncRNA:CR44657
	g2-g20	LOC6725620_BTBD9	LOC6725620_BTBD9;XM_002106591.4; CGCCGTAGAAGAATCTCGGTTGTGCCATCGATATTATCGATATCACGAACTTTCATCGATGGATTGACGCTGCTCACACACATAAATATATATCGCACGGAAGGAAAACAAACAAAAAAGAGAAAAGAAGGATGAGCAGCCAGGGACATCACAAGATGTCCGGCGGCGGCAAGAACGGCGCCATGAAGCAGGACTACACCGACGTGGTCGATCTGGGCGATCGCTTCTCCGCGGACATGGCGCGCCTCTGCATGAACGAACAGTACGCGGACATGGAGTTCATCGTCGAGGAGGAGCGCCTACCCGCCCACCGCGTCATACTCGCGGCACGCAGCGAATACTTCCGAGCGTTGCTGTACGGCGGCC…	3.22957	5.76723e-52	2853.23	178	16,TGGCAAGTATACCCCGAATA; 1530 of 2774,9.59846,BOOKEND_1854.i2,BOOKEND_1854.i3,hpBTBD9,BOOKEND_1854.i2,BOOKEND_1854.i3,BOOKEND_1854.i4,hpBTBD9	16,TCTGCCAGGAGCGGATGCTG; 1712 of 2774,8.65261,BOOKEND_1854.i2,BOOKEND_1854.i3,hpBTBD9,BOOKEND_1854.i2,BOOKEND_1854.i3,BOOKEND_1854.i4,hpBTBD9	16,CGAGGTCCCAAAGCAACTCC; 1613 of 2774,6.13279,BOOKEND_1854.i2,BOOKEND_1854.i3,hpBTBD9,BOOKEND_1854.i2,BOOKEND_1854.i3,BOOKEND_1854.i4,hpBTBD9	16,TCGTCGAAATTTCGATGAAG; 1652 of 2774,2.13832,BOOKEND_1854.i2,BOOKEND_1854.i3,hpBTBD9	16,CGGTCCACGATCATCTCTTG; 1683 of 2774,11.971,BOOKEND_1854.i2,BOOKEND_1854.i3,hpBTBD9,BOOKEND_1854.i2,BOOKEND_1854.i3,BOOKEND_1854.i4,hpBTBD9	16,TAGTAGGGTTGGCCCAAACG; 1578 of 2774,11.7261,BOOKEND_1854.i2,BOOKEND_1854.i3,hpBTBD9,BOOKEND_1854.i2,BOOKEND_1854.i3,BOOKEND_1854.i4,hpBTBD9,CG43759	17,TTGGGCGCCACAAAATGTTC; 1410 of 2774,15.167,BOOKEND_1854.i2,BOOKEND_1854.i3,hpBTBD9,BOOKEND_1854.i2,BOOKEND_1854.i3,BOOKEND_1854.i4,hpBTBD9	17,GCGGTCCACGATCATCTCTT; 1684 of 2774,11.7119,BOOKEND_1854.i2,BOOKEND_1854.i3,hpBTBD9,BOOKEND_1854.i2,BOOKEND_1854.i3,BOOKEND_1854.i4,hpBTBD9	17,TTCTGCCAGGAGCGGATGCT; 1713 of 2774,12.4874,BOOKEND_1854.i2,BOOKEND_1854.i3,hpBTBD9,BOOKEND_1854.i2,BOOKEND_1854.i3,BOOKEND_1854.i4,hpBTBD9	17,GTGGCAAGTATACCCCGAAT; 1531 of 2774,28.6357,BOOKEND_1854.i2,BOOKEND_1854.i3,hpBTBD9,BOOKEND_1854.i2,BOOKEND_1854.i3,BOOKEND_1854.i4,hpBTBD9	17,TTCGTCGAAATTTCGATGAA; 1653 of 2774,5.29698,BOOKEND_1854.i2,BOOKEND_1854.i3,hpBTBD9	17,ATAGTAGGGTTGGCCCAAAC; 1579 of 2774,4.19144,BOOKEND_1854.i2,BOOKEND_1854.i3,hpBTBD9,CG43759,BOOKEND_1854.i2,BOOKEND_1854.i3,BOOKEND_1854.i4,hpBTBD9	17,TCGAGGTCCCAAAGCAACTC; 1614 of 2774,3.62538,BOOKEND_1854.i2,BOOKEND_1854.i3,hpBTBD9,BOOKEND_1854.i2,BOOKEND_1854.i3,BOOKEND_1854.i4,hpBTBD9	18,GGTGGCAAGTATACCCCGAA; 1532 of 2774,1.00793,BOOKEND_1854.i2,BOOKEND_1854.i3,hpBTBD9,BOOKEND_1854.i2,BOOKEND_1854.i3,BOOKEND_1854.i4,hpBTBD9	18,ATCGAGGTCCCAAAGCAACT; 1615 of 2774,27.7767,BOOKEND_1854.i2,BOOKEND_1854.i3,hpBTBD9,BOOKEND_1854.i2,BOOKEND_1854.i3,BOOKEND_1854.i4,hpBTBD9	18,CTTGGGCGCCACAAAATGTT; 1411 of 2774,10.5088,BOOKEND_1854.i2,BOOKEND_1854.i3,hpBTBD9,BOOKEND_1854.i2,BOOKEND_1854.i3,BOOKEND_1854.i4,hpBTBD9	18,GTTCGTCGAAATTTCGATGA; 1654 of 2774,1.51189,BOOKEND_1854.i2,BOOKEND_1854.i3,hpBTBD9	18,GTTCTGCCAGGAGCGGATGC; 1714 of 2774,1.51189,BOOKEND_1854.i2,BOOKEND_1854.i3,hpBTBD9,BOOKEND_1854.i2,BOOKEND_1854.i3,BOOKEND_1854.i4,hpBTBD9	19,TGCGATCATCGAGGTCCCAA; 1622 of 2774,1.36461,BOOKEND_1854.i2,BOOKEND_1854.i3,hpBTBD9,BTBD9,BOOKEND_1854.i2,BOOKEND_1854.i3,BOOKEND_1854.i4,hpBTBD9	19,CGTTGCGGCGGTCCACGATC; 1691 of 2774,2.47016,BOOKEND_1854.i2,BOOKEND_1854.i3,hpBTBD9,BTBD9,BOOKEND_1854.i2,BOOKEND_1854.i3,BOOKEND_1854.i4,hpBTBD9	19,TCTCGACGGTGGCCACGTTC; 1433 of 2774,4.31389,BOOKEND_1854.i2,BOOKEND_1854.i3,hpBTBD9,BTBD9,BOOKEND_1854.i2,BOOKEND_1854.i3,BOOKEND_1854.i4,hpBTBD9	19,CGTCTTGGGCGCCACAAAAT; 1414 of 2774,8.75023,BOOKEND_1854.i2,BOOKEND_1854.i3,hpBTBD9,BTBD9,BOOKEND_1854.i2,BOOKEND_1854.i3,BOOKEND_1854.i4,hpBTBD9	19,CTCATCTCGACGGTGGCCAC; 1437 of 2774,36.5518,BOOKEND_1854.i2,BOOKEND_1854.i3,hpBTBD9,BTBD9,BOOKEND_1854.i2,BOOKEND_1854.i3,BOOKEND_1854.i4,hpBTBD9	19,CTCACGCCTTCCGTCACAAT; 1461 of 2774,22.6768,BOOKEND_1854.i2,BOOKEND_1854.i3,hpBTBD9,BTBD9,BOOKEND_1854.i2,BOOKEND_1854.i3,BOOKEND_1854.i4,hpBTBD9	19,AATGCGGATATAGACCACTG; 1753 of 2774,12.4377,BOOKEND_1854.i2,BOOKEND_1854.i3,hpBTBD9,BOOKEND_1854.i2,BOOKEND_1854.i3,BOOKEND_1854.i4,hpBTBD9,BTBD9	19,TCATTCGCTGTGTTGCGTGT; 1779 of 2774,95.9935,BOOKEND_1854.i2,BOOKEND_1854.i3,hpBTBD9,BOOKEND_1854.i2,BOOKEND_1854.i3,BOOKEND_1854.i4,hpBTBD9,BTBD9	19,TCCAGACACACCACATGGAA; 1356 of 2774,5.18695,BOOKEND_1854.i2,BOOKEND_1854.i3,hpBTBD9,BTBD9	19,CGCCTTCCGTCACAATGGCG; 1457 of 2774,3.66263,BOOKEND_1854.i2,BOOKEND_1854.i3,hpBTBD9,BTBD9,BOOKEND_1854.i2,BOOKEND_1854.i3,BOOKEND_1854.i4,hpBTBD9	19,ACGCGGAGTGAAGAGGAAGT; 1732 of 2774,13.1262,BOOKEND_1854.i2,BOOKEND_1854.i3,hpBTBD9,BTBD9,BOOKEND_1854.i2,BOOKEND_1854.i3,BOOKEND_1854.i4,hpBTBD9	19,TGCGGATATAGACCACTGGA; 1751 of 2774,20.4905,BOOKEND_1854.i2,BOOKEND_1854.i3,hpBTBD9,BOOKEND_1854.i2,BOOKEND_1854.i3,BOOKEND_1854.i4,hpBTBD9,BTBD9	19,GCGCAATTGGTGGCAAGTAT; 1540 of 2774,2.86409,BOOKEND_1854.i2,BOOKEND_1854.i3,hpBTBD9,BOOKEND_1854.i2,BOOKEND_1854.i3,BOOKEND_1854.i4,hpBTBD9,BTBD9	19,TGAACCCAAATAGTAGGGTT; 1588 of 2774,1.97861,BOOKEND_1854.i2,BOOKEND_1854.i3,hpBTBD9,BOOKEND_1854.i2,BOOKEND_1854.i3,BOOKEND_1854.i4,hpBTBD9,BTBD9	19,CGTCACAATGGCGCTCATCT; 1450 of 2774,12.8547,BOOKEND_1854.i2,BOOKEND_1854.i3,hpBTBD9,BOOKEND_1854.i2,BOOKEND_1854.i3,BOOKEND_1854.i4,hpBTBD9,BTBD9	19,TTGCGGCGGTCCACGATCAT; 1689 of 2774,13.089,BOOKEND_1854.i2,BOOKEND_1854.i3,hpBTBD9,BTBD9,BOOKEND_1854.i2,BOOKEND_1854.i3,BOOKEND_1854.i4,hpBTBD9	19,ACTCACGCCTTCCGTCACAA; 1462 of 2774,39.0202,BOOKEND_1854.i2,BOOKEND_1854.i3,hpBTBD9,BTBD9,BOOKEND_1854.i2,BOOKEND_1854.i3,BOOKEND_1854.i4,hpBTBD9	19,ACGCCTTCCGTCACAATGGC; 1458 of 2774,8.29421,BOOKEND_1854.i2,BOOKEND_1854.i3,hpBTBD9,BTBD9,BOOKEND_1854.i2,BOOKEND_1854.i3,BOOKEND_1854.i4,hpBTBD9	19,CCTTCCGTCACAATGGCGCT; 1455 of 2774,2.00345,BOOKEND_1854.i2,BOOKEND_1854.i3,hpBTBD9,BTBD9,BOOKEND_1854.i2,BOOKEND_1854.i3,BOOKEND_1854.i4,hpBTBD9	19,CCCACAATGCGGATATAGAC; 1758 of 2774,1.31493,BOOKEND_1854.i2,BOOKEND_1854.i3,hpBTBD9,BTBD9,BOOKEND_1854.i2,BOOKEND_1854.i3,BOOKEND_1854.i4,hpBTBD9	19,TCCTCATTGAACCCAAATAG; 1595 of 2774,2.98654,BOOKEND_1854.i2,BOOKEND_1854.i3,hpBTBD9,BOOKEND_1854.i2,BOOKEND_1854.i3,BOOKEND_1854.i4,hpBTBD9	19,TCCGTCACAATGGCGCTCAT; 1452 of 2774,14.7233,BOOKEND_1854.i2,BOOKEND_1854.i3,hpBTBD9,BOOKEND_1854.i2,BOOKEND_1854.i3,BOOKEND_1854.i4,hpBTBD9,BTBD9	19,ATGCGGATATAGACCACTGG; 1752 of 2774,4.48602,BOOKEND_1854.i2,BOOKEND_1854.i3,hpBTBD9,BOOKEND_1854.i2,BOOKEND_1854.i3,BOOKEND_1854.i4,hpBTBD9,BTBD9	19,CTCGACGGTGGCCACGTTCG; 1432 of 2774,7.92685,BOOKEND_1854.i2,BOOKEND_1854.i3,hpBTBD9,BTBD9,BOOKEND_1854.i2,BOOKEND_1854.i3,BOOKEND_1854.i4,hpBTBD9
	g2-g18	LOC6729647_Lgr3	LOC6729647_Lgr3;XM_002104917.3; AATCAGCAACACATGCTGCCACCAGCTTCAGTTGGCCGCTGTGCTCGAACGTGTTTGGTCCTTTTGTCCTTGTCGATATCCTTCGCTCGCGACGCAGACTTCCTGGCGAAGCGCGCGCGACTTTCGATTTCGATTTTCAAAAAGTGTCGCCCAGTGAACGGGTCAGTGAAAGTGGCCCGTTGGAAATAAAGAGGCAAAGGAGCATACATTTGAATGCTACCAATCCTCCTTCCGCTTCATCAGCTGTGTAATCCTGGCACTTAAAACTCTTCTCCACGAGCTGTGAACATTAGCCAAATGAAGTGACAAGAAATTAACGCAAAAAAAAAAGACGGAGCGGTATACGAAATAATAATATAAAAACTCA…	3.21304	5.9711e-15	18.4108	1	17,ATAAGCGTCAGCTTCTGCTG; 1087 of 3012,18.4108,BS2_Jockey,BS2_Jockey,BOOKEND_3304.i8,BOOKEND_3304.i12,BOOKEND_3304.i5,hp-ODox2,BS2_Jockey,hp70_4,BS2_Jockey,BOOKEND_1245.i2,BOOKEND_1245.i1,BS2_Jockey,BS2_Jockey,BS2_Jockey,BOOKEND_2078.i1,BOOKEND_2078.i2,BOOKEND_2078.i3,BOOKEND_2078.i4,hpCG2861_2,BS2_Jockey,BOOKEND_2082.i1,BOOKEND_2082.i2,hpCG2861_4,BS2_Jockey,.,BS2_Jockey,BS2_Jockey,BS2_Jockey,hp70…
		LOC6729647_Lgr3	LOC6729647_Lgr3;XM_039295495.1; AATCAGCAACACATGCTGCCACCAGCTTCAGTTGGCCGCTGTGCTCGAACGTGTTTGGTCCTTTTGTCCTTGTCGATATCCTTCGCTCGCGACGCAGACTTCCTGGCGAAGCGCGCGCGACTTTCGATTTCGATTTTCAAAAAGTGTCGCCCAGTGAACGGCTACCAATCCTCCTTCCGCTTCATCAGCTGTGTAATCCTGGCACTTAAAACTCTTCTCCACGAGCTGTGAACATTAGCCAAATGAAGTGACAAGAAATTAACGCAAAAAAAAAAGACGGAGCGGTATACGAAATAATAATATAAAAACTCAATGAGTCAGCACCGCATCAGCTCCTGCTGTTGTTGTTGTTCGTGGGGGCGTGGCC…	3.21304	5.9711e-15	18.4108	1	17,ATAAGCGTCAGCTTCTGCTG; 1032 of 2957,18.4108,BS2_Jockey,BS2_Jockey,BOOKEND_3304.i8,BOOKEND_3304.i12,BOOKEND_3304.i5,hp-ODox2,BS2_Jockey,hp70_4,BS2_Jockey,BOOKEND_1245.i2,BOOKEND_1245.i1,BS2_Jockey,BS2_Jockey,BS2_Jockey,BOOKEND_2078.i1,BOOKEND_2078.i2,BOOKEND_2078.i3,BOOKEND_2078.i4,hpCG2861_2,BS2_Jockey,BOOKEND_2082.i1,BOOKEND_2082.i2,hpCG2861_4,BS2_Jockey,.,BS2_Jockey,BS2_Jockey,BS2_Jockey,hp70…
		LOC6729647_Lgr3	LOC6729647_Lgr3;XM_039295496.1; AATCAGCAACACATGCTGCCACCAGCTTCAGTTGGCCGCTGTGCTCGAACGTGTTTGGTCCTTTTGTCCTTGTCGATATCCTTCGCTCGCGACGCAGACTTCCTGGCGAAGCGCGCGCGACTTTCGATTTCGATTTTCAAAAAGTGTCGCCCAGTGAACGGGTCAGTGAAAGTGGCCCGTTGGAAATAAAGAGGCAAAGGAGCATACATTTGAATGGTCCGTTTTTGGGGGCATCCTATCGCATTGACACAATCTACAAAGTGGTCGAGGGAGAGCATTAAAGTGGCCCGCCGGCAAAAAGGACGAAGGAGCGCTTCGTTTTTATGGCCCTCTTCCACACCAAATGATGTTCAATTGCGATGATTGC…	3.21304	5.9711e-15	18.4108	1	17,ATAAGCGTCAGCTTCTGCTG; 1886 of 3739,18.4108,BS2_Jockey,BS2_Jockey,BOOKEND_3304.i8,BOOKEND_3304.i12,BOOKEND_3304.i5,hp-ODox2,BS2_Jockey,hp70_4,BS2_Jockey,BOOKEND_1245.i2,BOOKEND_1245.i1,BS2_Jockey,BS2_Jockey,BS2_Jockey,BOOKEND_2078.i1,BOOKEND_2078.i2,BOOKEND_2078.i3,BOOKEND_2078.i4,hpCG2861_2,BS2_Jockey,BOOKEND_2082.i1,BOOKEND_2082.i2,hpCG2861_4,BS2_Jockey,.,BS2_Jockey,BS2_Jockey,BS2_Jockey,hp70…
	g2-g20	LOC27206640	LOC27206640;XM_039298012.2; ATGCGAATCCGCCGGCGTCGTTTTGATCAAATCTAACTTTATTCCATCTAGTTGGCGTGGGGTTTGCCGTACACGTATACAGCTAGCAATTCGGTTTTTCGAACCCCATTCGTTACTTGGGACAGCTGTAAGACACATCAATTTGATAAAATAATCTACAACAATCTATAGAAAAAAATAATATGCCTTCGGTAAATCCCTTTTTTGAATATGTAGCTAAATTCCGTAGGGAGCATCGAGAGCTAAGAGATCAACGCGTTATCGCAAAAAGAGCTAGCGATTCATGGTATTCCCTAACTACACAGGAGAAAAATATCTACCGCGAACAGGCGCGCGATGAACAAAATCGGCGTCGGAGAGTGGCAGTACAG…	3.18068	1.66352e-57	2108.66	146	16,CGGTAGATATTTTTCTCTTG; 312 of 633,1.80648,CG14370,CG14370,BOOKEND_2648.i1,hp-Nmy,BOOKEND_3221.i5,BOOKEND_3221.i6,BOOKEND_3221.i7,BOOKEND_3221.i8,BOOKEND_3221.i1,BOOKEND_3221.i11,BOOKEND_3221.i16,SAR_DM_SAT,BOOKEND_2648.i1,hp-Nmy	16,GTTCATCGCGCGCCTGTTCG; 374 of 633,12.2779,BOOKEND_2648.i1,hp-Nmy,BOOKEND_2648.i1,hp-Nmy	17,TGTTCATCGCGCGCCTGTTC; 375 of 633,8.78748,BOOKEND_2648.i1,hp-Nmy,BOOKEND_2648.i1,hp-Nmy	17,CTAGCTGTATACGTGTACTG; 76 of 633,2.00345,LOC120284992,BOOKEND_2594-AS.i1,hp-Tmy,LOC120284992,BOOKEND_2594.i1,hp-Tmy	18,CGCGGTAGATATTTTTCTCT; 314 of 633,15.1172,CG14370,CG14370,BOOKEND_2648.i1,hp-Nmy,BOOKEND_3221.i5,BOOKEND_3221.i6,BOOKEND_3221.i7,BOOKEND_3221.i8,BOOKEND_3221.i1,BOOKEND_3221.i11,BOOKEND_3221.i16,SAR_DM_SAT,BOOKEND_2648.i1,hp-Nmy	18,TTGTTCATCGCGCGCCTGTT; 376 of 633,11.5291,BOOKEND_2648.i1,hp-Nmy,BOOKEND_2648.i1,hp-Nmy	19,TTCGCGGTAGATATTTTTCT; 316 of 633,15.449,CG14370,CG14370,BOOKEND_2648.i1,hp-Nmy,BOOKEND_3221.i5,BOOKEND_3221.i6,BOOKEND_3221.i7,BOOKEND_3221.i8,BOOKEND_3221.i1,BOOKEND_3221.i11,BOOKEND_3221.i16,SAR_DM_SAT,LOC27206640,BOOKEND_2648.i1,hp-Nmy	19,ACGGCATCGCTGGCATTACT; 416 of 633,5.78853,BOOKEND_3221.i5,BOOKEND_3221.i6,BOOKEND_3221.i7,BOOKEND_3221.i8,BOOKEND_3221.i1,BOOKEND_3221.i11,BOOKEND_3221.i16,SAR_DM_SAT,BOOKEND_2648.i1,hp-Nmy,LOC27206640,BOOKEND_2648.i1,hp-Nmy	19,TTTTGTTCATCGCGCGCCTG; 378 of 633,32.9885,BOOKEND_3221.i5,BOOKEND_3221.i6,BOOKEND_3221.i7,BOOKEND_3221.i8,BOOKEND_3221.i1,BOOKEND_3221.i11,BOOKEND_3221.i16,SAR_DM_SAT,BOOKEND_3221.i5,BOOKEND_3221.i6,BOOKEND_3221.i7,BOOKEND_3221.i8,BOOKEND_3221.i1,BOOKEND_3221.i11,BOOKEND_3221.i16,SAR_DM_SAT,BOOKEND_2648.i1,hp-Nmy,LOC27206640,BOOKEND_2648.i1,hp-Nmy,LOC27206640	19,TTTTGTTCATCGCGCGCCTG; 336 of 633,32.9885,BOOKEND_3221.i5,BOOKEND_3221.i6,BOOKEND_3221.i7,BOOKEND_3221.i8,BOOKEND_3221.i1,BOOKEND_3221.i11,BOOKEND_3221.i16,SAR_DM_SAT,BOOKEND_3221.i5,BOOKEND_3221.i6,BOOKEND_3221.i7,BOOKEND_3221.i8,BOOKEND_3221.i1,BOOKEND_3221.i11,BOOKEND_3221.i16,SAR_DM_SAT,BOOKEND_2648.i1,hp-Nmy,LOC27206640,BOOKEND_2648.i1,hp-Nmy,LOC27206640	19,GCATCGCTGGCATTACTGCC; 413 of 633,2.45774,BOOKEND_3221.i5,BOOKEND_3221.i6,BOOKEND_3221.i7,BOOKEND_3221.i8,BOOKEND_3221.i1,BOOKEND_3221.i11,BOOKEND_3221.i16,SAR_DM_SAT,BOOKEND_2648.i1,hp-Nmy,LOC27206640,BOOKEND_2648.i1,hp-Nmy	19,TTGGCACGGCATCGCTGGCA; 421 of 633,18.6574,BOOKEND_2648.i1,hp-Nmy,BOOKEND_3221.i5,BOOKEND_3221.i6,BOOKEND_3221.i7,BOOKEND_3221.i8,BOOKEND_3221.i1,BOOKEND_3221.i11,BOOKEND_3221.i16,SAR_DM_SAT,BOOKEND_2648.i1,hp-Nmy,LOC27206640	19,CGCGCGCCTGTTCGCGGTAG; 326 of 633,4.98998,BOOKEND_2648.i1,hp-Nmy,BOOKEND_2648.i1,hp-Nmy	19,CCGAATTGCTAGCTGTATAC; 84 of 633,2.81441,CG14370,CG14370,BOOKEND_2648.i1,hp-Nmy,LOC123327360,.,BOOKEND_3221-AS.i1,SAR_DM_SAT,LOC120284992,BOOKEND_2594-AS.i1,hp-Tmy,LOC120284992,BOOKEND_2594.i1,hp-Tmy,BOOKEND_2648-AS.i1,hp-Nmy,LOC27206640,asRNA:CR43959,asRNA:CR43959,asRNA:CR43959	19,TATACGTGTACGGCAAACCC; 69 of 633,3.17108,BOOKEND_3221.i1,BOOKEND_3221-AS.i2,BOOKEND_3221-AS.i3,SAR_DM_SAT,LOC123327360,.,CG14370,CG14370,BOOKEND_2648.i1,hp-Nmy,BOOKEND_2648-AS.i1,hp-Nmy,LOC27206640,hp-ODox2,asRNA:CR43959,asRNA:CR43959,asRNA:CR43959	19,CTCTCCGACGCCGATTTTGT; 392 of 633,33.984,BOOKEND_3221.i5,BOOKEND_3221.i6,BOOKEND_3221.i7,BOOKEND_3221.i8,BOOKEND_3221.i1,BOOKEND_3221.i11,BOOKEND_3221.i16,SAR_DM_SAT,BOOKEND_3221.i5,BOOKEND_3221.i6,BOOKEND_3221.i7,BOOKEND_3221.i8,BOOKEND_3221.i1,BOOKEND_3221.i11,BOOKEND_3221.i16,SAR_DM_SAT,BOOKEND_2648.i1,hp-Nmy,LOC27206640,BOOKEND_2648.i1,hp-Nmy,LOC27206640	19,CTCTCCGACGCCGATTTTGT; 350 of 633,33.984,BOOKEND_3221.i5,BOOKEND_3221.i6,BOOKEND_3221.i7,BOOKEND_3221.i8,BOOKEND_3221.i1,BOOKEND_3221.i11,BOOKEND_3221.i16,SAR_DM_SAT,BOOKEND_3221.i5,BOOKEND_3221.i6,BOOKEND_3221.i7,BOOKEND_3221.i8,BOOKEND_3221.i1,BOOKEND_3221.i11,BOOKEND_3221.i16,SAR_DM_SAT,BOOKEND_2648.i1,hp-Nmy,LOC27206640,BOOKEND_2648.i1,hp-Nmy,LOC27206640	19,TACGGCAAACCCCACGCCAA; 61 of 633,7.9641,LOC123327360,.,CG14370,CG14370,BOOKEND_2648.i1,hp-Nmy,BOOKEND_3221.i1,BOOKEND_3221-AS.i2,BOOKEND_3221-AS.i3,SAR_DM_SAT,LOC27206640,hp-ODox2,asRNA:CR43959,asRNA:CR43959,asRNA:CR43959,BOOKEND_2648-AS.i1,hp-Nmy	19,TTTGTTCATCGCGCGCCTGT; 377 of 633,17.6123,BOOKEND_2648.i1,hp-Nmy,BOOKEND_2648.i1,hp-Nmy	19,TTTGTTCATCGCGCGCCTGT; 335 of 633,17.6123,BOOKEND_2648.i1,hp-Nmy,BOOKEND_2648.i1,hp-Nmy	19,CTGCCACTCTCCGACGCCGA; 398 of 633,28.3411,BOOKEND_3221.i5,BOOKEND_3221.i6,BOOKEND_3221.i7,BOOKEND_3221.i8,BOOKEND_3221.i1,BOOKEND_3221.i11,BOOKEND_3221.i16,SAR_DM_SAT,BOOKEND_3221.i5,BOOKEND_3221.i6,BOOKEND_3221.i7,BOOKEND_3221.i8,BOOKEND_3221.i1,BOOKEND_3221.i11,BOOKEND_3221.i16,SAR_DM_SAT,BOOKEND_2648.i1,hp-Nmy,LOC27206640,BOOKEND_2648.i1,hp-Nmy,LOC27206640	19,CTGCCACTCTCCGACGCCGA; 356 of 633,28.3411,BOOKEND_3221.i5,BOOKEND_3221.i6,BOOKEND_3221.i7,BOOKEND_3221.i8,BOOKEND_3221.i1,BOOKEND_3221.i11,BOOKEND_3221.i16,SAR_DM_SAT,BOOKEND_3221.i5,BOOKEND_3221.i6,BOOKEND_3221.i7,BOOKEND_3221.i8,BOOKEND_3221.i1,BOOKEND_3221.i11,BOOKEND_3221.i16,SAR_DM_SAT,BOOKEND_2648.i1,hp-Nmy,LOC27206640,BOOKEND_2648.i1,hp-Nmy,LOC27206640	19,TAGATTATTTTATCAAATTG; 148 of 633,1.48706,BOOKEND_3221.i5,BOOKEND_3221.i6,BOOKEND_3221.i7,BOOKEND_3221.i8,BOOKEND_3221.i1,BOOKEND_3221.i11,BOOKEND_3221.i16,BOOKEND_3221-AS.i2,SAR_DM_SAT,CG14370,CG14370,BOOKEND_2648.i1,hp-Nmy,BOOKEND_2648-AS.i1,BOOKEND_2648.i1,hp-Nmy,LOC27206640	19,TATTTTATCAAATTGATGTG; 143 of 633,12.7571,BOOKEND_3221.i5,BOOKEND_3221.i6,BOOKEND_3221.i7,BOOKEND_3221.i8,BOOKEND_3221.i1,BOOKEND_3221.i11,BOOKEND_3221.i16,BOOKEND_3221-AS.i2,SAR_DM_SAT,CG14370,CG14370,BOOKEND_2648.i1,hp-Nmy,BOOKEND_2648-AS.i1,BOOKEND_2648.i1,hp-Nmy,LOC27206640	19,GTGTCTTACAGCTGTCCCAA; 126 of 633,4.46118,BOOKEND_3221.i5,BOOKEND_3221.i6,BOOKEND_3221.i7,BOOKEND_3221.i8,BOOKEND_3221.i1,BOOKEND_3221.i11,BOOKEND_3221.i16,BOOKEND_3221-AS.i2,SAR_DM_SAT,CG14370,CG14370,BOOKEND_2648.i1,hp-Nmy,BOOKEND_2648-AS.i1,BOOKEND_2648.i1,hp-Nmy,LOC27206640	19,CATTACTGCCACTCTCCGAC; 403 of 633,36.2076,BOOKEND_2648.i1,hp-Nmy,BOOKEND_3221.i5,BOOKEND_3221.i6,BOOKEND_3221.i7,BOOKEND_3221.i8,BOOKEND_3221.i1,BOOKEND_3221.i11,BOOKEND_3221.i16,SAR_DM_SAT,BOOKEND_2648.i1,hp-Nmy,LOC27206640	19,CGATTTTGTTCATCGCGCGC; 381 of 633,50.4642,BOOKEND_3221.i5,BOOKEND_3221.i6,BOOKEND_3221.i7,BOOKEND_3221.i8,BOOKEND_3221.i1,BOOKEND_3221.i11,BOOKEND_3221.i16,SAR_DM_SAT,BOOKEND_2648.i1,hp-Nmy,BOOKEND_3221.i5,BOOKEND_3221.i6,BOOKEND_3221.i7,BOOKEND_3221.i8,BOOKEND_3221.i1,BOOKEND_3221.i11,BOOKEND_3221.i16,SAR_DM_SAT,BOOKEND_2648.i1,hp-Nmy,LOC27206640,LOC27206640	19,CGATTTTGTTCATCGCGCGC; 339 of 633,50.4642,BOOKEND_3221.i5,BOOKEND_3221.i6,BOOKEND_3221.i7,BOOKEND_3221.i8,BOOKEND_3221.i1,BOOKEND_3221.i11,BOOKEND_3221.i16,SAR_DM_SAT,BOOKEND_2648.i1,hp-Nmy,BOOKEND_3221.i5,BOOKEND_3221.i6,BOOKEND_3221.i7,BOOKEND_3221.i8,BOOKEND_3221.i1,BOOKEND_3221.i11,BOOKEND_3221.i16,SAR_DM_SAT,BOOKEND_2648.i1,hp-Nmy,LOC27206640,LOC27206640	19,TGTTCGCGGTAGATATTTTT; 318 of 633,22.3184,CG14370,CG14370,BOOKEND_2648.i1,hp-Nmy,BOOKEND_3221.i5,BOOKEND_3221.i6,BOOKEND_3221.i7,BOOKEND_3221.i8,BOOKEND_3221.i1,BOOKEND_3221.i11,BOOKEND_3221.i16,SAR_DM_SAT,LOC27206640,BOOKEND_2648.i1,hp-Nmy	19,CCACTCTCCGACGCCGATTT; 395 of 633,4.44876,BOOKEND_2648.i1,hp-Nmy,BOOKEND_3221.i5,BOOKEND_3221.i6,BOOKEND_3221.i7,BOOKEND_3221.i8,BOOKEND_3221.i1,BOOKEND_3221.i11,BOOKEND_3221.i16,SAR_DM_SAT,BOOKEND_3221.i5,BOOKEND_3221.i6,BOOKEND_3221.i7,BOOKEND_3221.i8,BOOKEND_3221.i1,BOOKEND_3221.i11,BOOKEND_3221.i16,SAR_DM_SAT,LOC27206640,LOC27206640,BOOKEND_2648.i1,hp-Nmy	19,CCACTCTCCGACGCCGATTT; 353 of 633,4.44876,BOOKEND_2648.i1,hp-Nmy,BOOKEND_3221.i5,BOOKEND_3221.i6,BOOKEND_3221.i7,BOOKEND_3221.i8,BOOKEND_3221.i1,BOOKEND_3221.i11,BOOKEND_3221.i16,SAR_DM_SAT,BOOKEND_3221.i5,BOOKEND_3221.i6,BOOKEND_3221.i7,BOOKEND_3221.i8,BOOKEND_3221.i1,BOOKEND_3221.i11,BOOKEND_3221.i16,SAR_DM_SAT,LOC27206640,LOC27206640,BOOKEND_2648.i1,hp-Nmy	19,ATGTGTCTTACAGCTGTCCC; 128 of 633,7.75472,CG14370,CG14370,BOOKEND_2648.i1,hp-Nmy,BOOKEND_3221.i5,BOOKEND_3221.i6,BOOKEND_3221.i7,BOOKEND_3221.i8,BOOKEND_3221.i1,BOOKEND_3221.i11,BOOKEND_3221.i16,BOOKEND_3221-AS.i2,SAR_DM_SAT,LOC27206640,BOOKEND_2648-AS.i1,BOOKEND_2648.i1,hp-Nmy	19,TGGCATTACTGCCACTCTCC; 406 of 633,19.614,BOOKEND_2648.i1,hp-Nmy,BOOKEND_3221.i5,BOOKEND_3221.i6,BOOKEND_3221.i7,BOOKEND_3221.i8,BOOKEND_3221.i1,BOOKEND_3221.i11,BOOKEND_3221.i16,SAR_DM_SAT,BOOKEND_2648.i1,hp-Nmy,LOC27206640	19,CGCCTGTTCGCGGTAGATAT; 322 of 633,32.5184,BOOKEND_2648.i1,hp-Nmy,BOOKEND_2648.i1,hp-Nmy	19,GATTTTGTTCATCGCGCGCC; 380 of 633,33.2441,BOOKEND_3221.i5,BOOKEND_3221.i6,BOOKEND_3221.i7,BOOKEND_3221.i8,BOOKEND_3221.i1,BOOKEND_3221.i11,BOOKEND_3221.i16,SAR_DM_SAT,BOOKEND_2648.i1,hp-Nmy,BOOKEND_3221.i5,BOOKEND_3221.i6,BOOKEND_3221.i7,BOOKEND_3221.i8,BOOKEND_3221.i1,BOOKEND_3221.i11,BOOKEND_3221.i16,SAR_DM_SAT,BOOKEND_2648.i1,hp-Nmy,LOC27206640,LOC27206640	19,GATTTTGTTCATCGCGCGCC; 338 of 633,33.2441,BOOKEND_3221.i5,BOOKEND_3221.i6,BOOKEND_3221.i7,BOOKEND_3221.i8,BOOKEND_3221.i1,BOOKEND_3221.i11,BOOKEND_3221.i16,SAR_DM_SAT,BOOKEND_2648.i1,hp-Nmy,BOOKEND_3221.i5,BOOKEND_3221.i6,BOOKEND_3221.i7,BOOKEND_3221.i8,BOOKEND_3221.i1,BOOKEND_3221.i11,BOOKEND_3221.i16,SAR_DM_SAT,BOOKEND_2648.i1,hp-Nmy,LOC27206640,LOC27206640	19,CGGCATCGCTGGCATTACTG; 415 of 633,4.64573,BOOKEND_2648.i1,hp-Nmy,BOOKEND_3221.i5,BOOKEND_3221.i6,BOOKEND_3221.i7,BOOKEND_3221.i8,BOOKEND_3221.i1,BOOKEND_3221.i11,BOOKEND_3221.i16,SAR_DM_SAT,BOOKEND_2648.i1,hp-Nmy,LOC27206640	19,ACTCTCCGACGCCGATTTTG; 393 of 633,2.50741,BOOKEND_3221.i5,BOOKEND_3221.i6,BOOKEND_3221.i7,BOOKEND_3221.i8,BOOKEND_3221.i1,BOOKEND_3221.i11,BOOKEND_3221.i16,SAR_DM_SAT,BOOKEND_3221.i5,BOOKEND_3221.i6,BOOKEND_3221.i7,BOOKEND_3221.i8,BOOKEND_3221.i1,BOOKEND_3221.i11,BOOKEND_3221.i16,SAR_DM_SAT,BOOKEND_2648.i1,hp-Nmy,LOC27206640,BOOKEND_2648.i1,hp-Nmy,LOC27206640	19,ACTCTCCGACGCCGATTTTG; 351 of 633,2.50741,BOOKEND_3221.i5,BOOKEND_3221.i6,BOOKEND_3221.i7,BOOKEND_3221.i8,BOOKEND_3221.i1,BOOKEND_3221.i11,BOOKEND_3221.i16,SAR_DM_SAT,BOOKEND_3221.i5,BOOKEND_3221.i6,BOOKEND_3221.i7,BOOKEND_3221.i8,BOOKEND_3221.i1,BOOKEND_3221.i11,BOOKEND_3221.i16,SAR_DM_SAT,BOOKEND_2648.i1,hp-Nmy,LOC27206640,BOOKEND_2648.i1,hp-Nmy,LOC27206640	19,AATTGATGTGTCTTACAGCT; 133 of 633,16.5688,BOOKEND_3221.i5,BOOKEND_3221.i6,BOOKEND_3221.i7,BOOKEND_3221.i8,BOOKEND_3221.i1,BOOKEND_3221.i11,BOOKEND_3221.i16,BOOKEND_3221-AS.i2,SAR_DM_SAT,CG14370,CG14370,BOOKEND_2648.i1,hp-Nmy,BOOKEND_2648-AS.i1,BOOKEND_2648.i1,hp-Nmy,LOC27206640	19,AATTGCTAGCTGTATACGTG; 81 of 633,14.6133,CG14370,CG14370,BOOKEND_2648.i1,hp-Nmy,LOC123327360,.,BOOKEND_3221-AS.i1,SAR_DM_SAT,LOC120284992,BOOKEND_2594-AS.i1,hp-Tmy,asRNA:CR43959,asRNA:CR43959,asRNA:CR43959,LOC120284992,BOOKEND_2594.i1,hp-Tmy,BOOKEND_2648-AS.i1,hp-Nmy,LOC27206640,hp-ODox2	19,AAACCGAATTGCTAGCTGTA; 87 of 633,3.3308,CG14370,CG14370,BOOKEND_2648.i1,hp-Nmy,BOOKEND_3221-AS.i1,SAR_DM_SAT,BOOKEND_2648-AS.i1,hp-Nmy,LOC27206640
	g2-g20	BOOKEND_3379.i2_	BOOKEND_3379.i2_;BOOKEND_3379.i2; ACTTTCGTTTCACTACTTGACTGAGAAACAAGCTCCAGAGCACAACCTAATTCAGAAATGATGGAGAATTCGGACGCGGAAGCAGAGTCAACTGGAAACGACGAGATCTTGACGACAGGGGATCCCGAGCAGCCAATTGGATCGGAGGAGGGTTCGCAGTCCTCAGATTCCGAGGAAGAATTCCAGCGCCTCGAGGAGCATATAAAGGCCATGGAAAGGAGGATTGCCCAGGACAGGGAAAAGAGAAGGAATTTATTCATTCGCTTTATGAATTTATTCCTCGATATACTAGAAGCGATATAGTATTTGCGATTTCTGTTAACCTATTCCCAAACTAACAATGTATTATCAAATGGTATAAGTGT…	2.80242	0.0367998	871.839	9	16,CTCGGCTGCTCAGGATCAAG; 6744 of 7085,1.65919,lncRNA:CR43306,hp88	17,ACTCGGCTGCTCAGGATCAA; 6745 of 7085,1.51189,lncRNA:CR43306,hp88	19,TTCGATCCACTCGGCTGCTC; 6753 of 7085,19.9227,.,lncRNA:CR43306,hp88,BOOKEND_3381.i1,BOOKEND_3381.i2,BOOKEND_3379.i2	19,TCCACTCGGCTGCTCAGGAT; 6748 of 7085,520.266,.,lncRNA:CR43306,hp88,BOOKEND_3381.i1,BOOKEND_3381.i2,BOOKEND_3379.i2	19,CCCGTTACTCAGCTAGTGTG; 6259 of 7085,3.12141,DNAREP1_DM_Helitron,DNAREP1_DM_Helitron,.,DNAREP1_DM_Helitron,DIVER2_I_BEL,DNAREP1_DM_Helitron,DNAREP1_DM_Helitron,DNAREP1_DM_Helitron,DNAREP1_DM_Helitron,DNAREP1_DM_Helitron,DNAREP1_DM_Helitron,DNAREP1_DM_Helitron,DNAREP1_DM_Helitron,DNAREP1_DM_Helitron,DNAREP1_DM_Helitron,.,DNAREP1_DM_Helitron,.,DNAREP1_DM_Helitron,DNAREP1_DM_Helitron,DNAREP1_DM_Hel…	19,ATCCACTCGGCTGCTCAGGA; 6749 of 7085,190.313,.,lncRNA:CR43306,hp88,BOOKEND_3381.i1,BOOKEND_3381.i2,BOOKEND_3379.i2	19,CCACTCGGCTGCTCAGGATC; 6747 of 7085,4.44876,lncRNA:CR43306,hp88,BOOKEND_3381.i1,BOOKEND_3381.i2,BOOKEND_3379.i2,.	19,CGATCCACTCGGCTGCTCAG; 6751 of 7085,128.101,lncRNA:CR43306,hp88,BOOKEND_3381.i1,BOOKEND_3381.i2,BOOKEND_3379.i2,.	19,TCGATCCACTCGGCTGCTCA; 6752 of 7085,2.49499,lncRNA:CR43306,hp88,BOOKEND_3381.i1,BOOKEND_3381.i2,BOOKEND_3379.i2,.
	g2-g20	BOOKEND_46.i1_2_	BOOKEND_46.i1_2_;BOOKEND_46.i1_2; AGAGACTCTGTAGACGTTGAGCTGGCAGAACCATTTCTGCCTACTCTAAAATCAAAAGAAGAAATTGAATAAATATATGTCAGCCCGACGGCTGCCTTCAACTTAAAACGGACTTGTGTTCTTAATTGGAGTTCATCATTACATGGCGACCGTGACAGGACTCCAACGCTGGACGAATTGACCAAAGCTGGTGAAAACAAAGGAACAAAGGAACACTGGACTGGAAGAAGACTGGACTAATTAAATGGAACTGCAAAAACCAAGGAAAAATCTGAGTGAGTAGAGTTCTATTGAGTATGGGCAAACACCGTGGCGGTTTGAAAACTAAGCTGAATAAACGTATAGCCCACGTAAGGTGGCTAATA…	2.72757	0.00422844	15.3497	7	18,TATGAAAACCTGACATTAAG; 4011 of 4121,1.00793,DM412_I_Gypsy,DM412_I_Gypsy	18,GATGAAAACCTGACATTAAG; 4011 of 4121,2.31044,.,TABOR_LTR_Gypsy,.,.,DM412_I_Gypsy,DMRT1B_R1,GYPSY5_I_Gypsy,.,.,DM412_I_Gypsy,DM412_I_Gypsy,STALKER2_I_Gypsy,TABOR_LTR_Gypsy,.,.,.,DM412_I_Gypsy,TV1I_Gypsy,DM412_I_Gypsy,DM412_I_Gypsy,STALKER2_I_Gypsy,MDG1_I_Gypsy,.,STALKER2_I_Gypsy,MDG1_I_Gypsy,STALKER2_I_Gypsy,STALKER2_I_Gypsy,.,MDG1_I_Gypsy,DM412_I_Gypsy,STALKER2_I_Gypsy	19,AACGATATGAGCCATTGCTG; 4077 of 4121,1.00793,TABOR_LTR_Gypsy,DM412_I_Gypsy,MAX_I_BEL,GYPSY6_I_Gypsy,DM412_I_Gypsy,BOOKEND_3412.i1,CIRCE_LTR_Retrotransposon,LOC120284738,TAHRE_Jockey,TART_B1_Jockey,DM412_I_Gypsy,.,.,DM412B_LTR_Gypsy,.,DM412_I_Gypsy,.,.,BOOKEND_46.i1_2,DM412_I_Gypsy,DM412_I_Gypsy,DM412_I_Gypsy,DM412_I_Gypsy,DM412_I_Gypsy,DM412_I_Gypsy,BOOKEND_1601.i1,DM412_I_Gypsy,.,R1_DM_Non-LTR,…	19,TGTTATTAAAGCCTCTACCG; 2608 of 4121,3.09658,DM412_I_Gypsy,DM412_I_Gypsy,hp-CG18854-2,DM412_I_Gypsy,BOOKEND_46.i1_2,DM412_I_Gypsy,DM412_I_Gypsy,BOOKEND_1601.i1,DM412_I_Gypsy,TABOR_LTR_Gypsy,DM412_I_Gypsy,DM412_I_Gypsy,LOC120284738,TAHRE_Jockey,MAX_I_BEL,GYPSY6_I_Gypsy,.,DM412_I_Gypsy,TART_B1_Jockey,.,.,.,DM412_I_Gypsy,BOOKEND_3412.i1,CIRCE_LTR_Retrotransposon,DM412_I_Gypsy,.,R1_DM_Non-LTR,DM412_…	19,TACATTGGCTGTAGAGTCCA; 1163 of 4121,1.8189,DM412_I_Gypsy,DM412_I_Gypsy,.,DM412_I_Gypsy,.,DM412_I_Gypsy,.,TART_B1_Jockey,.,DMRT1B_R1,DM412_I_Gypsy,DM412_I_Gypsy,BOOKEND_1424.i1,DM412_I_Gypsy,BOOKEND_3412.i1,CIRCE_LTR_Retrotransposon,DM412_I_Gypsy,BOOKEND_1601.i1,DM412_I_Gypsy,MAX_I_BEL,LOC120284738,TAHRE_Jockey,DM412_I_Gypsy,TABOR_LTR_Gypsy,GYPSY6_I_Gypsy,BOOKEND_46.i1_2,DM412_I_Gypsy,DM412_I_Gy…	19,TGCCAGCTCAACGTCTACAG; 17 of 4121,4.95273,BOOKEND_1424.i1,DM412_I_Gypsy,DM412_I_Gypsy,MAX_I_BEL,TAHRE_Jockey,DM412_I_Gypsy,DM412_I_Gypsy,GYPSY6_I_Gypsy,TAHRE_Jockey,DM412_I_Gypsy,DM412_I_Gypsy,DM412_I_Gypsy,MAX_I_BEL,GYPSY6_I_Gypsy,BOOKEND_1601.i1,DM412_I_Gypsy,DM412_I_Gypsy,BOOKEND_1601.i1,DM412_I_Gypsy,BOOKEND_46.i1_2,DM412_I_Gypsy,DM412_I_Gypsy,.,.,.,GTWIN_I_Gypsy,ACCORD2_I_Gypsy,ACCORD2_I_G…	19,TACTATGGTTGGAATTTCTA; 1785 of 4121,1.15522,DM412_I_Gypsy,DM412_I_Gypsy,hp-CG18854-2,DM412_I_Gypsy,BOOKEND_46.i1_2,DM412_I_Gypsy,DM412_I_Gypsy,BOOKEND_1601.i1,DM412_I_Gypsy,TABOR_LTR_Gypsy,GYPSY6_I_Gypsy,DM412_I_Gypsy,DM412_I_Gypsy,LOC120284738,TAHRE_Jockey,MAX_I_BEL,DM412_I_Gypsy,.,DM412_I_Gypsy,DM412_I_Gypsy,DM412_I_Gypsy,DM412_I_Gypsy,DM412_I_Gypsy,.,.,.,.,DM412_I_Gypsy,.,BOOKEND_3476-IT.i1,…
	g2-g20	LOC123327090	LOC123327090;XM_044922491.1; ATGTATCGTCAGATCTGGGTCGATCCGAAACATACCCCGTTTCAGAGAATTCTGTTCCGAAACAAGGAAGGAGATATCCGAGACTTCGAATTAAAAACAGTTACCTTCGGGGTCAACTGCGCCCCCTTCCTCGCCATTCGAGTCTTGCAACAGCTGGCAGAGGATATCCAAGTGCCATTTCCAAATGCCAGCCGCATCATCCAGCAGCACATGTACGTCGACGACGTGCTGGCAGGGGCGAATTCCGTAATCGAAGCCCAAAGTTCAATTCGAGAGTTGCAAGCAGCCCTAAGTGCCTCCGGGTTTCCGCTGAGAAAGTGGACCTCGAACAACAAAGGCGTCCTTAAAGACGTCCCGGCCGAACACCTCC…	2.1679	1.13561e-06	41.9589	9	19,GTTGAACATAGACCAGAACT; 1332 of 1941,6.09553,GYPSY6_I_Gypsy,.,LOC123327126,.,DMCR1A_CR1,.,.,.,MAX_I_BEL,.,.,LOC123327398,MAX_I_BEL,DNAREP1_DM_Helitron,LOC120285216,.,MAX_I_BEL,.,.,MAX_I_BEL,CG32700,SAR_DM_SAT,.,LOC123327199,MAX_I_BEL,MAX_I_BEL,LOC123327312,MAX_I_BEL,LOC123327090,MAX_I_BEL,.,GYPSY5_I_Gypsy,IDEFIX_LTR_Gypsy,DM297_LTR_Gypsy,STALKER3_LTR_Gypsy,.,.,.,LOC123327163,MAX_LTR_BEL,.,DM412_…	19,CAGAAACCGTGGTGCTCTAT; 736 of 1941,13.3232,.,LOC123327312,MAX_I_BEL,STALKER3_LTR_Gypsy,LOC123327090,MAX_I_BEL,.,.,.,.,.,.,.,QUASIMODO_I_Gypsy,MAX_I_BEL,.,QUASIMODO_I_Gypsy,MAX_LTR_BEL,DMCR1A_CR1,DM412_LTR_Gypsy,LOC123327398,MAX_I_BEL,.,.,LOC123327163,MAX_LTR_BEL,MAX_I_BEL,DNAREP1_DM_Helitron,BS_Jockey,.,LOC123327126,GYPSY6_I_Gypsy,MAX_I_BEL,GYPSY5_I_Gypsy,IDEFIX_LTR_Gypsy,MAX_LTR_BEL,MAX_I_BEL,…	19,CGTTGAACATAGACCAGAAC; 1333 of 1941,3.42841,.,.,MAX_I_BEL,CG32700,SAR_DM_SAT,.,LOC123327199,MAX_I_BEL,MAX_I_BEL,LOC123327312,MAX_I_BEL,LOC123327090,MAX_I_BEL,.,GYPSY5_I_Gypsy,IDEFIX_LTR_Gypsy,DM297_LTR_Gypsy,STALKER3_LTR_Gypsy,.,.,.,LOC123327163,MAX_LTR_BEL,.,DM412_LTR_Gypsy,QUASIMODO_I_Gypsy,MAX_I_BEL,MAX_LTR_BEL,.,.,.,GYPSY6_I_Gypsy,.,LOC123327126,.,DMCR1A_CR1,.,.,.,MAX_I_BEL,.,.,LOC123327398…	19,AACGCTCGAGAAAGTCGATG; 1287 of 1941,1.00793,GYPSY5_I_Gypsy,IDEFIX_LTR_Gypsy,DM297_LTR_Gypsy,STALKER3_LTR_Gypsy,.,.,.,MAX_I_BEL,CG32700,SAR_DM_SAT,.,LOC123327199,MAX_I_BEL,MAX_I_BEL,LOC123327312,MAX_I_BEL,LOC123327090,MAX_I_BEL,.,LOC123327059,MAX_LTR_BEL,.,MAX_LTR_BEL,MAX_I_BEL,LOC123327073,MAX_LTR_BEL,.,LOC123327197,MAX_LTR_BEL,.,LOC123327448,MAX_I_BEL,LOC123327399	19,TTTTGAACGGATTATGAACG; 563 of 1941,1.14281,MAX_I_BEL,DM297_LTR_Gypsy,.,.,CG32700,SAR_DM_SAT,.,GYPSY5_I_Gypsy,LOC123327199,MAX_I_BEL,MAX_I_BEL,.,.,LOC123327312,MAX_I_BEL,STALKER3_LTR_Gypsy,LOC123327090,MAX_I_BEL,.,.,.,.,MAX_LTR_BEL,.,.,.,MAX_I_BEL,.,.,BS_Jockey,LOC120285216,.,.,MAX_I_BEL,DNAREP1_DM_Helitron,GYPSY6_I_Gypsy,.,.,.,.,LOC123327126,LOC123327398,MAX_I_BEL,IDEFIX_LTR_Gypsy,MAX_LTR_BEL,L…	19,TCGCTTTGTATAGGAGGGTT; 491 of 1941,1.16764,.,CG32700,SAR_DM_SAT,.,GYPSY5_I_Gypsy,LOC123327199,MAX_I_BEL,MAX_I_BEL,.,.,LOC123327312,MAX_I_BEL,STALKER3_LTR_Gypsy,LOC123327090,MAX_I_BEL,.,.,.,.,.,MAX_LTR_BEL,QUASIMODO_I_Gypsy,.,MAX_I_BEL,.,MAX_I_BEL,DNAREP1_DM_Helitron,GYPSY6_I_Gypsy,.,.,.,.,LOC123327126,LOC123327398,MAX_I_BEL,IDEFIX_LTR_Gypsy,MAX_LTR_BEL,MAX_I_BEL,DM297_LTR_Gypsy,.,IDEFIX_LTR_Gyp…	19,TGCAAGACTCGAATGGCGAG; 139 of 1941,12.7944,MAX_I_BEL,.,.,LOC123327312,MAX_I_BEL,MAX_LTR_BEL,DMCR1A_CR1,.,QUASIMODO_I_Gypsy,MAX_I_BEL,.,.,LOC120285216,.,QUASIMODO_I_Gypsy,.,.,MAX_I_BEL,DNAREP1_DM_Helitron,.,BS_Jockey,MAX_LTR_BEL,.,MAX_I_BEL,.,LOC123327398,MAX_I_BEL,MAX_I_BEL,.,.,.,.,DM412_LTR_Gypsy,.,GYPSY6_I_Gypsy,.,STALKER3_LTR_Gypsy,LOC123327090,MAX_I_BEL,IDEFIX_LTR_Gypsy,MAX_LTR_BEL,MAX_I_BE…	19,AACTATGTCTGGAGGAACGA; 467 of 1941,1.69644,MAX_LTR_BEL,DMCR1A_CR1,QUASIMODO_I_Gypsy,MAX_I_BEL,DM412_LTR_Gypsy,IDEFIX_LTR_Gypsy,MAX_LTR_BEL,MAX_I_BEL,DM297_LTR_Gypsy,.,.,CG32700,SAR_DM_SAT,.,GYPSY5_I_Gypsy,.,LOC123327199,MAX_I_BEL,MAX_I_BEL,.,.,LOC123327312,MAX_I_BEL,STALKER3_LTR_Gypsy,LOC123327090,MAX_I_BEL,.,LOC123327197,MAX_LTR_BEL,.,.,LOC123327399,LOC123327059,MAX_LTR_BEL,MAX_I_BEL,MAX_LTR_B…	19,TGGAGGAACGAAATAGAATT; 458 of 1941,1.30252,CG32700,SAR_DM_SAT,.,GYPSY5_I_Gypsy,.,LOC123327199,MAX_I_BEL,MAX_I_BEL,.,.,LOC123327312,MAX_I_BEL,STALKER3_LTR_Gypsy,LOC123327090,MAX_I_BEL,.,MAX_LTR_BEL,DMCR1A_CR1,QUASIMODO_I_Gypsy,MAX_I_BEL,DM412_LTR_Gypsy,IDEFIX_LTR_Gypsy,MAX_LTR_BEL,MAX_I_BEL,DM297_LTR_Gypsy,.,.,MAX_LTR_BEL,LOC123327073,MAX_LTR_BEL,.,MAX_I_BEL,LOC123327448,MAX_I_BEL,LOC123327078,M…
	g2-g17	LOC6726042_CG8117	LOC6726042_CG8117;XM_039297438.2; TCTCATTCTCCTCTCAACAATCTAACAATCACAATCTAAGAATCACAATCTAACAATCACAATCTAACAATTGTGCTTTCTGTTTTCGTTGAATAAATTCACTTGACTTTCTTTCGATTTTGCTGCCATGTCCTTCGAAGTTCGCATGAAGTGCCGCGAAATGTTGGCTGCCGCCTTGAAATCGGGTCCTATGCCGCCAGGATGTGGCGATCCACATGACAAGGCCGCCCAACTGGAGGATGCCATCTACGGGGAGCTGTCCAGCTGCCAGGTCAAATACAAGAATCGGATTCGTTCGCGTTTGGCCAACTTGCGCGATCCGAAGAATCCTGGCCTGCGCGAGAAGTTCCTTGTTGGCCTAATAA…	1.88802	3.52787e-20	7535.95	1	16,GAGTTGGCCAAACGCGAGGA; 302 of 871,7535.95,BOOKEND_2064.i2,BOOKEND_2064.i3,hp-Oak1,BOOKEND_2064.i2,hp-Oak1,BOOKEND_2062.i1,BOOKEND_2062.i3,BOOKEND_2062.i4,BOOKEND_2062.i6,hp-CR32205,DNAREP1_DM_Helitron,hp-CR32207,hp-Oak2
	g2-g20	BOOKEND_886.i1_	BOOKEND_886.i1_;BOOKEND_886.i1; AATAAACGTCAAGTTCATATACATTGTCAGTAGAATATTTGGAGCTTCCAAATGCCAATATACTGATTCTAGCATCATACCATACCTTTCAGGCCTTTGTAATATAGAAGTAGCCCCGTGAAAACGCACTCAACTGCATTCGCTGTCGTATTTTAATTGGAGGCAACCGACAGCCAGAGGAAATGTAGGCCTGGTGCGCAGCGTAAGCGGCTCGGATGGACTGAGACGTGCCTTTCTCGATTTTATCAACGACCTGGGCGACACACCTTTTATAGACTGCATAGCAATAACTGTAATTAGCCCTGAGAATAGCCATGTTGCTTGCTGCCGCTTCGCCTGCTGACACAAGGCACTCTGAGCAGAGGTC…	1.84393	0.0370093	26.201	5	18,TCAACTGTTTGCGCCCTTCC; 650 of 867,3.57571,MAX_LTR_BEL,.,BATUMI_I_BEL,MAX_I_BEL,.,BS_Jockey,.,.,MAX_I_BEL,.,MAX_LTR_BEL,NINJA_LTR_LTR,.,.,.,.,.,.,.,BS_Jockey,DM412_I_Gypsy,.,.,MAX_LTR_BEL,.,BAGGINS1_Loa,MAX_LTR_BEL,MAX_I_BEL,MAX_I_BEL,MAX_I_BEL,MAX_LTR_BEL,MAX_LTR_BEL,DIVER2_LTR_BEL,MAX_LTR_BEL,MAX_LTR_BEL,MAX_I_BEL,.,.,DOC3_DM_Jockey,.,.,DOC3_DM_Jockey,.,.,.,BOOKEND_707.i1,PROTOP_B_P,.,MAX_I_BE…	19,CAGATCAACACTCCGGAATC; 456 of 867,1.13039,.,.,.,DNAREP1_DM_Helitron,DOC3_DM_Jockey,DMCR1A_CR1,.,.,BATUMI_I_BEL,BOOKEND_886.i1,.,BATUMI_LTR_BEL,INVADER2_I_Gypsy,LOC123327437,BATUMI_I_BEL,BATUMI_I_BEL,JOCKEY2_Jockey,.,DM297_LTR_Gypsy,QUASIMODO_I_Gypsy,BATUMI_I_BEL,STALKER4_LTR_Gypsy,.,NOMAD_LTR_Gypsy,GYPSY8_I_Gypsy,.,LOC123327432,INVADER1_LTR_Gypsy,BATUMI_I_BEL,.,BATUMI_I_BEL,QUASIMODO_I_Gypsy,.,…	19,TCCATCCAAAGCCACAGTAC; 562 of 867,3.63779,BATUMI_I_BEL,BATUMI_I_BEL,BATUMI_I_BEL,BURDOCK_I_Gypsy,.,BOOKEND_4477.i1,BOOKEND_4477.i6,BOOKEND_4477.i8,GTWIN_LTR_Gypsy,.,.,INVADER2_I_Gypsy,.,BATUMI_I_BEL,INVADER1_LTR_Gypsy,.,.,DNAREP1_DM_Helitron,.,BATUMI_I_BEL,.,DMCR1A_CR1,LOC123327437,BATUMI_I_BEL,BOOKEND_886.i1,.,JOCKEY2_Jockey,.,INVADER2_I_Gypsy,BATUMI_LTR_BEL,BATUMI_I_BEL,BATUMI_I_BEL,.,BATUMI_…	19,TCAGATCAACACTCCGGAAT; 457 of 867,6.77162,BATUMI_I_BEL,BATUMI_I_BEL,BATUMI_I_BEL,BURDOCK_I_Gypsy,.,BOOKEND_4477.i1,BOOKEND_4477.i6,BOOKEND_4477.i8,GTWIN_LTR_Gypsy,.,.,INVADER2_I_Gypsy,.,BATUMI_I_BEL,INVADER1_LTR_Gypsy,BATUMI_I_BEL,.,.,.,DNAREP1_DM_Helitron,DOC3_DM_Jockey,DMCR1A_CR1,BATUMI_I_BEL,.,.,.,BATUMI_I_BEL,BOOKEND_886.i1,.,BATUMI_LTR_BEL,INVADER2_I_Gypsy,LOC123327437,BATUMI_I_BEL,BATUMI_…	19,TCAACTGTTTGCGCCCTTCT; 650 of 867,11.0855,MAX_LTR_BEL,.,GYPSY5_I_Gypsy,STALKER3_LTR_Gypsy,lncRNA:CR44042=,.,.,.,TAHRE_Jockey,.,MAX_I_BEL,DM412_I_Gypsy,MAX_LTR_BEL,.,MAX_I_BEL,.,QUASIMODO_I_Gypsy,MAX_I_BEL,.,.,MAX_I_BEL,SAR_DM_SAT,MAX_I_BEL,MAX_I_BEL,MAX_I_BEL,.,.,.,TAHRE_Jockey,MAX_I_BEL,MAX_I_BEL,MAX_I_BEL,DMCR1A_CR1,GYPSY11_LTR_Gypsy,.,BOOKEND_886.i1,COPIA_DM_I,MAX_LTR_BEL,.,STALKER3_LTR_Gyps…
	g2-g20	BOOKEND_3221.i1_	BOOKEND_3221.i1_;BOOKEND_3221.i1; ATTCGTTACTTGGCACAGTTGTAAGACACATCACATTATTTAAAATTCTTACACGGCAAAAGCCGTGTTTCCAAATTTCGTACATTAAATAATCGGTTTTTTTGCCTTAACTATAAAAATAAAAGCCTGAATTTGGAATGTTATACCTTGTCGAGCGTCATGCGTTGCCCCCTGAAGGCCTTCTGCGCCACCATGTCTCTTGTCCGCCGCATGAACACGATGATCAAGCAGGGCGCCGCCCTGCCCTTCAACACCTCCTCCTGCTACGTCAATGCTACCAAGAGGTAGTCGACGGCTGCAACGCCTTCGTGCCCAACATCAATACCAGTATCGCCATCATGACATAAGCGCTTCCAAAAAATGGT…	1.81521	3.31155e-16	2320.35	170	16,TGTTCATCGCGCGCCTGTTC; 1302 of 2962,8.78748,BOOKEND_2648.i1,hp-Nmy,BOOKEND_2648.i1,hp-Nmy	16,TGTTCATCGCGCGCCTGTTC; 1197 of 2962,8.78748,BOOKEND_2648.i1,hp-Nmy,BOOKEND_2648.i1,hp-Nmy	16,TTCGAAAAACCGAATTGCTA; 892 of 2962,12.4004,CG14370,CG14370,BOOKEND_2648.i1,hp-Nmy,BOOKEND_3221-AS.i1,SAR_DM_SAT,BOOKEND_2648-AS.i1,hp-Nmy,LOC27206640	16,TTCTCTTGTGTAGTTAAGAC; 1101 of 2962,12.7323,CG14370,CG14370,BOOKEND_2648.i1,hp-Nmy,BOOKEND_2648.i1,hp-Nmy	16,ATGTGTCTTACAACTGTACC; 21 of 2962,9.03411,LOC120284992,BOOKEND_2594.i1,BOOKEND_2594-AS.i1,hp-Tmy,LOC120284992,BOOKEND_2594.i1,BOOKEND_2594-AS.i1,hp-Tmy	17,GAATGTAGCTACATATTGAA; 1015 of 2962,4.65815,CG14370,CG14370,BOOKEND_2648.i1,hp-Nmy,BOOKEND_2648.i1,hp-Nmy	17,TTTCTCTTGTGTAGTTAAGA; 1102 of 2962,19.346,CG14370,CG14370,BOOKEND_2648.i1,hp-Nmy,BOOKEND_2648.i1,hp-Nmy	17,GTTCGAAAAACCGAATTGCT; 893 of 2962,4.60847,CG14370,CG14370,BOOKEND_2648.i1,hp-Nmy,BOOKEND_3221-AS.i1,SAR_DM_SAT,BOOKEND_2648-AS.i1,hp-Nmy,LOC27206640	17,GATGTGTCTTACAACTGTAC; 22 of 2962,4.14176,LOC120284992,BOOKEND_2594.i1,BOOKEND_2594-AS.i1,hp-Tmy,LOC120284992,BOOKEND_2594.i1,BOOKEND_2594-AS.i1,hp-Tmy	17,CTAGCTGTATACGTGTACTG; 875 of 2962,2.00345,LOC120284992,BOOKEND_2594-AS.i1,hp-Tmy,LOC120284992,BOOKEND_2594.i1,hp-Tmy	17,TTGTTCATCGCGCGCCTGTT; 1303 of 2962,11.5291,BOOKEND_2648.i1,hp-Nmy,BOOKEND_2648.i1,hp-Nmy	17,TTGTTCATCGCGCGCCTGTT; 1198 of 2962,11.5291,BOOKEND_2648.i1,hp-Nmy,BOOKEND_2648.i1,hp-Nmy	18,TTTGTTCATCGCGCGCCTGT; 1304 of 2962,17.6123,BOOKEND_2648.i1,hp-Nmy,BOOKEND_2648.i1,hp-Nmy	18,TTTGTTCATCGCGCGCCTGT; 1199 of 2962,17.6123,BOOKEND_2648.i1,hp-Nmy,BOOKEND_2648.i1,hp-Nmy	18,GGAATGTAGCTACATATTGA; 1016 of 2962,4.33872,CG14370,CG14370,BOOKEND_2648.i1,hp-Nmy,BOOKEND_2648.i1,hp-Nmy	18,TGATGTGTCTTACAACTGTA; 23 of 2962,68.9371,LOC120284992,BOOKEND_2594.i1,BOOKEND_2594-AS.i1,hp-Tmy,LOC120284992,BOOKEND_2594.i1,BOOKEND_2594-AS.i1,hp-Tmy	18,TTTTCTCTTGTGTAGTTAAG; 1103 of 2962,7.25076,CG14370,CG14370,BOOKEND_2648.i1,hp-Nmy,BOOKEND_2648.i1,hp-Nmy	19,TTCGCGGTAGATATTTTTCT; 1117 of 2962,15.449,CG14370,CG14370,BOOKEND_2648.i1,hp-Nmy,BOOKEND_3221.i5,BOOKEND_3221.i6,BOOKEND_3221.i7,BOOKEND_3221.i8,BOOKEND_3221.i1,BOOKEND_3221.i11,BOOKEND_3221.i16,SAR_DM_SAT,LOC27206640,BOOKEND_2648.i1,hp-Nmy	19,ACGGCATCGCTGGCATTACT; 1343 of 2962,5.78853,BOOKEND_3221.i5,BOOKEND_3221.i6,BOOKEND_3221.i7,BOOKEND_3221.i8,BOOKEND_3221.i1,BOOKEND_3221.i11,BOOKEND_3221.i16,SAR_DM_SAT,BOOKEND_2648.i1,hp-Nmy,LOC27206640,BOOKEND_2648.i1,hp-Nmy	19,TTTTGTTCATCGCGCGCCTG; 1305 of 2962,32.9885,BOOKEND_3221.i5,BOOKEND_3221.i6,BOOKEND_3221.i7,BOOKEND_3221.i8,BOOKEND_3221.i1,BOOKEND_3221.i11,BOOKEND_3221.i16,SAR_DM_SAT,BOOKEND_3221.i5,BOOKEND_3221.i6,BOOKEND_3221.i7,BOOKEND_3221.i8,BOOKEND_3221.i1,BOOKEND_3221.i11,BOOKEND_3221.i16,SAR_DM_SAT,BOOKEND_2648.i1,hp-Nmy,LOC27206640,BOOKEND_2648.i1,hp-Nmy,LOC27206640	19,TTTTGTTCATCGCGCGCCTG; 1200 of 2962,32.9885,BOOKEND_3221.i5,BOOKEND_3221.i6,BOOKEND_3221.i7,BOOKEND_3221.i8,BOOKEND_3221.i1,BOOKEND_3221.i11,BOOKEND_3221.i16,SAR_DM_SAT,BOOKEND_3221.i5,BOOKEND_3221.i6,BOOKEND_3221.i7,BOOKEND_3221.i8,BOOKEND_3221.i1,BOOKEND_3221.i11,BOOKEND_3221.i16,SAR_DM_SAT,BOOKEND_2648.i1,hp-Nmy,LOC27206640,BOOKEND_2648.i1,hp-Nmy,LOC27206640	19,GCATCGCTGGCATTACTGCC; 1340 of 2962,2.45774,BOOKEND_3221.i5,BOOKEND_3221.i6,BOOKEND_3221.i7,BOOKEND_3221.i8,BOOKEND_3221.i1,BOOKEND_3221.i11,BOOKEND_3221.i16,SAR_DM_SAT,BOOKEND_2648.i1,hp-Nmy,LOC27206640,BOOKEND_2648.i1,hp-Nmy	19,ATAGATTATTTTAGATTATT; 958 of 2962,7.75472,CG14370,CG14370,BOOKEND_2648.i1,hp-Nmy,BOOKEND_3221.i5,BOOKEND_3221.i6,BOOKEND_3221.i7,BOOKEND_3221.i8,BOOKEND_3221.i1,BOOKEND_3221.i11,BOOKEND_3221.i16,BOOKEND_3221-AS.i2,SAR_DM_SAT,BOOKEND_2648-AS.i1,BOOKEND_2648.i1,hp-Nmy	19,TGTTGTACACTTTATATGGT; 615 of 2962,2.45774,BOOKEND_3221.i1,BOOKEND_3221-AS.i2,BOOKEND_3221-AS.i3,SAR_DM_SAT,DNAREP1_DM_Helitron,BOOKEND_2594-AS.i1,hp-Tmy,DNAREP1_DM_Helitron,DNAREP1_DM_Helitron,BOOKEND_2648-AS.i1,SAR2_DM_SAT,LOC120284992,BOOKEND_2594.i1,hp-Tmy,DNAREP1_DM_Helitron,hp-ODox2,DNAREP1_DM_Helitron	19,TTGGCACGGCATCGCTGGCA; 1348 of 2962,18.6574,BOOKEND_2648.i1,hp-Nmy,BOOKEND_3221.i5,BOOKEND_3221.i6,BOOKEND_3221.i7,BOOKEND_3221.i8,BOOKEND_3221.i1,BOOKEND_3221.i11,BOOKEND_3221.i16,SAR_DM_SAT,BOOKEND_2648.i1,hp-Nmy,LOC27206640	19,GATGTTCCTTACGGAATGTA; 1028 of 2962,3.19592,CG14370,CG14370,BOOKEND_2648.i1,hp-Nmy,BOOKEND_3221.i5,BOOKEND_3221.i6,BOOKEND_3221.i7,BOOKEND_3221.i8,BOOKEND_3221.i1,BOOKEND_3221.i11,BOOKEND_3221.i16,SAR_DM_SAT,BOOKEND_2648.i1,hp-Nmy	19,TAGATTATTTTAGATTATTT; 957 of 2962,5.22248,BOOKEND_3221.i5,BOOKEND_3221.i6,BOOKEND_3221.i7,BOOKEND_3221.i8,BOOKEND_3221.i1,BOOKEND_3221.i11,BOOKEND_3221.i16,BOOKEND_3221-AS.i2,SAR_DM_SAT,CG14370,CG14370,BOOKEND_2648.i1,hp-Nmy,BOOKEND_2648-AS.i1,BOOKEND_2648.i1,hp-Nmy	19,TACGGAATGTAGCTACATAT; 1019 of 2962,26.3004,CG14370,CG14370,BOOKEND_2648.i1,hp-Nmy,BOOKEND_3221.i5,BOOKEND_3221.i6,BOOKEND_3221.i7,BOOKEND_3221.i8,BOOKEND_3221.i1,BOOKEND_3221.i11,BOOKEND_3221.i16,SAR_DM_SAT,BOOKEND_2648.i1,hp-Nmy	19,CGGTAGATATTTTTCTCTTG; 1113 of 2962,1.80648,CG14370,CG14370,BOOKEND_2648.i1,hp-Nmy,BOOKEND_3221.i5,BOOKEND_3221.i6,BOOKEND_3221.i7,BOOKEND_3221.i8,BOOKEND_3221.i1,BOOKEND_3221.i11,BOOKEND_3221.i16,SAR_DM_SAT,BOOKEND_2648.i1,hp-Nmy	19,TATACGTGTACGGCAAACCC; 868 of 2962,3.17108,BOOKEND_3221.i1,BOOKEND_3221-AS.i2,BOOKEND_3221-AS.i3,SAR_DM_SAT,LOC123327360,.,CG14370,CG14370,BOOKEND_2648.i1,hp-Nmy,BOOKEND_2648-AS.i1,hp-Nmy,LOC27206640,hp-ODox2,asRNA:CR43959,asRNA:CR43959,asRNA:CR43959	19,TCCTTACGGAATGTAGCTAC; 1023 of 2962,1.00793,BOOKEND_3221.i5,BOOKEND_3221.i6,BOOKEND_3221.i7,BOOKEND_3221.i8,BOOKEND_3221.i1,BOOKEND_3221.i11,BOOKEND_3221.i16,SAR_DM_SAT,CG14370,CG14370,BOOKEND_2648.i1,hp-Nmy,BOOKEND_2648.i1,hp-Nmy	19,CTCTCCGACGCCGATTTTGT; 1319 of 2962,33.984,BOOKEND_3221.i5,BOOKEND_3221.i6,BOOKEND_3221.i7,BOOKEND_3221.i8,BOOKEND_3221.i1,BOOKEND_3221.i11,BOOKEND_3221.i16,SAR_DM_SAT,BOOKEND_3221.i5,BOOKEND_3221.i6,BOOKEND_3221.i7,BOOKEND_3221.i8,BOOKEND_3221.i1,BOOKEND_3221.i11,BOOKEND_3221.i16,SAR_DM_SAT,BOOKEND_2648.i1,hp-Nmy,LOC27206640,BOOKEND_2648.i1,hp-Nmy,LOC27206640	19,CTCTCCGACGCCGATTTTGT; 1214 of 2962,33.984,BOOKEND_3221.i5,BOOKEND_3221.i6,BOOKEND_3221.i7,BOOKEND_3221.i8,BOOKEND_3221.i1,BOOKEND_3221.i11,BOOKEND_3221.i16,SAR_DM_SAT,BOOKEND_3221.i5,BOOKEND_3221.i6,BOOKEND_3221.i7,BOOKEND_3221.i8,BOOKEND_3221.i1,BOOKEND_3221.i11,BOOKEND_3221.i16,SAR_DM_SAT,BOOKEND_2648.i1,hp-Nmy,LOC27206640,BOOKEND_2648.i1,hp-Nmy,LOC27206640	19,TACGGCAAACCCCACGCCAA; 860 of 2962,7.9641,LOC123327360,.,CG14370,CG14370,BOOKEND_2648.i1,hp-Nmy,BOOKEND_3221.i1,BOOKEND_3221-AS.i2,BOOKEND_3221-AS.i3,SAR_DM_SAT,LOC27206640,hp-ODox2,asRNA:CR43959,asRNA:CR43959,asRNA:CR43959,BOOKEND_2648-AS.i1,hp-Nmy	19,CTGCCACTCTCCGACGCCGA; 1325 of 2962,28.3411,BOOKEND_3221.i5,BOOKEND_3221.i6,BOOKEND_3221.i7,BOOKEND_3221.i8,BOOKEND_3221.i1,BOOKEND_3221.i11,BOOKEND_3221.i16,SAR_DM_SAT,BOOKEND_3221.i5,BOOKEND_3221.i6,BOOKEND_3221.i7,BOOKEND_3221.i8,BOOKEND_3221.i1,BOOKEND_3221.i11,BOOKEND_3221.i16,SAR_DM_SAT,BOOKEND_2648.i1,hp-Nmy,LOC27206640,BOOKEND_2648.i1,hp-Nmy,LOC27206640	19,CTGCCACTCTCCGACGCCGA; 1220 of 2962,28.3411,BOOKEND_3221.i5,BOOKEND_3221.i6,BOOKEND_3221.i7,BOOKEND_3221.i8,BOOKEND_3221.i1,BOOKEND_3221.i11,BOOKEND_3221.i16,SAR_DM_SAT,BOOKEND_3221.i5,BOOKEND_3221.i6,BOOKEND_3221.i7,BOOKEND_3221.i8,BOOKEND_3221.i1,BOOKEND_3221.i11,BOOKEND_3221.i16,SAR_DM_SAT,BOOKEND_2648.i1,hp-Nmy,LOC27206640,BOOKEND_2648.i1,hp-Nmy,LOC27206640	19,TAGATTATTTTATCAAATTG; 947 of 2962,1.48706,BOOKEND_3221.i5,BOOKEND_3221.i6,BOOKEND_3221.i7,BOOKEND_3221.i8,BOOKEND_3221.i1,BOOKEND_3221.i11,BOOKEND_3221.i16,BOOKEND_3221-AS.i2,SAR_DM_SAT,CG14370,CG14370,BOOKEND_2648.i1,hp-Nmy,BOOKEND_2648-AS.i1,BOOKEND_2648.i1,hp-Nmy,LOC27206640	19,TATTTTATCAAATTGATGTG; 942 of 2962,12.7571,BOOKEND_3221.i5,BOOKEND_3221.i6,BOOKEND_3221.i7,BOOKEND_3221.i8,BOOKEND_3221.i1,BOOKEND_3221.i11,BOOKEND_3221.i16,BOOKEND_3221-AS.i2,SAR_DM_SAT,CG14370,CG14370,BOOKEND_2648.i1,hp-Nmy,BOOKEND_2648-AS.i1,BOOKEND_2648.i1,hp-Nmy,LOC27206640	19,GTGTCTTACAGCTGTCCCAA; 925 of 2962,4.46118,BOOKEND_3221.i5,BOOKEND_3221.i6,BOOKEND_3221.i7,BOOKEND_3221.i8,BOOKEND_3221.i1,BOOKEND_3221.i11,BOOKEND_3221.i16,BOOKEND_3221-AS.i2,SAR_DM_SAT,CG14370,CG14370,BOOKEND_2648.i1,hp-Nmy,BOOKEND_2648-AS.i1,BOOKEND_2648.i1,hp-Nmy,LOC27206640	19,CATTACTGCCACTCTCCGAC; 1330 of 2962,36.2076,BOOKEND_2648.i1,hp-Nmy,BOOKEND_3221.i5,BOOKEND_3221.i6,BOOKEND_3221.i7,BOOKEND_3221.i8,BOOKEND_3221.i1,BOOKEND_3221.i11,BOOKEND_3221.i16,SAR_DM_SAT,BOOKEND_2648.i1,hp-Nmy,LOC27206640	19,TTTGGTTTTGTTGGTGTCCA; 453 of 2962,1.48706,BOOKEND_3221.i1,SAR_DM_SAT,BOOKEND_2594-AS.i1,hp-Tmy,hp-ODox2,.,LOC120284992,BOOKEND_2594.i1,hp-Tmy	19,CGATTTTGTTCATCGCGCGC; 1308 of 2962,50.4642,BOOKEND_3221.i5,BOOKEND_3221.i6,BOOKEND_3221.i7,BOOKEND_3221.i8,BOOKEND_3221.i1,BOOKEND_3221.i11,BOOKEND_3221.i16,SAR_DM_SAT,BOOKEND_2648.i1,hp-Nmy,BOOKEND_3221.i5,BOOKEND_3221.i6,BOOKEND_3221.i7,BOOKEND_3221.i8,BOOKEND_3221.i1,BOOKEND_3221.i11,BOOKEND_3221.i16,SAR_DM_SAT,BOOKEND_2648.i1,hp-Nmy,LOC27206640,LOC27206640
	g2-g20	BOOKEND_3281.i2_	BOOKEND_3281.i2_;BOOKEND_3281.i2; ATATCGTTTCGCCTTTCATCTCAAACAGACAAAAATGGAGAACACTAAACTCAAAAACAAAAAACAAGGAGCGGCTCCCAAGAAGCCACCAGTGCGCGCTTTTCAGGCCAGCTATGATGAATATATCAATAAGATGCTAAATATGGTGCCGTCGGAGCTGGTCGATCCCACTCCGGACATCTACTCCATGTTCATACGCTTCGACGAGAAGTTCTTCCAAGAGCGCCTGGGCGCCGTCTCCCTGGAATGGAGCAAGAAGATGTACTCGTGCGCTGGAATCTGCTACCAGCGTGGCAATCGCTTCGTCAAGGAGGTGACCATTCGGCTCAGTGAGCCGCTGCTAAAGCTGCGTCCGCGCAAGGATC…	1.80079	1.44989e-46	148.766	34	16,TTTGAGCAAGTGGGCTGCAC; 1658 of 2170,7.53464,CG14026_tkv-AS.i1_tkv	16,ATGCGCTTCATCTTCTCAAA; 1724 of 2170,5.18695,CG14026_tkv-AS.i1_tkv	16,CTCGCTGGACAGCAGAGTAG; 1974 of 2170,3.36805,CG14026_tkv-AS.i1_tkv	16,CGTGCGCTCCTGACTGCTCA; 1440 of 2170,9.43874,CG14026_tkv-AS.i1_tkv,CG14026_tkv-AS.i1_tkv	16,CTCAATGATGGATTGGTCAG; 1587 of 2170,5.8382,CG14026_tkv-AS.i1_tkv,CG14026_tkv-AS.i1_tkv,CG14026_tkv-AS.i1_tkv	16,ATTGAGCAAGTGGGCTGCAC; 1658 of 2170,16.1269,CG14026_tkv-AS.i1_tkv,CG14026_tkv-AS.i1_tkv	16,CGATGGCGGTTCCAAGCACA; 1782 of 2170,1.16764,CG14026_tkv-AS.i1_tkv	16,CGTGCGCTCCTGACTGCTTA; 1440 of 2170,1.47464,CG14026_tkv-AS.i1_tkv	17,GACGGTCTGTTTGAAGAGAT; 2028 of 2170,1.64677,tkv,CG14026_tkv-AS.i1_tkv	17,GCGTGCGCTCCTGACTGCTC; 1441 of 2170,3.4905,CG14026_tkv-AS.i1_tkv,CG14026_tkv-AS.i1_tkv	17,GCGTGCGCTCCTGACTGCTT; 1441 of 2170,5.50637,CG14026_tkv-AS.i1_tkv	17,CCTCGCTGGACAGCAGAGTA; 1975 of 2170,1.15522,CG14026_tkv-AS.i1_tkv	18,CGACGGTCTGTTTGAAGAGA; 2029 of 2170,1.97861,tkv,CG14026_tkv-AS.i1_tkv	18,GGCGCTGACGCGGAGTAAGT; 1999 of 2170,2.05312,tkv,CG14026_tkv-AS.i1_tkv	18,TGCGTGCGCTCCTGACTGCT; 1442 of 2170,9.42632,CG14026_tkv-AS.i1_tkv,CG14026_tkv-AS.i1_tkv,CG14026_tkv-AS.i1_tkv	19,GGGACAGCCGACGGTCTGTT; 2037 of 2170,1.48706,mh,BOOKEND_3281.i2,tkv,CG14026_tkv-AS.i1_tkv	19,TGGGACAGCCGACGGTCTGT; 2038 of 2170,3.99447,BOOKEND_3281.i2,mh,tkv,CG14026_tkv-AS.i1_tkv	19,GTAAACGATGGCGGTTCCAA; 1787 of 2170,2.47016,CG14026_tkv-AS.i1_tkv	19,CAGGCCACATCTGGGACAGC; 2049 of 2170,2.83925,BOOKEND_3281.i2,mh,tkv,CG14026_tkv-AS.i1_tkv	19,TCTGGGACAGCCGACGGTCT; 2040 of 2170,4.96514,mh,BOOKEND_3281.i2,tkv,CG14026_tkv-AS.i1_tkv	19,CATCTGGGACAGCCGACGGT; 2042 of 2170,4.96515,BOOKEND_3281.i2,mh,tkv,CG14026_tkv-AS.i1_tkv	19,CTGCGTGCGCTCCTGACTGC; 1443 of 2170,17.5005,CG14026_tkv-AS.i1_tkv,CG14026_tkv-AS.i1_tkv,CG14026_tkv-AS.i1_tkv	19,GTCCTCGCTGGACAGCAGAG; 1977 of 2170,1.49948,BOOKEND_3281.i2,CG14026_tkv-AS.i1_tkv	19,CGGCGCTGACGCGGAGTAAG; 2000 of 2170,2.17557,BOOKEND_3281.i2,tkv,CG14026_tkv-AS.i1_tkv	19,ACAGCCGACGGTCTGTTTGA; 2034 of 2170,4.48602,mh,BOOKEND_3281.i2,tkv,CG14026_tkv-AS.i1_tkv	19,CTGGGACAGCCGACGGTCTG; 2039 of 2170,2.99896,mh,BOOKEND_3281.i2,tkv,CG14026_tkv-AS.i1_tkv	19,TCAGGCCACATCTGGGACAG; 2050 of 2170,2.36012,tkv,CG14026_tkv-AS.i1_tkv	19,GGCCACATCTGGGACAGCCG; 2047 of 2170,7.2028,mh,BOOKEND_3281.i2,tkv,CG14026_tkv-AS.i1_tkv	19,CGTCCTCGCTGGACAGCAGA; 1978 of 2170,1.64677,CG14026_tkv-AS.i1_tkv	19,ACATCTGGGACAGCCGACGG; 2043 of 2170,1.00793,BOOKEND_3281.i2,mh,tkv,CG14026_tkv-AS.i1_tkv	19,AGGCCACATCTGGGACAGCC; 2048 of 2170,5.46911,mh,BOOKEND_3281.i2,tkv,CG14026_tkv-AS.i1_tkv	19,TAAACGATGGCGGTTCCAAG; 1786 of 2170,3.50293,mh,BOOKEND_3281.i2,CG14026_tkv-AS.i1_tkv	19,CAGCCGACGGTCTGTTTGAA; 2033 of 2170,1.46223,mh,BOOKEND_3281.i2,tkv,CG14026_tkv-AS.i1_tkv	19,CACATCTGGGACAGCCGACG; 2044 of 2170,1.33977,BOOKEND_3281.i2,mh,tkv,CG14026_tkv-AS.i1_tkv
	g2-g20	BOOKEND_4546.i1_	BOOKEND_4546.i1_;BOOKEND_4546.i1; TCGACCAGAACATGTTCGAACAGAACATGTACGAACAGAACATGTTCGAACACAACATGTTTGAACAGAACATGTTCGTACAGATCTTATTCGAACAGAACATAATCGAACAGAACATGTTCGAAGAGAACATGTTCGAACAGAACATGTTCGAACAGAACATGTTCGAACAGAACATGTTCGAACAGAACATGTTCGAACAGAACAAGTCCGAACAGAACATGTTCGAACAGAACAAGTACGAAACTAACATGTTCGAACAGAACATGTTCGAACAGAACATGTTCGAACACAACATGTATGAACGGAACATGTTCGTACAGATCTTATTCGAACAGAACATAATCGAACAGAACATGTTCGAA…	1.77007	1.19966e-07	618.594	57	16,CTGTTCGAACATGTTCTGTT; 133 of 1042,14.8458,.,.,.,.,.,.,.,.,.,.,.,.,.,.,.,.,.,.,.,.,.,.,.,.,.,.,.,.,.,.,.,.,.,.,.,.,.,.,.,.,.,.,.,.,.,.,.,.,.,.,.,.,.,.,.,.,.,.,.,.,.,.,.,.,.,.,.,.,.,.,.,.,.,.,.,.,.,.,.,.,.,.,.,.,.,.,.,.,.,.,.,.,.,.,.,.,.,.,.,.,.,.,.,.,.,.,.,.,.,.,.,.,.,.,.,.,.,.,.,.,.,.,.,.,.,.,.,.,.,.,.,.,.,.,.,.,.,.,.,.,.,.,.,.,.,.,.,.,.,.,.,.,.,.,.,.,.,.,.,.,.,.,.,.,.,.,.,.,.,.,.,.,.,.,.,.,.,…	17,CTGTTCGAACATGTTCTGTT; 933 of 1042,14.8458,.,.,.,.,.,.,.,.,.,.,.,.,.,.,.,.,.,.,.,.,.,.,.,.,.,.,.,.,.,.,.,.,.,.,.,.,.,.,.,.,.,.,.,.,.,.,.,.,.,.,.,.,.,.,.,.,.,.,.,.,.,.,.,.,.,.,.,.,.,.,.,.,.,.,.,.,.,.,.,.,.,.,.,.,.,.,.,.,.,.,.,.,.,.,.,.,.,.,.,.,.,.,.,.,.,.,.,.,.,.,.,.,.,.,.,.,.,.,.,.,.,.,.,.,.,.,.,.,.,.,.,.,.,.,.,.,.,.,.,.,.,.,.,.,.,.,.,.,.,.,.,.,.,.,.,.,.,.,.,.,.,.,.,.,.,.,.,.,.,.,.,.,.,.,.,.,.,…	17,CTGTTCGAACATGTTCTGTT; 13 of 1042,14.8458,.,.,.,.,.,.,.,.,.,.,.,.,.,.,.,.,.,.,.,.,.,.,.,.,.,.,.,.,.,.,.,.,.,.,.,.,.,.,.,.,.,.,.,.,.,.,.,.,.,.,.,.,.,.,.,.,.,.,.,.,.,.,.,.,.,.,.,.,.,.,.,.,.,.,.,.,.,.,.,.,.,.,.,.,.,.,.,.,.,.,.,.,.,.,.,.,.,.,.,.,.,.,.,.,.,.,.,.,.,.,.,.,.,.,.,.,.,.,.,.,.,.,.,.,.,.,.,.,.,.,.,.,.,.,.,.,.,.,.,.,.,.,.,.,.,.,.,.,.,.,.,.,.,.,.,.,.,.,.,.,.,.,.,.,.,.,.,.,.,.,.,.,.,.,.,.,.,.…	17,GTTCTGTTCGAACATGTTCT; 556 of 1042,9.32869,.,.,.,.,.,.,.,.,.,.,.,.,.,.,.,.,.,.,.,.,.,.,.,.,.,.,.,.,.,.,.,.,.,.,.,.,.,.,.,.,.,.,.,.,.,.,.,.,.,.,.,.,.,.,.,.,.,.,.,.,.,.,.,.,.,.,.,.,.,.,.,.,.,.,.,.,.,.,.,.,.,.,.,.,.,.,.,.,.,.,.,.,.,.,.,.,.,.,.,.,.,.,.,.,.,.,.,.,.,.,.,.,.,.,.,.,.,.,.,.,.,.,.,.,.,.,.,.,.,.,.,.,.,.,.,.,.,.,.,.,.,.,.,.,.,.,.,.,.,.,.,.,.,.,.,.,.,.,.,.,.,.,.,.,.,.,.,.,.,.,.,.,.,.,.,.,.,…	19,CTGTTCGAACATGTTCTGTT; 1033 of 1042,14.8458,.,.,.,.,.,.,.,.,.,.,.,.,.,.,.,.,.,.,.,.,.,.,.,.,.,.,.,.,.,.,.,.,.,.,.,.,.,.,.,.,.,.,.,.,.,.,.,.,.,.,.,.,.,.,.,.,.,.,.,.,.,.,.,.,.,.,.,.,.,.,.,.,.,.,.,.,.,.,.,.,.,.,.,.,.,.,.,.,.,.,.,.,.,.,.,.,.,.,.,.,.,.,.,.,.,.,.,.,.,.,.,.,.,.,.,.,.,.,.,.,.,.,.,.,.,.,.,.,.,.,.,.,.,.,.,.,.,.,.,.,.,.,.,.,.,.,.,.,.,.,.,.,.,.,.,.,.,.,.,.,.,.,.,.,.,.,.,.,.,.,.,.,.,.,.,.,.…	19,CTGTTCGAACATGTTCTGTT; 1003 of 1042,14.8458,.,.,.,.,.,.,.,.,.,.,.,.,.,.,.,.,.,.,.,.,.,.,.,.,.,.,.,.,.,.,.,.,.,.,.,.,.,.,.,.,.,.,.,.,.,.,.,.,.,.,.,.,.,.,.,.,.,.,.,.,.,.,.,.,.,.,.,.,.,.,.,.,.,.,.,.,.,.,.,.,.,.,.,.,.,.,.,.,.,.,.,.,.,.,.,.,.,.,.,.,.,.,.,.,.,.,.,.,.,.,.,.,.,.,.,.,.,.,.,.,.,.,.,.,.,.,.,.,.,.,.,.,.,.,.,.,.,.,.,.,.,.,.,.,.,.,.,.,.,.,.,.,.,.,.,.,.,.,.,.,.,.,.,.,.,.,.,.,.,.,.,.,.,.,.,.,.…	19,CTGTTCGAACATGTTCTGTT; 963 of 1042,14.8458,.,.,.,.,.,.,.,.,.,.,.,.,.,.,.,.,.,.,.,.,.,.,.,.,.,.,.,.,.,.,.,.,.,.,.,.,.,.,.,.,.,.,.,.,.,.,.,.,.,.,.,.,.,.,.,.,.,.,.,.,.,.,.,.,.,.,.,.,.,.,.,.,.,.,.,.,.,.,.,.,.,.,.,.,.,.,.,.,.,.,.,.,.,.,.,.,.,.,.,.,.,.,.,.,.,.,.,.,.,.,.,.,.,.,.,.,.,.,.,.,.,.,.,.,.,.,.,.,.,.,.,.,.,.,.,.,.,.,.,.,.,.,.,.,.,.,.,.,.,.,.,.,.,.,.,.,.,.,.,.,.,.,.,.,.,.,.,.,.,.,.,.,.,.,.,.,.,…	19,CTGTTCGAACATGTTCTGTT; 903 of 1042,14.8458,.,.,.,.,.,.,.,.,.,.,.,.,.,.,.,.,.,.,.,.,.,.,.,.,.,.,.,.,.,.,.,.,.,.,.,.,.,.,.,.,.,.,.,.,.,.,.,.,.,.,.,.,.,.,.,.,.,.,.,.,.,.,.,.,.,.,.,.,.,.,.,.,.,.,.,.,.,.,.,.,.,.,.,.,.,.,.,.,.,.,.,.,.,.,.,.,.,.,.,.,.,.,.,.,.,.,.,.,.,.,.,.,.,.,.,.,.,.,.,.,.,.,.,.,.,.,.,.,.,.,.,.,.,.,.,.,.,.,.,.,.,.,.,.,.,.,.,.,.,.,.,.,.,.,.,.,.,.,.,.,.,.,.,.,.,.,.,.,.,.,.,.,.,.,.,.,.,…	19,CTGTTCGAACATGTTCTGTT; 873 of 1042,14.8458,.,.,.,.,.,.,.,.,.,.,.,.,.,.,.,.,.,.,.,.,.,.,.,.,.,.,.,.,.,.,.,.,.,.,.,.,.,.,.,.,.,.,.,.,.,.,.,.,.,.,.,.,.,.,.,.,.,.,.,.,.,.,.,.,.,.,.,.,.,.,.,.,.,.,.,.,.,.,.,.,.,.,.,.,.,.,.,.,.,.,.,.,.,.,.,.,.,.,.,.,.,.,.,.,.,.,.,.,.,.,.,.,.,.,.,.,.,.,.,.,.,.,.,.,.,.,.,.,.,.,.,.,.,.,.,.,.,.,.,.,.,.,.,.,.,.,.,.,.,.,.,.,.,.,.,.,.,.,.,.,.,.,.,.,.,.,.,.,.,.,.,.,.,.,.,.,.,…	19,CTGTTCGAACATGTTCTGTT; 828 of 1042,14.8458,.,.,.,.,.,.,.,.,.,.,.,.,.,.,.,.,.,.,.,.,.,.,.,.,.,.,.,.,.,.,.,.,.,.,.,.,.,.,.,.,.,.,.,.,.,.,.,.,.,.,.,.,.,.,.,.,.,.,.,.,.,.,.,.,.,.,.,.,.,.,.,.,.,.,.,.,.,.,.,.,.,.,.,.,.,.,.,.,.,.,.,.,.,.,.,.,.,.,.,.,.,.,.,.,.,.,.,.,.,.,.,.,.,.,.,.,.,.,.,.,.,.,.,.,.,.,.,.,.,.,.,.,.,.,.,.,.,.,.,.,.,.,.,.,.,.,.,.,.,.,.,.,.,.,.,.,.,.,.,.,.,.,.,.,.,.,.,.,.,.,.,.,.,.,.,.,.,…	19,CTGTTCGAACATGTTCTGTT; 798 of 1042,14.8458,.,.,.,.,.,.,.,.,.,.,.,.,.,.,.,.,.,.,.,.,.,.,.,.,.,.,.,.,.,.,.,.,.,.,.,.,.,.,.,.,.,.,.,.,.,.,.,.,.,.,.,.,.,.,.,.,.,.,.,.,.,.,.,.,.,.,.,.,.,.,.,.,.,.,.,.,.,.,.,.,.,.,.,.,.,.,.,.,.,.,.,.,.,.,.,.,.,.,.,.,.,.,.,.,.,.,.,.,.,.,.,.,.,.,.,.,.,.,.,.,.,.,.,.,.,.,.,.,.,.,.,.,.,.,.,.,.,.,.,.,.,.,.,.,.,.,.,.,.,.,.,.,.,.,.,.,.,.,.,.,.,.,.,.,.,.,.,.,.,.,.,.,.,.,.,.,.,…	19,CTGTTCGAACATGTTCTGTT; 768 of 1042,14.8458,.,.,.,.,.,.,.,.,.,.,.,.,.,.,.,.,.,.,.,.,.,.,.,.,.,.,.,.,.,.,.,.,.,.,.,.,.,.,.,.,.,.,.,.,.,.,.,.,.,.,.,.,.,.,.,.,.,.,.,.,.,.,.,.,.,.,.,.,.,.,.,.,.,.,.,.,.,.,.,.,.,.,.,.,.,.,.,.,.,.,.,.,.,.,.,.,.,.,.,.,.,.,.,.,.,.,.,.,.,.,.,.,.,.,.,.,.,.,.,.,.,.,.,.,.,.,.,.,.,.,.,.,.,.,.,.,.,.,.,.,.,.,.,.,.,.,.,.,.,.,.,.,.,.,.,.,.,.,.,.,.,.,.,.,.,.,.,.,.,.,.,.,.,.,.,.,.,…	19,CTGTTCGAACATGTTCTGTT; 738 of 1042,14.8458,.,.,.,.,.,.,.,.,.,.,.,.,.,.,.,.,.,.,.,.,.,.,.,.,.,.,.,.,.,.,.,.,.,.,.,.,.,.,.,.,.,.,.,.,.,.,.,.,.,.,.,.,.,.,.,.,.,.,.,.,.,.,.,.,.,.,.,.,.,.,.,.,.,.,.,.,.,.,.,.,.,.,.,.,.,.,.,.,.,.,.,.,.,.,.,.,.,.,.,.,.,.,.,.,.,.,.,.,.,.,.,.,.,.,.,.,.,.,.,.,.,.,.,.,.,.,.,.,.,.,.,.,.,.,.,.,.,.,.,.,.,.,.,.,.,.,.,.,.,.,.,.,.,.,.,.,.,.,.,.,.,.,.,.,.,.,.,.,.,.,.,.,.,.,.,.,.,…	19,CTGTTCGAACATGTTCTGTT; 678 of 1042,14.8458,.,.,.,.,.,.,.,.,.,.,.,.,.,.,.,.,.,.,.,.,.,.,.,.,.,.,.,.,.,.,.,.,.,.,.,.,.,.,.,.,.,.,.,.,.,.,.,.,.,.,.,.,.,.,.,.,.,.,.,.,.,.,.,.,.,.,.,.,.,.,.,.,.,.,.,.,.,.,.,.,.,.,.,.,.,.,.,.,.,.,.,.,.,.,.,.,.,.,.,.,.,.,.,.,.,.,.,.,.,.,.,.,.,.,.,.,.,.,.,.,.,.,.,.,.,.,.,.,.,.,.,.,.,.,.,.,.,.,.,.,.,.,.,.,.,.,.,.,.,.,.,.,.,.,.,.,.,.,.,.,.,.,.,.,.,.,.,.,.,.,.,.,.,.,.,.,.,…	19,CTGTTCGAACATGTTCTGTT; 648 of 1042,14.8458,.,.,.,.,.,.,.,.,.,.,.,.,.,.,.,.,.,.,.,.,.,.,.,.,.,.,.,.,.,.,.,.,.,.,.,.,.,.,.,.,.,.,.,.,.,.,.,.,.,.,.,.,.,.,.,.,.,.,.,.,.,.,.,.,.,.,.,.,.,.,.,.,.,.,.,.,.,.,.,.,.,.,.,.,.,.,.,.,.,.,.,.,.,.,.,.,.,.,.,.,.,.,.,.,.,.,.,.,.,.,.,.,.,.,.,.,.,.,.,.,.,.,.,.,.,.,.,.,.,.,.,.,.,.,.,.,.,.,.,.,.,.,.,.,.,.,.,.,.,.,.,.,.,.,.,.,.,.,.,.,.,.,.,.,.,.,.,.,.,.,.,.,.,.,.,.,.,…	19,CTGTTCGAACATGTTCTGTT; 538 of 1042,14.8458,.,.,.,.,.,.,.,.,.,.,.,.,.,.,.,.,.,.,.,.,.,.,.,.,.,.,.,.,.,.,.,.,.,.,.,.,.,.,.,.,.,.,.,.,.,.,.,.,.,.,.,.,.,.,.,.,.,.,.,.,.,.,.,.,.,.,.,.,.,.,.,.,.,.,.,.,.,.,.,.,.,.,.,.,.,.,.,.,.,.,.,.,.,.,.,.,.,.,.,.,.,.,.,.,.,.,.,.,.,.,.,.,.,.,.,.,.,.,.,.,.,.,.,.,.,.,.,.,.,.,.,.,.,.,.,.,.,.,.,.,.,.,.,.,.,.,.,.,.,.,.,.,.,.,.,.,.,.,.,.,.,.,.,.,.,.,.,.,.,.,.,.,.,.,.,.,.,…	19,CTGTTCGAACATGTTCTGTT; 508 of 1042,14.8458,.,.,.,.,.,.,.,.,.,.,.,.,.,.,.,.,.,.,.,.,.,.,.,.,.,.,.,.,.,.,.,.,.,.,.,.,.,.,.,.,.,.,.,.,.,.,.,.,.,.,.,.,.,.,.,.,.,.,.,.,.,.,.,.,.,.,.,.,.,.,.,.,.,.,.,.,.,.,.,.,.,.,.,.,.,.,.,.,.,.,.,.,.,.,.,.,.,.,.,.,.,.,.,.,.,.,.,.,.,.,.,.,.,.,.,.,.,.,.,.,.,.,.,.,.,.,.,.,.,.,.,.,.,.,.,.,.,.,.,.,.,.,.,.,.,.,.,.,.,.,.,.,.,.,.,.,.,.,.,.,.,.,.,.,.,.,.,.,.,.,.,.,.,.,.,.,.,…	19,CTGTTCGAACATGTTCTGTT; 478 of 1042,14.8458,.,.,.,.,.,.,.,.,.,.,.,.,.,.,.,.,.,.,.,.,.,.,.,.,.,.,.,.,.,.,.,.,.,.,.,.,.,.,.,.,.,.,.,.,.,.,.,.,.,.,.,.,.,.,.,.,.,.,.,.,.,.,.,.,.,.,.,.,.,.,.,.,.,.,.,.,.,.,.,.,.,.,.,.,.,.,.,.,.,.,.,.,.,.,.,.,.,.,.,.,.,.,.,.,.,.,.,.,.,.,.,.,.,.,.,.,.,.,.,.,.,.,.,.,.,.,.,.,.,.,.,.,.,.,.,.,.,.,.,.,.,.,.,.,.,.,.,.,.,.,.,.,.,.,.,.,.,.,.,.,.,.,.,.,.,.,.,.,.,.,.,.,.,.,.,.,.,…	19,CTGTTCGAACATGTTCTGTT; 448 of 1042,14.8458,.,.,.,.,.,.,.,.,.,.,.,.,.,.,.,.,.,.,.,.,.,.,.,.,.,.,.,.,.,.,.,.,.,.,.,.,.,.,.,.,.,.,.,.,.,.,.,.,.,.,.,.,.,.,.,.,.,.,.,.,.,.,.,.,.,.,.,.,.,.,.,.,.,.,.,.,.,.,.,.,.,.,.,.,.,.,.,.,.,.,.,.,.,.,.,.,.,.,.,.,.,.,.,.,.,.,.,.,.,.,.,.,.,.,.,.,.,.,.,.,.,.,.,.,.,.,.,.,.,.,.,.,.,.,.,.,.,.,.,.,.,.,.,.,.,.,.,.,.,.,.,.,.,.,.,.,.,.,.,.,.,.,.,.,.,.,.,.,.,.,.,.,.,.,.,.,.,…	19,CTGTTCGAACATGTTCTGTT; 418 of 1042,14.8458,.,.,.,.,.,.,.,.,.,.,.,.,.,.,.,.,.,.,.,.,.,.,.,.,.,.,.,.,.,.,.,.,.,.,.,.,.,.,.,.,.,.,.,.,.,.,.,.,.,.,.,.,.,.,.,.,.,.,.,.,.,.,.,.,.,.,.,.,.,.,.,.,.,.,.,.,.,.,.,.,.,.,.,.,.,.,.,.,.,.,.,.,.,.,.,.,.,.,.,.,.,.,.,.,.,.,.,.,.,.,.,.,.,.,.,.,.,.,.,.,.,.,.,.,.,.,.,.,.,.,.,.,.,.,.,.,.,.,.,.,.,.,.,.,.,.,.,.,.,.,.,.,.,.,.,.,.,.,.,.,.,.,.,.,.,.,.,.,.,.,.,.,.,.,.,.,.,…	19,CTGTTCGAACATGTTCTGTT; 388 of 1042,14.8458,.,.,.,.,.,.,.,.,.,.,.,.,.,.,.,.,.,.,.,.,.,.,.,.,.,.,.,.,.,.,.,.,.,.,.,.,.,.,.,.,.,.,.,.,.,.,.,.,.,.,.,.,.,.,.,.,.,.,.,.,.,.,.,.,.,.,.,.,.,.,.,.,.,.,.,.,.,.,.,.,.,.,.,.,.,.,.,.,.,.,.,.,.,.,.,.,.,.,.,.,.,.,.,.,.,.,.,.,.,.,.,.,.,.,.,.,.,.,.,.,.,.,.,.,.,.,.,.,.,.,.,.,.,.,.,.,.,.,.,.,.,.,.,.,.,.,.,.,.,.,.,.,.,.,.,.,.,.,.,.,.,.,.,.,.,.,.,.,.,.,.,.,.,.,.,.,.,…	19,CTGTTCGAACATGTTCTGTT; 358 of 1042,14.8458,.,.,.,.,.,.,.,.,.,.,.,.,.,.,.,.,.,.,.,.,.,.,.,.,.,.,.,.,.,.,.,.,.,.,.,.,.,.,.,.,.,.,.,.,.,.,.,.,.,.,.,.,.,.,.,.,.,.,.,.,.,.,.,.,.,.,.,.,.,.,.,.,.,.,.,.,.,.,.,.,.,.,.,.,.,.,.,.,.,.,.,.,.,.,.,.,.,.,.,.,.,.,.,.,.,.,.,.,.,.,.,.,.,.,.,.,.,.,.,.,.,.,.,.,.,.,.,.,.,.,.,.,.,.,.,.,.,.,.,.,.,.,.,.,.,.,.,.,.,.,.,.,.,.,.,.,.,.,.,.,.,.,.,.,.,.,.,.,.,.,.,.,.,.,.,.,.,…	19,CTGTTCGAACATGTTCTGTT; 283 of 1042,14.8458,.,.,.,.,.,.,.,.,.,.,.,.,.,.,.,.,.,.,.,.,.,.,.,.,.,.,.,.,.,.,.,.,.,.,.,.,.,.,.,.,.,.,.,.,.,.,.,.,.,.,.,.,.,.,.,.,.,.,.,.,.,.,.,.,.,.,.,.,.,.,.,.,.,.,.,.,.,.,.,.,.,.,.,.,.,.,.,.,.,.,.,.,.,.,.,.,.,.,.,.,.,.,.,.,.,.,.,.,.,.,.,.,.,.,.,.,.,.,.,.,.,.,.,.,.,.,.,.,.,.,.,.,.,.,.,.,.,.,.,.,.,.,.,.,.,.,.,.,.,.,.,.,.,.,.,.,.,.,.,.,.,.,.,.,.,.,.,.,.,.,.,.,.,.,.,.,.,…	19,CTGTTCGAACATGTTCTGTT; 223 of 1042,14.8458,.,.,.,.,.,.,.,.,.,.,.,.,.,.,.,.,.,.,.,.,.,.,.,.,.,.,.,.,.,.,.,.,.,.,.,.,.,.,.,.,.,.,.,.,.,.,.,.,.,.,.,.,.,.,.,.,.,.,.,.,.,.,.,.,.,.,.,.,.,.,.,.,.,.,.,.,.,.,.,.,.,.,.,.,.,.,.,.,.,.,.,.,.,.,.,.,.,.,.,.,.,.,.,.,.,.,.,.,.,.,.,.,.,.,.,.,.,.,.,.,.,.,.,.,.,.,.,.,.,.,.,.,.,.,.,.,.,.,.,.,.,.,.,.,.,.,.,.,.,.,.,.,.,.,.,.,.,.,.,.,.,.,.,.,.,.,.,.,.,.,.,.,.,.,.,.,.,…	19,CTGTTCGAACATGTTCTGTT; 193 of 1042,14.8458,.,.,.,.,.,.,.,.,.,.,.,.,.,.,.,.,.,.,.,.,.,.,.,.,.,.,.,.,.,.,.,.,.,.,.,.,.,.,.,.,.,.,.,.,.,.,.,.,.,.,.,.,.,.,.,.,.,.,.,.,.,.,.,.,.,.,.,.,.,.,.,.,.,.,.,.,.,.,.,.,.,.,.,.,.,.,.,.,.,.,.,.,.,.,.,.,.,.,.,.,.,.,.,.,.,.,.,.,.,.,.,.,.,.,.,.,.,.,.,.,.,.,.,.,.,.,.,.,.,.,.,.,.,.,.,.,.,.,.,.,.,.,.,.,.,.,.,.,.,.,.,.,.,.,.,.,.,.,.,.,.,.,.,.,.,.,.,.,.,.,.,.,.,.,.,.,.,…	19,CTGTTCGAACATGTTCTGTT; 163 of 1042,14.8458,.,.,.,.,.,.,.,.,.,.,.,.,.,.,.,.,.,.,.,.,.,.,.,.,.,.,.,.,.,.,.,.,.,.,.,.,.,.,.,.,.,.,.,.,.,.,.,.,.,.,.,.,.,.,.,.,.,.,.,.,.,.,.,.,.,.,.,.,.,.,.,.,.,.,.,.,.,.,.,.,.,.,.,.,.,.,.,.,.,.,.,.,.,.,.,.,.,.,.,.,.,.,.,.,.,.,.,.,.,.,.,.,.,.,.,.,.,.,.,.,.,.,.,.,.,.,.,.,.,.,.,.,.,.,.,.,.,.,.,.,.,.,.,.,.,.,.,.,.,.,.,.,.,.,.,.,.,.,.,.,.,.,.,.,.,.,.,.,.,.,.,.,.,.,.,.,.,…	19,CTGTTCGAACATGTTCTGTT; 43 of 1042,14.8458,.,.,.,.,.,.,.,.,.,.,.,.,.,.,.,.,.,.,.,.,.,.,.,.,.,.,.,.,.,.,.,.,.,.,.,.,.,.,.,.,.,.,.,.,.,.,.,.,.,.,.,.,.,.,.,.,.,.,.,.,.,.,.,.,.,.,.,.,.,.,.,.,.,.,.,.,.,.,.,.,.,.,.,.,.,.,.,.,.,.,.,.,.,.,.,.,.,.,.,.,.,.,.,.,.,.,.,.,.,.,.,.,.,.,.,.,.,.,.,.,.,.,.,.,.,.,.,.,.,.,.,.,.,.,.,.,.,.,.,.,.,.,.,.,.,.,.,.,.,.,.,.,.,.,.,.,.,.,.,.,.,.,.,.,.,.,.,.,.,.,.,.,.,.,.,.,.,.…	19,GTTCTGTTCGAACATGTTCT; 1021 of 1042,9.32869,.,.,.,.,.,.,.,.,.,.,.,.,.,.,.,.,.,.,.,.,.,.,.,.,.,.,.,.,.,.,.,.,.,.,.,.,.,.,.,.,.,.,.,.,.,.,.,.,.,.,.,.,.,.,.,.,.,.,.,.,.,.,.,.,.,.,.,.,.,.,.,.,.,.,.,.,.,.,.,.,.,.,.,.,.,.,.,.,.,.,.,.,.,.,.,.,.,.,.,.,.,.,.,.,.,.,.,.,.,.,.,.,.,.,.,.,.,.,.,.,.,.,.,.,.,.,.,.,.,.,.,.,.,.,.,.,.,.,.,.,.,.,.,.,.,.,.,.,.,.,.,.,.,.,.,.,.,.,.,.,.,.,.,.,.,.,.,.,.,.,.,.,.,.,.,.,.…	19,GTTCTGTTCGAACATGTTCT; 936 of 1042,9.32869,.,.,.,.,.,.,.,.,.,.,.,.,.,.,.,.,.,.,.,.,.,.,.,.,.,.,.,.,.,.,.,.,.,.,.,.,.,.,.,.,.,.,.,.,.,.,.,.,.,.,.,.,.,.,.,.,.,.,.,.,.,.,.,.,.,.,.,.,.,.,.,.,.,.,.,.,.,.,.,.,.,.,.,.,.,.,.,.,.,.,.,.,.,.,.,.,.,.,.,.,.,.,.,.,.,.,.,.,.,.,.,.,.,.,.,.,.,.,.,.,.,.,.,.,.,.,.,.,.,.,.,.,.,.,.,.,.,.,.,.,.,.,.,.,.,.,.,.,.,.,.,.,.,.,.,.,.,.,.,.,.,.,.,.,.,.,.,.,.,.,.,.,.,.,.,.,.,…	19,GTTCTGTTCGAACATGTTCT; 906 of 1042,9.32869,.,.,.,.,.,.,.,.,.,.,.,.,.,.,.,.,.,.,.,.,.,.,.,.,.,.,.,.,.,.,.,.,.,.,.,.,.,.,.,.,.,.,.,.,.,.,.,.,.,.,.,.,.,.,.,.,.,.,.,.,.,.,.,.,.,.,.,.,.,.,.,.,.,.,.,.,.,.,.,.,.,.,.,.,.,.,.,.,.,.,.,.,.,.,.,.,.,.,.,.,.,.,.,.,.,.,.,.,.,.,.,.,.,.,.,.,.,.,.,.,.,.,.,.,.,.,.,.,.,.,.,.,.,.,.,.,.,.,.,.,.,.,.,.,.,.,.,.,.,.,.,.,.,.,.,.,.,.,.,.,.,.,.,.,.,.,.,.,.,.,.,.,.,.,.,.,.,…	19,GTTCTGTTCGAACATGTTCT; 876 of 1042,9.32869,.,.,.,.,.,.,.,.,.,.,.,.,.,.,.,.,.,.,.,.,.,.,.,.,.,.,.,.,.,.,.,.,.,.,.,.,.,.,.,.,.,.,.,.,.,.,.,.,.,.,.,.,.,.,.,.,.,.,.,.,.,.,.,.,.,.,.,.,.,.,.,.,.,.,.,.,.,.,.,.,.,.,.,.,.,.,.,.,.,.,.,.,.,.,.,.,.,.,.,.,.,.,.,.,.,.,.,.,.,.,.,.,.,.,.,.,.,.,.,.,.,.,.,.,.,.,.,.,.,.,.,.,.,.,.,.,.,.,.,.,.,.,.,.,.,.,.,.,.,.,.,.,.,.,.,.,.,.,.,.,.,.,.,.,.,.,.,.,.,.,.,.,.,.,.,.,.,…	19,GTTCTGTTCGAACATGTTCT; 831 of 1042,9.32869,.,.,.,.,.,.,.,.,.,.,.,.,.,.,.,.,.,.,.,.,.,.,.,.,.,.,.,.,.,.,.,.,.,.,.,.,.,.,.,.,.,.,.,.,.,.,.,.,.,.,.,.,.,.,.,.,.,.,.,.,.,.,.,.,.,.,.,.,.,.,.,.,.,.,.,.,.,.,.,.,.,.,.,.,.,.,.,.,.,.,.,.,.,.,.,.,.,.,.,.,.,.,.,.,.,.,.,.,.,.,.,.,.,.,.,.,.,.,.,.,.,.,.,.,.,.,.,.,.,.,.,.,.,.,.,.,.,.,.,.,.,.,.,.,.,.,.,.,.,.,.,.,.,.,.,.,.,.,.,.,.,.,.,.,.,.,.,.,.,.,.,.,.,.,.,.,.,…	19,GTTCTGTTCGAACATGTTCT; 801 of 1042,9.32869,.,.,.,.,.,.,.,.,.,.,.,.,.,.,.,.,.,.,.,.,.,.,.,.,.,.,.,.,.,.,.,.,.,.,.,.,.,.,.,.,.,.,.,.,.,.,.,.,.,.,.,.,.,.,.,.,.,.,.,.,.,.,.,.,.,.,.,.,.,.,.,.,.,.,.,.,.,.,.,.,.,.,.,.,.,.,.,.,.,.,.,.,.,.,.,.,.,.,.,.,.,.,.,.,.,.,.,.,.,.,.,.,.,.,.,.,.,.,.,.,.,.,.,.,.,.,.,.,.,.,.,.,.,.,.,.,.,.,.,.,.,.,.,.,.,.,.,.,.,.,.,.,.,.,.,.,.,.,.,.,.,.,.,.,.,.,.,.,.,.,.,.,.,.,.,.,.,…	19,GTTCTGTTCGAACATGTTCT; 771 of 1042,9.32869,.,.,.,.,.,.,.,.,.,.,.,.,.,.,.,.,.,.,.,.,.,.,.,.,.,.,.,.,.,.,.,.,.,.,.,.,.,.,.,.,.,.,.,.,.,.,.,.,.,.,.,.,.,.,.,.,.,.,.,.,.,.,.,.,.,.,.,.,.,.,.,.,.,.,.,.,.,.,.,.,.,.,.,.,.,.,.,.,.,.,.,.,.,.,.,.,.,.,.,.,.,.,.,.,.,.,.,.,.,.,.,.,.,.,.,.,.,.,.,.,.,.,.,.,.,.,.,.,.,.,.,.,.,.,.,.,.,.,.,.,.,.,.,.,.,.,.,.,.,.,.,.,.,.,.,.,.,.,.,.,.,.,.,.,.,.,.,.,.,.,.,.,.,.,.,.,.,…	19,GTTCTGTTCGAACATGTTCT; 741 of 1042,9.32869,.,.,.,.,.,.,.,.,.,.,.,.,.,.,.,.,.,.,.,.,.,.,.,.,.,.,.,.,.,.,.,.,.,.,.,.,.,.,.,.,.,.,.,.,.,.,.,.,.,.,.,.,.,.,.,.,.,.,.,.,.,.,.,.,.,.,.,.,.,.,.,.,.,.,.,.,.,.,.,.,.,.,.,.,.,.,.,.,.,.,.,.,.,.,.,.,.,.,.,.,.,.,.,.,.,.,.,.,.,.,.,.,.,.,.,.,.,.,.,.,.,.,.,.,.,.,.,.,.,.,.,.,.,.,.,.,.,.,.,.,.,.,.,.,.,.,.,.,.,.,.,.,.,.,.,.,.,.,.,.,.,.,.,.,.,.,.,.,.,.,.,.,.,.,.,.,.,…	19,GTTCTGTTCGAACATGTTCT; 681 of 1042,9.32869,.,.,.,.,.,.,.,.,.,.,.,.,.,.,.,.,.,.,.,.,.,.,.,.,.,.,.,.,.,.,.,.,.,.,.,.,.,.,.,.,.,.,.,.,.,.,.,.,.,.,.,.,.,.,.,.,.,.,.,.,.,.,.,.,.,.,.,.,.,.,.,.,.,.,.,.,.,.,.,.,.,.,.,.,.,.,.,.,.,.,.,.,.,.,.,.,.,.,.,.,.,.,.,.,.,.,.,.,.,.,.,.,.,.,.,.,.,.,.,.,.,.,.,.,.,.,.,.,.,.,.,.,.,.,.,.,.,.,.,.,.,.,.,.,.,.,.,.,.,.,.,.,.,.,.,.,.,.,.,.,.,.,.,.,.,.,.,.,.,.,.,.,.,.,.,.,.,…	19,GTTCTGTTCGAACATGTTCT; 651 of 1042,9.32869,.,.,.,.,.,.,.,.,.,.,.,.,.,.,.,.,.,.,.,.,.,.,.,.,.,.,.,.,.,.,.,.,.,.,.,.,.,.,.,.,.,.,.,.,.,.,.,.,.,.,.,.,.,.,.,.,.,.,.,.,.,.,.,.,.,.,.,.,.,.,.,.,.,.,.,.,.,.,.,.,.,.,.,.,.,.,.,.,.,.,.,.,.,.,.,.,.,.,.,.,.,.,.,.,.,.,.,.,.,.,.,.,.,.,.,.,.,.,.,.,.,.,.,.,.,.,.,.,.,.,.,.,.,.,.,.,.,.,.,.,.,.,.,.,.,.,.,.,.,.,.,.,.,.,.,.,.,.,.,.,.,.,.,.,.,.,.,.,.,.,.,.,.,.,.,.,.,…	19,GTTCTGTTCGAACATGTTCT; 511 of 1042,9.32869,.,.,.,.,.,.,.,.,.,.,.,.,.,.,.,.,.,.,.,.,.,.,.,.,.,.,.,.,.,.,.,.,.,.,.,.,.,.,.,.,.,.,.,.,.,.,.,.,.,.,.,.,.,.,.,.,.,.,.,.,.,.,.,.,.,.,.,.,.,.,.,.,.,.,.,.,.,.,.,.,.,.,.,.,.,.,.,.,.,.,.,.,.,.,.,.,.,.,.,.,.,.,.,.,.,.,.,.,.,.,.,.,.,.,.,.,.,.,.,.,.,.,.,.,.,.,.,.,.,.,.,.,.,.,.,.,.,.,.,.,.,.,.,.,.,.,.,.,.,.,.,.,.,.,.,.,.,.,.,.,.,.,.,.,.,.,.,.,.,.,.,.,.,.,.,.,.,…	19,GTTCTGTTCGAACATGTTCT; 481 of 1042,9.32869,.,.,.,.,.,.,.,.,.,.,.,.,.,.,.,.,.,.,.,.,.,.,.,.,.,.,.,.,.,.,.,.,.,.,.,.,.,.,.,.,.,.,.,.,.,.,.,.,.,.,.,.,.,.,.,.,.,.,.,.,.,.,.,.,.,.,.,.,.,.,.,.,.,.,.,.,.,.,.,.,.,.,.,.,.,.,.,.,.,.,.,.,.,.,.,.,.,.,.,.,.,.,.,.,.,.,.,.,.,.,.,.,.,.,.,.,.,.,.,.,.,.,.,.,.,.,.,.,.,.,.,.,.,.,.,.,.,.,.,.,.,.,.,.,.,.,.,.,.,.,.,.,.,.,.,.,.,.,.,.,.,.,.,.,.,.,.,.,.,.,.,.,.,.,.,.,.,…	19,GTTCTGTTCGAACATGTTCT; 451 of 1042,9.32869,.,.,.,.,.,.,.,.,.,.,.,.,.,.,.,.,.,.,.,.,.,.,.,.,.,.,.,.,.,.,.,.,.,.,.,.,.,.,.,.,.,.,.,.,.,.,.,.,.,.,.,.,.,.,.,.,.,.,.,.,.,.,.,.,.,.,.,.,.,.,.,.,.,.,.,.,.,.,.,.,.,.,.,.,.,.,.,.,.,.,.,.,.,.,.,.,.,.,.,.,.,.,.,.,.,.,.,.,.,.,.,.,.,.,.,.,.,.,.,.,.,.,.,.,.,.,.,.,.,.,.,.,.,.,.,.,.,.,.,.,.,.,.,.,.,.,.,.,.,.,.,.,.,.,.,.,.,.,.,.,.,.,.,.,.,.,.,.,.,.,.,.,.,.,.,.,.,…	19,GTTCTGTTCGAACATGTTCT; 421 of 1042,9.32869,.,.,.,.,.,.,.,.,.,.,.,.,.,.,.,.,.,.,.,.,.,.,.,.,.,.,.,.,.,.,.,.,.,.,.,.,.,.,.,.,.,.,.,.,.,.,.,.,.,.,.,.,.,.,.,.,.,.,.,.,.,.,.,.,.,.,.,.,.,.,.,.,.,.,.,.,.,.,.,.,.,.,.,.,.,.,.,.,.,.,.,.,.,.,.,.,.,.,.,.,.,.,.,.,.,.,.,.,.,.,.,.,.,.,.,.,.,.,.,.,.,.,.,.,.,.,.,.,.,.,.,.,.,.,.,.,.,.,.,.,.,.,.,.,.,.,.,.,.,.,.,.,.,.,.,.,.,.,.,.,.,.,.,.,.,.,.,.,.,.,.,.,.,.,.,.,.,…	19,GTTCTGTTCGAACATGTTCT; 391 of 1042,9.32869,.,.,.,.,.,.,.,.,.,.,.,.,.,.,.,.,.,.,.,.,.,.,.,.,.,.,.,.,.,.,.,.,.,.,.,.,.,.,.,.,.,.,.,.,.,.,.,.,.,.,.,.,.,.,.,.,.,.,.,.,.,.,.,.,.,.,.,.,.,.,.,.,.,.,.,.,.,.,.,.,.,.,.,.,.,.,.,.,.,.,.,.,.,.,.,.,.,.,.,.,.,.,.,.,.,.,.,.,.,.,.,.,.,.,.,.,.,.,.,.,.,.,.,.,.,.,.,.,.,.,.,.,.,.,.,.,.,.,.,.,.,.,.,.,.,.,.,.,.,.,.,.,.,.,.,.,.,.,.,.,.,.,.,.,.,.,.,.,.,.,.,.,.,.,.,.,.,…
	g2-g20	LOC27209153_mh	LOC27209153_mh;XM_039297637.2; CGCGCCAAACACGAGCATATATTTTTGCCCCAAAGACTGGTCACACTGCAGCGAAGCGCGAAATATTTTTCGAAGTATTTTTGTGGACCTAGAAATTGCGATACTAATTTCTGCAGAGGATTAGCCCAGGAGAGACAAGGCGACCATCATGTCAGATGCAGACTACTTGTTCGCGCTGAACCTGCAGAACCAGCTGAATGCTGAGTCAGACCAAAGTTACACAGCCGCGGATGCCAGCAAAGACACGGACTACCAGCTGGCACGCAGGATTCAGGCCCAAATGGACGAGGGCGAGGAGGGTGGTGATAGCGAGCTGGACAGCAGTATCCAGTTCGTCTACCCCAAATCGAATCAGCCAAAATCAACAA…	1.54951	2.11197e-12	430.508	71	16,ATATTCTGCGTGCGCTCCTG; 1667 of 2397,11.0376,CG14026_tkv-AS.i1_tkv,CG14026_tkv-AS.i1_tkv	16,TGGTCAGCTAGTTCCGTTGC; 1793 of 2397,1.15522,CG14026_tkv-AS.i1_tkv,CG14026_tkv-AS.i1_tkv,CG14026_tkv-AS.i1_tkv	16,AGCAAGTGGGCTGCACGGCG; 1873 of 2397,14.8475,CG14026_tkv-AS.i1_tkv,CG14026_tkv-AS.i1_tkv,CG14026_tkv-AS.i1_tkv	16,TCAAAGCAAATGGGACAGGA; 1928 of 2397,12.4128,CG14026_tkv-AS.i1_tkv,CG14026_tkv-AS.i1_tkv	16,CGATGGCGGTTCCAAGCACA; 2001 of 2397,1.16764,CG14026_tkv-AS.i1_tkv	17,GACGGTCTGTTTGAAGAGAT; 2250 of 2397,1.64677,tkv,CG14026_tkv-AS.i1_tkv	17,TTGGTCAGCTAGTTCCGTTG; 1794 of 2397,22.0735,CG14026_tkv-AS.i1_tkv,CG14026_tkv-AS.i1_tkv,CG14026_tkv-AS.i1_tkv	17,TGGCTTTCGATTTGGCGCAG; 2092 of 2397,2.33528,CG14026_tkv-AS.i1_tkv	17,TGCTCATGGTGTTCCTGCTA; 1645 of 2397,2.64229,CG14026_tkv-AS.i1_tkv	17,CTCAAAGCAAATGGGACAGG; 1929 of 2397,1.46223,CG14026_tkv-AS.i1_tkv	17,TTCAAAGCAAATGGGACAGG; 1929 of 2397,1.16764,CG14026_tkv-AS.i1_tkv	17,AAGTTCGTCCTCGCTGGACA; 2205 of 2397,1.64677,CG14026_tkv-AS.i1_tkv	17,GATATTCTGCGTGCGCTCCT; 1668 of 2397,8.60468,CG14026_tkv-AS.i1_tkv,CG14026_tkv-AS.i1_tkv	17,GAGCAAGTGGGCTGCACGGC; 1874 of 2397,1.00793,CG14026_tkv-AS.i1_tkv,CG14026_tkv-AS.i1_tkv,CG14026_tkv-AS.i1_tkv	18,TGATATTCTGCGTGCGCTCC; 1669 of 2397,9.8451,CG14026_tkv-AS.i1_tkv,CG14026_tkv-AS.i1_tkv	18,TCTCAAAGCAAATGGGACAG; 1930 of 2397,2.97412,CG14026_tkv-AS.i1_tkv	18,CGACGGTCTGTTTGAAGAGA; 2251 of 2397,1.97861,tkv,CG14026_tkv-AS.i1_tkv	18,ATGGCTTTCGATTTGGCGCA; 2093 of 2397,5.32181,CG14026_tkv-AS.i1_tkv	18,TAAGTTCGTCCTCGCTGGAC; 2206 of 2397,2.18799,CG14026_tkv-AS.i1_tkv	18,TGAGCAAGTGGGCTGCACGG; 1875 of 2397,13.3853,CG14026_tkv-AS.i1_tkv,CG14026_tkv-AS.i1_tkv,CG14026_tkv-AS.i1_tkv	18,ATTGGTCAGCTAGTTCCGTT; 1795 of 2397,18.9413,CG14026_tkv-AS.i1_tkv,CG14026_tkv-AS.i1_tkv,CG14026_tkv-AS.i1_tkv	18,CTGCTCATGGTGTTCCTGCT; 1646 of 2397,3.9448,CG14026_tkv-AS.i1_tkv	19,TTTGAGCAAGTGGGCTGCAC; 1877 of 2397,7.53464,CG14026_tkv-AS.i1_tkv	19,TGGATTGGTCAGCTAGTTCC; 1798 of 2397,9.91959,mh,CG14026_tkv-AS.i1_tkv,CG14026_tkv-AS.i1_tkv,CG14026_tkv-AS.i1_tkv	19,GGGACAGCCGACGGTCTGTT; 2259 of 2397,1.48706,mh,BOOKEND_3281.i2,tkv,CG14026_tkv-AS.i1_tkv	19,GAGTAAGTTCGTCCTCGCTG; 2209 of 2397,1.65919,mh,tkv,CG14026_tkv-AS.i1_tkv	19,TGGGACAGCCGACGGTCTGT; 2260 of 2397,3.99447,BOOKEND_3281.i2,mh,tkv,CG14026_tkv-AS.i1_tkv	19,GTAAACGATGGCGGTTCCAA; 2006 of 2397,2.47016,CG14026_tkv-AS.i1_tkv	19,TCATCTTCTCAAAGCAAATG; 1936 of 2397,2.29803,mh,CG14026_tkv-AS.i1_tkv	19,CGGAGTAAGTTCGTCCTCGC; 2211 of 2397,3.52776,mh,tkv,CG14026_tkv-AS.i1_tkv	19,CATCTTCTCAAAGCAAATGG; 1935 of 2397,2.69196,mh,CG14026_tkv-AS.i1_tkv	19,GCTTGATATTCTGCGTGCGC; 1672 of 2397,8.76265,mh,CG14026_tkv-AS.i1_tkv,CG14026_tkv-AS.i1_tkv	19,TCAATGATGGATTGGTCAGC; 1805 of 2397,4.33873,mh,CG14026_tkv-AS.i1_tkv,CG14026_tkv-AS.i1_tkv,CG14026_tkv-AS.i1_tkv	19,CAGGCCACATCTGGGACAGC; 2271 of 2397,2.83925,BOOKEND_3281.i2,mh,tkv,CG14026_tkv-AS.i1_tkv	19,TCTGGGACAGCCGACGGTCT; 2262 of 2397,4.96514,mh,BOOKEND_3281.i2,tkv,CG14026_tkv-AS.i1_tkv	19,CGCTTCATCTTCTCAAAGCA; 1940 of 2397,1.46223,mh,CG14026_tkv-AS.i1_tkv	19,ATGATGGATTGGTCAGCTAG; 1802 of 2397,5.97307,mh,CG14026_tkv-AS.i1_tkv,CG14026_tkv-AS.i1_tkv,CG14026_tkv-AS.i1_tkv	19,CATCTGGGACAGCCGACGGT; 2264 of 2397,4.96515,BOOKEND_3281.i2,mh,tkv,CG14026_tkv-AS.i1_tkv	19,TGACTGCTCATGGTGTTCCT; 1649 of 2397,8.43081,mh,CG14026_tkv-AS.i1_tkv	19,TTCATCTTCTCAAAGCAAAT; 1937 of 2397,4.46118,mh,CG14026_tkv-AS.i1_tkv	19,ATGCGCTTCATCTTCTCAAA; 1943 of 2397,5.18695,CG14026_tkv-AS.i1_tkv	19,ACTGCTCATGGTGTTCCTGC; 1647 of 2397,2.99896,mh,CG14026_tkv-AS.i1_tkv
	g2-g20	LOC6728541_CG17726	LOC6728541_CG17726;XM_002103850.4; TGGCCACCACCTATTCCAAAAACATTTCATTTATTTTTGTAGCAACTTTTTCGCCGGCCAAAAATGTTACGCGAGGCTCTTAGGATCGGCAGCAGGCGCTGGTACAGCTACAAGTCCGTCCGTCGTCCGAATCTGGGCGCCACTAGTGCTCCAAAGATGGAGCCGCCAAAGGAGCAGCCAGAGTCGTCCTCCAAAGCGGAGAGCGGAGATGGCAGCCTGGCCAAGCAGCTGCGGGCCAAAATTCTGTCCACCGGACCCATTCCTGTGGCCGAGTACATGCGCGAAGTGCTGACCAACCCCCAAGCTGGCTACTACATGAACCGGGATGTGTTCGGTCGAGAGGGCGACTTCATAACCTCGCCGG…	1.25169	1.08719e-11	122.634	34	18,TTGCGCCACTCGCTCACCAA; 412 of 1438,3.0238,LOC27208152,hp-scprB	18,AGTTGAAAGGGCGAGGGACA; 439 of 1438,1.31493,LOC27206801,hp-scprB,LOC27208152,hp-scprB	19,TCTCCGAAGATCTGTGATAT; 376 of 1438,2.97412,CG17726,hp-scprB	19,CATTTTGCGCCACTCGCTCA; 416 of 1438,1.18006,CG17726,LOC27208152,hp-scprB	19,GATATTTCCGGCGAGGTTAT; 361 of 1438,1.47464,CG17726,LOC27206801,hp-scprB,hp-scprB	19,AGATCTGTGATATTTCCGGC; 369 of 1438,3.01138,CG17726,LOC27206801,hp-scprB,hp-scprB	19,TTTTGCGCCACTCGCTCACC; 414 of 1438,1.8189,CG17726,LOC27208152,hp-scprB	19,ACATTTTGCGCCACTCGCTC; 417 of 1438,1.8189,LOC27208152,hp-scprB	19,CTCTCCGAAGATCTGTGATA; 377 of 1438,2.33528,CG17726,hp-scprB	19,ATATTTCCGGCGAGGTTATG; 360 of 1438,4.98998,LOC27206801,hp-scprB,CG17726,hp-scprB	19,CAGTTGAAAGGGCGAGGGAC; 440 of 1438,1.15522,LOC27206801,hp-scprB,CG17726,LOC27208152,hp-scprB	19,CCAAGCTCCACCAGTTGAAA; 451 of 1438,2.48257,CG17726,LOC27206801,hp-scprB,LOC27208152,hp-scprB	19,TGGACCAAGCTCCACCAGTT; 455 of 1438,5.13727,CG17726,hp-scprB,LOC27208152,hp-scprB	19,GACCAAGCTCCACCAGTTGA; 453 of 1438,1.30252,LOC27206801,hp-scprB,CG17726,LOC27208152,hp-scprB	19,AAGCTCCACCAGTTGAAAGG; 449 of 1438,4.1045,LOC27206801,hp-scprB,CG17726,LOC27208152,hp-scprB	19,TATTTCCGGCGAGGTTATGA; 359 of 1438,4.84269,CG17726,LOC27206801,hp-scprB,hp-scprB	19,TGATATTTCCGGCGAGGTTA; 362 of 1438,7.595,CG17726,LOC27206801,hp-scprB,hp-scprB	19,CTCCGAAGATCTGTGATATT; 375 of 1438,5.70333,CG17726,hp-scprB	19,CTGTGATATTTCCGGCGAGG; 365 of 1438,3.13383,LOC27206801,hp-scprB,CG17726,hp-scprB	19,TTTCCGGCGAGGTTATGAAG; 357 of 1438,1.00793,LOC27206801,hp-scprB,CG17726,hp-scprB	19,GAAGATCTGTGATATTTCCG; 371 of 1438,4.20385,LOC27206801,hp-scprB,CG17726,hp-scprB	19,CGAAGATCTGTGATATTTCC; 372 of 1438,12.6471,CG17726,LOC27206801,hp-scprB,hp-scprB	19,TCCGAAGATCTGTGATATTT; 374 of 1438,4.17901,CG17726,LOC27206801,hp-scprB,hp-scprB	19,TCTGTGATATTTCCGGCGAG; 366 of 1438,10.1397,CG17726,LOC27206801,hp-scprB,hp-scprB	19,ACCAGTTGAAAGGGCGAGGG; 442 of 1438,2.3477,LOC27206801,hp-scprB,CG17726,LOC27208152,hp-scprB	19,ATCTGTGATATTTCCGGCGA; 367 of 1438,2.45774,LOC27206801,hp-scprB,CG17726,hp-scprB	19,CCGAAGATCTGTGATATTTC; 373 of 1438,2.13832,CG17726,LOC27206801,hp-scprB,hp-scprB	19,TTTGCGCCACTCGCTCACCA; 413 of 1438,3.30596,CG17726,LOC27208152,hp-scprB	19,AAGATCTGTGATATTTCCGG; 370 of 1438,2.3477,CG17726,LOC27206801,hp-scprB,hp-scprB	19,CAAGCTCCACCAGTTGAAAG; 450 of 1438,1.32735,CG17726,LOC27206801,hp-scprB,LOC27208152,hp-scprB	19,GTGATATTTCCGGCGAGGTT; 363 of 1438,3.66263,LOC27206801,hp-scprB,CG17726,hp-scprB	19,TGTGATATTTCCGGCGAGGT; 364 of 1438,5.96066,LOC27206801,hp-scprB,CG17726,hp-scprB	19,CCAGTTGAAAGGGCGAGGGA; 441 of 1438,4.03172,CG17726,LOC27206801,hp-scprB,LOC27208152,hp-scprB	19,GATCTGTGATATTTCCGGCG; 368 of 1438,3.47809,LOC27206801,hp-scprB,CG17726,hp-scprB
	g2-g19	LOC6730524_ast	LOC6730524_ast;XM_016179349.3; GAACGGTCACGCTGAAGCATCGATATGCACATCGATAGTATCGCACTGCAAACTGACATCACTATTAGCACGCTTTTAAAGTTTGCGGAAAATAGGTAAATAGGAAATTGGGAATATAGGCAAGCGCCGGGAAAATGGGAGTCCGCGGCCTGACCAGTTACATAGCGCAGCGCGCGGAGATCTACCTGAAGCCGCACGAGCTGCACTCCACGGCGCTGGTCATCGACGGCGACAACCTGAGCTGCAATCTGTACAAGGATGTCACCGGGAGCTACTCCGCCTTCGGCGGCGACTACGACGACTTCTACCGCGCCGTGGTGCAGTTCTTCCAGGTCCTGGCCGAGTGCAACATTCGGCCCTACGTGCTC…	1.12016	9.37959e-12	33.7232	3	16,TCTTCCTCCTCCTGCTCTTC; 1347 of 2826,8.28352,CG14026_tkv-AS.i1_tkv,CG14026_tkv-AS.i1_tkv,BOOKEND_3327-AS.i1,CG14026_tkv-AS.i1_tkv	17,CTCTTCCTCCTCCTGCTCTT; 1348 of 2826,12.5602,CG14026_tkv-AS.i1_tkv,BOOKEND_3327-AS.i1,CG14026_tkv-AS.i1_tkv,CG14026_tkv-AS.i1_tkv	18,GCTCTTCCTCCTCCTGCTCT; 1349 of 2826,12.8795,CG14026_tkv-AS.i1_tkv,CG14026_tkv-AS.i1_tkv,CG14026_tkv-AS.i1_tkv,BOOKEND_3327-AS.i1
	g2-g20	BOOKEND_3327-AS.i1_	BOOKEND_3327-AS.i1_;BOOKEND_3327-AS.i1; AATAAACGTAATCCACACGAGTTGGCAGCACCTGCTATAGGAAACTTGTAATTTCGGCTGTCATTTTCATTTTACGATTGCACGTGAATTTATTTGGCTTACTTTTTAAAGAGAACTTTATTGCTAAACGATGTCGGAGAAAGAAAACATCCTCAACAACACCGCAGGTGGTTCCCCCGCGGAAGAGGACAAGCAGCAGGAGAAAGATCAGGAGAAGGAAAAGCAGGAAGAGCCGGCAAAGAAAAAATCTGAGGAGGACGGTTCTTCACCGCCACCAAAGCGCATGCGAGTCGACGATCCGGCCCGCGGAGAGCTGGCTCGGCTGTTCGTCGAGTTGGAGGTACAACAGGCAGAGCTGG…	1.07524	0.0351005	69.6841	7	16,TCCTCCTCCTGCTCTTCATG; 1022 of 1522,5.27215,CG14026_tkv-AS.i1_tkv,CG14026_tkv-AS.i1_tkv,CG14026_tkv-AS.i1_tkv	17,TTCCTCCTCCTGCTCTTCAT; 1023 of 1522,12.0083,CG14026_tkv-AS.i1_tkv,CG14026_tkv-AS.i1_tkv,CG14026_tkv-AS.i1_tkv	18,CTTCCTCCTCCTGCTCTTCA; 1024 of 1522,7.77956,CG14026_tkv-AS.i1_tkv,CG14026_tkv-AS.i1_tkv,CG14026_tkv-AS.i1_tkv	19,TCTTCCTCCTCCTGCTCTTC; 1025 of 1522,8.28352,CG14026_tkv-AS.i1_tkv,CG14026_tkv-AS.i1_tkv,BOOKEND_3327-AS.i1,CG14026_tkv-AS.i1_tkv	19,GGCTCTTCCTCCTCCTGCTC; 1028 of 1522,10.9009,CG14026_tkv-AS.i1_tkv,CG14026_tkv-AS.i1_tkv,CG14026_tkv-AS.i1_tkv	19,GCTCTTCCTCCTCCTGCTCT; 1027 of 1522,12.8795,CG14026_tkv-AS.i1_tkv,CG14026_tkv-AS.i1_tkv,CG14026_tkv-AS.i1_tkv,BOOKEND_3327-AS.i1	19,CTCTTCCTCCTCCTGCTCTT; 1026 of 1522,12.5602,CG14026_tkv-AS.i1_tkv,BOOKEND_3327-AS.i1,CG14026_tkv-AS.i1_tkv,CG14026_tkv-AS.i1_tkv
	g2-g19	BOOKEND_3230.i1_	BOOKEND_3230.i1_;BOOKEND_3230.i1; ATTCGTCACTTGGTACAGCTGTAAGTCACATCAGATTATTTAAAAAATTGCTAATAAAAAAAGCCAGAAAAAACCGAAACCGACAGTGATGAAGACGATGCACCAAGTGGCCCCGAAAGAGTAGAAATTTGAAGCGCAATGCTGCCTGCTTTTCAAAATTCACAGCTTTGCATTCGTTATACCAAATTATCATTTTATGCACTGCTTTTGTTTTTATTGGTTTGGAAATTAAAAATTAAAATGTTGGCC	0.975583	0.00390365	38.5554	3	16,TGTACCAAGTGACGAATGGG; 7 of 249,21.2128,LOC120284992,BOOKEND_2594.i1,BOOKEND_2594-AS.i1,hp-Tmy,LOC123327360,BOOKEND_3230.i1,LOC120284992,BOOKEND_2594.i1,BOOKEND_2594-AS.i1,hp-Tmy,asRNA:CR43959,asRNA:CR43959,asRNA:CR43959	17,CTGTACCAAGTGACGAATGG; 8 of 249,2.16316,LOC123327360,BOOKEND_3230.i1,LOC120284992,BOOKEND_2594.i1,BOOKEND_2594-AS.i1,hp-Tmy,asRNA:CR43959,asRNA:CR43959,asRNA:CR43959,LOC120284992,BOOKEND_2594.i1,BOOKEND_2594-AS.i1,hp-Tmy	18,ACTGTACCAAGTGACGAATG; 9 of 249,15.1794,LOC120284992,BOOKEND_2594.i1,BOOKEND_2594-AS.i1,hp-Tmy,LOC120284992,BOOKEND_2594.i1,BOOKEND_2594-AS.i1,hp-Tmy
	g2-g18	BOOKEND_3284.i1_	BOOKEND_3284.i1_;BOOKEND_3284.i1; ATTTACACTCATTGTGCTCCAGAAACAACACCTATAGGATTTGCTCCTAAGTTTTTCTTTTTTTTTTTGTATATATCATGCGGAAAACCAAGTCCCAACAATAAAAACTGAATCAATGAGGTAGGCAGCAGTATCGCAATTTGAAGCACCTTTCGACGATGGAAAATATACCTGATCTAGGGCATGACGATGGATGGGGCGAGGATCCGTCGCTAACAGGACAAGGTTCTGATAAACTCTTCGTTTTCCATGGAAATTCCTTTATTAATAGAATTTTCTTCTACAGTATATACAGACGTTGTTACGACGCGGTCTTGGGATCTAGGAAGACCAGGATAAATGGCATAATGCTGCGGATTCTGAGC…	0.858537	2.03451e-05	21.4949	2	16,TTAATAAAGGAATTTCCCTA; 258 of 410,19.5287,hp426	17,ATTAATAAAGGAATTTCCCT; 259 of 410,1.96619,hp426
	g2-g20	BOOKEND_3971-AS.i1_2_	BOOKEND_3971-AS.i1_2_;BOOKEND_3971-AS.i1_2; ATATTTGGGTAATTATTTCGAATGTTTTGATCAAAAAACCAAATATTTTCTTCACCAAAAGTCTAGGAAAATATTTTTGGCAAAAAAATGAAATTTCAAATTGGCTTTTTTGGCTATAACTTGACTAAAAATGGTCAGAGAGCAAAAAGGAGTACCATTTTGTACTCCTTACAACCAATACTAACAACCCCTTTCACTTTTAAACTGATTTTGTAAAATTAATTTTTGGCCAAATTATCGAATTTTCTGTAAGGGGTACCATCATCAAAATTTGCAAAAAATTTAAACCTGCTAGAATTCCAAAACTTGAATGCAATTCGATTGGGATTTAAGAAACAAACTCAACGAGGTATGA…	0.847206	0.0360295	244.043	5	19,CATTCAAGTTTTGGAATTCT; 944 of 1093,79.9304,.,.,SAR_DM_SAT,.,.,SAR_DM_SAT,.,.,SAR_DM_SAT,.,.,.,.,.,SAR_DM_SAT,.,.,.,.,.,SAR_DM_SAT,SAR_DM_SAT,.,SAR_DM_SAT,.,SAR_DM_SAT,.,SAR2_DM_SAT,.,.,.,.,.,.,SAR_DM_SAT,.,.,.,SAR_DM_SAT,.,.,SAR_DM_SAT,.,.,.,.,.,.,.,.,.,.,.,.,.,.,.,.,.,.,.,.,.,.,.,.,.,.,.,.,.,SAR2_DM_SAT,.,.,SAR_DM_SAT,.,.,.,.,SAR_DM_SAT,SAR_DM_SAT,SAR_DM_SAT,.,.,.,.,.,SAR_DM_SAT,SAR2_DM_SAT,.,…	19,CATTCAAGTTTTGGAATTCT; 664 of 1093,79.9304,.,.,SAR_DM_SAT,.,.,SAR_DM_SAT,.,.,SAR_DM_SAT,.,.,.,.,.,SAR_DM_SAT,.,.,.,.,.,SAR_DM_SAT,SAR_DM_SAT,.,SAR_DM_SAT,.,SAR_DM_SAT,.,SAR2_DM_SAT,.,.,.,.,.,.,SAR_DM_SAT,.,.,.,SAR_DM_SAT,.,.,SAR_DM_SAT,.,.,.,.,.,.,.,.,.,.,.,.,.,.,.,.,.,.,.,.,.,.,.,.,.,.,.,.,.,SAR2_DM_SAT,.,.,SAR_DM_SAT,.,.,.,.,SAR_DM_SAT,SAR_DM_SAT,SAR_DM_SAT,.,.,.,.,.,SAR_DM_SAT,SAR2_DM_SAT,.,…	19,CATTCAAGTTTTGGAATTCT; 303 of 1093,79.9304,.,.,SAR_DM_SAT,.,.,SAR_DM_SAT,.,.,SAR_DM_SAT,.,.,.,.,.,SAR_DM_SAT,.,.,.,.,.,SAR_DM_SAT,SAR_DM_SAT,.,SAR_DM_SAT,.,SAR_DM_SAT,.,SAR2_DM_SAT,.,.,.,.,.,.,SAR_DM_SAT,.,.,.,SAR_DM_SAT,.,.,SAR_DM_SAT,.,.,.,.,.,.,.,.,.,.,.,.,.,.,.,.,.,.,.,.,.,.,.,.,.,.,.,.,.,SAR2_DM_SAT,.,.,SAR_DM_SAT,.,.,.,.,SAR_DM_SAT,SAR_DM_SAT,SAR_DM_SAT,.,.,.,.,.,SAR_DM_SAT,SAR2_DM_SAT,.,…	19,TTCTTAAATCCCAATCGAAT; 966 of 1093,2.1259,SAR_DM_SAT,.,.,.,SAR_DM_SAT,.,SAR_DM_SAT,.,.,.,.,.,.,SAR2_DM_SAT,.,SAR_DM_SAT,.,.,.,SAR_DM_SAT,.,SAR_DM_SAT,.,.,SAR_DM_SAT,.,.,.,.,SAR_DM_SAT,SAR_DM_SAT,SAR_DM_SAT,SAR_DM_SAT,SAR_DM_SAT,SAR2_DM_SAT,SAR_DM_SAT,.,.,.,.,.,.,.,.,.,.,.,.,.,.,.,SAR_DM_SAT,.,SAR_DM_SAT,.,.,SAR_DM_SAT,.,SAR_DM_SAT,SAR_DM_SAT,.,SAR_DM_SAT,.,.,.,SAR_DM_SAT,SAR_DM_SAT,SAR_DM_SAT,S…	19,TTCTTAAATCCCAATCGAAT; 325 of 1093,2.1259,SAR_DM_SAT,.,.,.,SAR_DM_SAT,.,SAR_DM_SAT,.,.,.,.,.,.,SAR2_DM_SAT,.,SAR_DM_SAT,.,.,.,SAR_DM_SAT,.,SAR_DM_SAT,.,.,SAR_DM_SAT,.,.,.,.,SAR_DM_SAT,SAR_DM_SAT,SAR_DM_SAT,SAR_DM_SAT,SAR_DM_SAT,SAR2_DM_SAT,SAR_DM_SAT,.,.,.,.,.,.,.,.,.,.,.,.,.,.,.,SAR_DM_SAT,.,SAR_DM_SAT,.,.,SAR_DM_SAT,.,SAR_DM_SAT,SAR_DM_SAT,.,SAR_DM_SAT,.,.,.,SAR_DM_SAT,SAR_DM_SAT,SAR_DM_SAT,S…
	g2-g20	LOC6732706_CG10376	LOC6732706_CG10376;XM_002079784.4; ATAGGCAGAGCAAAGTTATCGAGCCAGTACAGTTCAGTTCGCAGCAGAACAACATAGAAGAACGCAAACAATAACAACATAAAAACTCATAAAATGCACAGTGCGCGCGTGAATCATCGTTGAGCAACAATTAGCATTGATTAACTCATGATCGCGCGGCGCCACTAGCAGCGGCAACAGGAACTGGGGTACACGCGACCCTTGACAAGTATGTCGTCAGATGCGATTCCCGCATCGGAATGTGCGCACCTGGTGGAATTTAAGCGATTTCTGGCCAGTACGGCGGAGAAGGCAGCAGCCGTAAGCGAGGAGGTGGTCAGCCGGAGTTGTGTAACCCGTACGTCCAATGAGACATACAAAGTGT…	0.777771	9.16616e-06	280.706	74	19,ATAGTTTCGCAACAATTTAT; 1760 of 5658,3.52776,G2_DM_Jockey,G3_DM_Jockey,.,G2_DM_Jockey,.,.,.,.,.,.,.,G2_DM_Jockey,G_DM_Jockey,SAR_DM_SAT,G2_DM_Jockey,G2_DM_Jockey,.,G3_DM_Jockey,G_DM_Jockey,.,.,G2_DM_Jockey,CG10376,G2_DM_Jockey,.,HETRP_DM_DMHETRP,.,.,.,G2_DM_Jockey,.,.,.,G2_DM_Jockey,.,.,.,.,G_DM_Jockey,G2_DM_Jockey,.,G2_DM_Jockey,.,LOC123327236,G2_DM_Jockey,.,bark,G2_DM_Jockey,.,G2_DM_Jockey,G_D…	19,TTCGCAACAATTTATGTAAT; 1755 of 5658,1.49948,.,G2_DM_Jockey,G2_DM_Jockey,G3_DM_Jockey,.,G2_DM_Jockey,.,.,.,.,.,.,.,G2_DM_Jockey,G_DM_Jockey,SAR_DM_SAT,G2_DM_Jockey,G2_DM_Jockey,.,G3_DM_Jockey,G_DM_Jockey,.,.,G2_DM_Jockey,CG10376,G2_DM_Jockey,.,HETRP_DM_DMHETRP,.,.,.,G2_DM_Jockey,.,.,.,G2_DM_Jockey,.,.,.,.,G_DM_Jockey,G2_DM_Jockey,.,G2_DM_Jockey,.,LOC123327236,G2_DM_Jockey,.,bark,G2_DM_Jockey,.,.…	19,AGGCAGTACATGCAGAGGCT; 1951 of 5658,1.33977,G3_DM_Jockey,G_DM_Jockey,G2_DM_Jockey,.,G_DM_Jockey,.,G_DM_Jockey,.,G_DM_Jockey,.,G2_DM_Jockey,G_DM_Jockey,SAR_DM_SAT,G2_DM_Jockey,G2_DM_Jockey,G_DM_Jockey,G3_DM_Jockey,G_DM_Jockey,G2_DM_Jockey,G_DM_Jockey,G2_DM_Jockey,CG10376,G2_DM_Jockey,HETRP_DM_DMHETRP,G_DM_Jockey,.,.,G2_DM_Jockey,G_DM_Jockey,.,G2_DM_Jockey,G_DM_Jockey,.,.,G_DM_Jockey,CG10182,G2_D…	19,TTAGTCATCAAATTTAATGA; 1712 of 5658,1.64677,LOC123327236,.,bark,.,.,.,.,.,G2_DM_Jockey,G2_DM_Jockey,.,.,G2_DM_Jockey,.,GYPSY5_I_Gypsy,BOOKEND_4498-IT.i3,BOOKEND_4498-IT.i5,MDG1_I_Gypsy,BOOKEND_4498.i10,BOOKEND_4498.i4,.,.,.,.,.,G2_DM_Jockey,G_DM_Jockey,.,.,G2_DM_Jockey,.,.,G3_DM_Jockey,G_DM_Jockey,.,.,G2_DM_Jockey,CG10376,G2_DM_Jockey,.,HETRP_DM_DMHETRP,.,.,.,G2_DM_Jockey,.,.,.,.,.,.,.,.,G_DM_J…	19,TACCAGTACTCTCCAAGATA; 2970 of 5658,1.15522,.,G_DM_Jockey,G2_DM_Jockey,G_DM_Jockey,G2_DM_Jockey,G_DM_Jockey,.,G_DM_Jockey,G_DM_Jockey,.,G2_DM_Jockey,G_DM_Jockey,G2_DM_Jockey,G_DM_Jockey,G_DM_Jockey,G2_DM_Jockey,CG10376,G2_DM_Jockey,HETRP_DM_DMHETRP,G_DM_Jockey,.,G2_DM_Jockey,G_DM_Jockey,.,G_DM_Jockey,G_DM_Jockey,CG10182,G2_DM_Jockey,G_DM_Jockey,G2_DM_Jockey,.,G2_DM_Jockey,G2_DM_Jockey,G2_DM_Joc…	19,CATACAATATCGACAGTTAT; 1783 of 5658,2.69196,GYPSY11_I_Gypsy,.,.,TABOR_LTR_Gypsy,.,BOOKEND_2249.i5,G_DM_Jockey,.,.,.,.,.,TOM_I_Gypsy,G2_DM_Jockey,.,MAX_I_BEL,G2_DM_Jockey,DMCR1A_CR1,.,.,.,.,.,.,G2_DM_Jockey,G2_DM_Jockey,G3_DM_Jockey,.,G2_DM_Jockey,.,.,.,.,.,.,.,G2_DM_Jockey,G_DM_Jockey,SAR_DM_SAT,G2_DM_Jockey,G2_DM_Jockey,.,G3_DM_Jockey,G_DM_Jockey,.,.,G2_DM_Jockey,CG10376,G2_DM_Jockey,.,HETRP_D…	19,ATACATACAATATCGACAGT; 1786 of 5658,3.28112,.,.,G2_DM_Jockey,G_DM_Jockey,SAR_DM_SAT,G2_DM_Jockey,G2_DM_Jockey,.,G3_DM_Jockey,G_DM_Jockey,.,.,G2_DM_Jockey,CG10376,G2_DM_Jockey,.,HETRP_DM_DMHETRP,.,.,.,G2_DM_Jockey,.,.,.,G2_DM_Jockey,.,.,.,.,G_DM_Jockey,G2_DM_Jockey,.,G2_DM_Jockey,.,LOC123327236,G2_DM_Jockey,.,G2_DM_Jockey,.,.,BATUMI_I_BEL,TABOR_LTR_Gypsy,BOOKEND_2249.i5,G_DM_Jockey,.,.,.,.,MAX_I…	19,TATCGACAGTTATTGTATAG; 1776 of 5658,1.51189,G2_DM_Jockey,.,LOC123327236,G2_DM_Jockey,.,G2_DM_Jockey,.,.,G2_DM_Jockey,G2_DM_Jockey,G3_DM_Jockey,.,G2_DM_Jockey,.,.,.,.,.,.,.,G2_DM_Jockey,G_DM_Jockey,SAR_DM_SAT,G2_DM_Jockey,G2_DM_Jockey,.,G3_DM_Jockey,G_DM_Jockey,.,.,G2_DM_Jockey,CG10376,G2_DM_Jockey,.,HETRP_DM_DMHETRP,.,.,.,G2_DM_Jockey,.,.,.,G2_DM_Jockey,.,.,.,.,G_DM_Jockey,G2_DM_Jockey,.,G3_DM_…	19,ACAGTTATTGTATAGTTTCG; 1771 of 5658,7.93926,G2_DM_Jockey,.,.,.,.,.,.,.,G2_DM_Jockey,G_DM_Jockey,SAR_DM_SAT,G2_DM_Jockey,G2_DM_Jockey,.,G3_DM_Jockey,G_DM_Jockey,.,.,G2_DM_Jockey,CG10376,G2_DM_Jockey,.,HETRP_DM_DMHETRP,.,.,.,G2_DM_Jockey,.,.,.,G2_DM_Jockey,.,.,.,.,G_DM_Jockey,G2_DM_Jockey,.,G2_DM_Jockey,.,LOC123327236,G2_DM_Jockey,.,G2_DM_Jockey,.,G2_DM_Jockey,G2_DM_Jockey,G3_DM_Jockey,.,G2_DM_Jo…	19,CCAATCTGGACGTATGGCAT; 2134 of 5658,1.02035,G7_DM_Jockey,.,G_DM_Jockey,.,.,.,.,TABOR_LTR_Gypsy,G2_DM_Jockey,.,.,.,.,G_DM_Jockey,G2_DM_Jockey,G3_DM_Jockey,G_DM_Jockey,G2_DM_Jockey,.,G_DM_Jockey,.,G_DM_Jockey,.,G_DM_Jockey,.,G2_DM_Jockey,G_DM_Jockey,SAR_DM_SAT,G2_DM_Jockey,G2_DM_Jockey,G_DM_Jockey,G_DM_Jockey,G_DM_Jockey,G2_DM_Jockey,CG10376,G2_DM_Jockey,HETRP_DM_DMHETRP,G_DM_Jockey,.,.,G2_DM_Joc…	19,ATATACATCATACATACAAT; 1795 of 5658,1.96619,.,G2_DM_Jockey,.,LOC123327236,G2_DM_Jockey,.,G2_DM_Jockey,Jockey_Jockey,.,.,.,DNAREP1_DM_Helitron,BATUMI_I_BEL,TABOR_LTR_Gypsy,BOOKEND_2249.i5,G_DM_Jockey,.,.,.,MAX_I_BEL,.,.,.,.,G2_DM_Jockey,G2_DM_Jockey,G3_DM_Jockey,.,G2_DM_Jockey,.,.,.,.,.,.,.,G2_DM_Jockey,G_DM_Jockey,SAR_DM_SAT,G2_DM_Jockey,G2_DM_Jockey,.,G3_DM_Jockey,G_DM_Jockey,.,.,G2_DM_Jockey,…	19,ACATCTTGGACTTTGCGATC; 3975 of 5658,3.65022,.,G_DM_Jockey,G_DM_Jockey,G2_DM_Jockey,G_DM_Jockey,.,G_DM_Jockey,G_DM_Jockey,.,.,G_DM_Jockey,G_DM_Jockey,CG10376,G2_DM_Jockey,G_DM_Jockey,G_DM_Jockey,.,G_DM_Jockey,CG10182,G2_DM_Jockey,G_DM_Jockey,G_DM_Jockey,M4DM_Transib,MAX_I_BEL,G_DM_Jockey,.,HETRP_DM_DMHETRP,G6_DM_Jockey,BOOKEND_2249.i5,G_DM_Jockey,G_DM_Jockey,LOOPER1_DM_piggyBac,.,.,G_DM_Jockey,G…	19,CTTTGATCGTGTTTGGCACC; 2762 of 5658,1.00793,G_DM_Jockey,.,G2_DM_Jockey,G_DM_Jockey,G2_DM_Jockey,G2_DM_Jockey,G_DM_Jockey,G_DM_Jockey,G2_DM_Jockey,CG10376,G2_DM_Jockey,HETRP_DM_DMHETRP,G_DM_Jockey,.,G2_DM_Jockey,G_DM_Jockey,.,G2_DM_Jockey,G_DM_Jockey,G_DM_Jockey,CG10182,G2_DM_Jockey,G_DM_Jockey,G2_DM_Jockey,.,G2_DM_Jockey,LOC123327236,G2_DM_Jockey,G2_DM_Jockey,G_DM_Jockey,.,G2_DM_Jockey,.,G_DM_J…	19,TAATGATTGTCCGCGAAGGA; 1698 of 5658,2.1259,.,.,bark,.,DMCR1A_CR1,DMCR1A_CR1,Jockey_Jockey,.,.,STALKER4_I_Gypsy,.,.,.,.,STALKER2_I_Gypsy,.,.,.,TOM_I_Gypsy,.,.,.,.,.,.,.,G2_DM_Jockey,G2_DM_Jockey,.,.,G2_DM_Jockey,.,GYPSY5_I_Gypsy,BOOKEND_4498-IT.i3,BOOKEND_4498-IT.i5,MDG1_I_Gypsy,BOOKEND_4498.i10,BOOKEND_4498.i4,.,.,.,.,.,G2_DM_Jockey,.,.,.,G2_DM_Jockey,.,.,.,G_DM_Jockey,.,.,G2_DM_Jockey,CG10376,…	19,CGCAACAATTTATGTAATCA; 1753 of 5658,3.09658,.,G2_DM_Jockey,.,.,.,.,G_DM_Jockey,G2_DM_Jockey,.,G2_DM_Jockey,.,LOC123327236,G2_DM_Jockey,.,bark,G2_DM_Jockey,.,.,G2_DM_Jockey,G2_DM_Jockey,G3_DM_Jockey,.,G2_DM_Jockey,.,.,.,.,.,.,.,G2_DM_Jockey,G_DM_Jockey,SAR_DM_SAT,G2_DM_Jockey,G2_DM_Jockey,.,G3_DM_Jockey,G_DM_Jockey,.,.,G2_DM_Jockey,CG10376,G2_DM_Jockey,.,HETRP_DM_DMHETRP,.,.,.,G2_DM_Jockey,.,.,G…	19,CAATTAATTCTCTACCGTTA; 1735 of 5658,3.4905,.,G_DM_Jockey,G2_DM_Jockey,.,G2_DM_Jockey,.,LOC123327236,G2_DM_Jockey,.,bark,G2_DM_Jockey,.,G2_DM_Jockey,G2_DM_Jockey,G2_DM_Jockey,.,.,G2_DM_Jockey,.,.,.,.,.,.,.,G2_DM_Jockey,G_DM_Jockey,.,.,G2_DM_Jockey,.,.,G3_DM_Jockey,G_DM_Jockey,.,.,G2_DM_Jockey,CG10376,G2_DM_Jockey,.,HETRP_DM_DMHETRP,.,.,.,G2_DM_Jockey,.,.,.,G2_DM_Jockey,.,.,.,CG18549,G2_DM_Jockey…	19,TACATTATTATATACATCAT; 1804 of 5658,2.62986,.,.,G2_DM_Jockey,CG10376,G2_DM_Jockey,.,HETRP_DM_DMHETRP,.,.,.,G2_DM_Jockey,.,.,.,G2_DM_Jockey,.,.,.,.,G_DM_Jockey,G2_DM_Jockey,.,G2_DM_Jockey,.,LOC123327236,G2_DM_Jockey,.,G2_DM_Jockey,.,G2_DM_Jockey,G2_DM_Jockey,G3_DM_Jockey,.,G2_DM_Jockey,.,.,.,.,.,.,.,G2_DM_Jockey,G_DM_Jockey,SAR_DM_SAT,G2_DM_Jockey,G2_DM_Jockey,.,G3_DM_Jockey,G_DM_Jockey,G_DM_Joc…	19,ATTCTCTACCGTTAAGTTTA; 1729 of 5658,6.47704,.,.,G2_DM_Jockey,.,.,.,.,.,.,.,.,G_DM_Jockey,G2_DM_Jockey,.,G2_DM_Jockey,.,LOC123327236,.,bark,G2_DM_Jockey,.,.,.,.,.,HMSBEAGLE_I_Gypsy,MAX_I_BEL,DIVER2_LTR_BEL,G2_DM_Jockey,.,.,.,STALKER2_I_Gypsy,.,.,.,.,.,.,.,.,.,G2_DM_Jockey,G2_DM_Jockey,G2_DM_Jockey,.,.,G2_DM_Jockey,.,.,BOOKEND_4498-IT.i3,BOOKEND_4498-IT.i5,MDG1_I_Gypsy,BOOKEND_4498.i10,BOOKEND_44…	19,ATTTAATGATTGTCCGCGAA; 1701 of 5658,4.31389,.,.,.,.,bark,.,DMCR1A_CR1,.,.,.,HMSBEAGLE_I_Gypsy,DMCR1A_CR1,Jockey_Jockey,.,.,STALKER4_I_Gypsy,.,.,.,.,STALKER2_I_Gypsy,.,.,.,TOM_I_Gypsy,.,.,.,.,.,.,.,G2_DM_Jockey,G2_DM_Jockey,.,.,G2_DM_Jockey,.,GYPSY5_I_Gypsy,BOOKEND_4498-IT.i3,BOOKEND_4498-IT.i5,MDG1_I_Gypsy,BOOKEND_4498.i10,BOOKEND_4498.i4,.,.,.,.,.,G2_DM_Jockey,.,.,.,G2_DM_Jockey,.,.,.,G_DM_Joc…	19,TCATACATACAATATCGACA; 1788 of 5658,3.39289,.,G2_DM_Jockey,G2_DM_Jockey,G3_DM_Jockey,.,G2_DM_Jockey,.,.,.,.,.,.,.,G2_DM_Jockey,G_DM_Jockey,SAR_DM_SAT,G2_DM_Jockey,G2_DM_Jockey,.,G3_DM_Jockey,G_DM_Jockey,.,.,G2_DM_Jockey,CG10376,G2_DM_Jockey,.,HETRP_DM_DMHETRP,.,.,.,G2_DM_Jockey,.,.,.,G2_DM_Jockey,.,.,.,.,G_DM_Jockey,G2_DM_Jockey,.,G2_DM_Jockey,.,LOC123327236,G2_DM_Jockey,.,G2_DM_Jockey,.,.,BATU…	19,AATTTAATGATTGTCCGCGA; 1702 of 5658,2.11348,G2_DM_Jockey,.,.,.,.,.,bark,.,DMCR1A_CR1,.,.,.,HMSBEAGLE_I_Gypsy,DMCR1A_CR1,Jockey_Jockey,.,.,STALKER4_I_Gypsy,.,.,.,.,STALKER2_I_Gypsy,.,.,TOM_I_Gypsy,.,.,.,.,.,.,.,G2_DM_Jockey,G2_DM_Jockey,.,.,G2_DM_Jockey,.,GYPSY5_I_Gypsy,BOOKEND_4498-IT.i3,BOOKEND_4498-IT.i5,MDG1_I_Gypsy,BOOKEND_4498.i10,BOOKEND_4498.i4,.,.,.,.,.,G2_DM_Jockey,.,.,.,G2_DM_Jockey,.…	19,GACAAGACAACTCATGGTGC; 3384 of 5658,3.30596,G_DM_Jockey,.,G2_DM_Jockey,G2_DM_Jockey,G_DM_Jockey,G_DM_Jockey,G2_DM_Jockey,CG10376,G2_DM_Jockey,G_DM_Jockey,G2_DM_Jockey,G_DM_Jockey,.,G_DM_Jockey,CG10182,G2_DM_Jockey,G_DM_Jockey,G2_DM_Jockey,.,G2_DM_Jockey,BOOKEND_2249.i5,G_DM_Jockey,LOOPER1_DM_piggyBac,G_DM_Jockey,G_DM_Jockey,HETRP_DM_DMHETRP,.,.,G_DM_Jockey,.,G_DM_Jockey,G_DM_Jockey,G2_DM_Jockey…	19,CAACAATTTATGTAATCAAT; 1751 of 5658,4.81785,.,.,G2_DM_Jockey,CG10376,G2_DM_Jockey,.,HETRP_DM_DMHETRP,.,.,.,G2_DM_Jockey,.,.,.,G2_DM_Jockey,.,.,.,.,G_DM_Jockey,G2_DM_Jockey,.,G2_DM_Jockey,.,LOC123327236,G2_DM_Jockey,.,bark,G2_DM_Jockey,.,.,G2_DM_Jockey,G2_DM_Jockey,G3_DM_Jockey,.,G2_DM_Jockey,.,.,.,.,.,.,.,G2_DM_Jockey,G_DM_Jockey,SAR_DM_SAT,G2_DM_Jockey,.,.,G3_DM_Jockey,G_DM_Jockey,G3_DM_Jockey…	19,TTAATTCTCTACCGTTAAGT; 1732 of 5658,5.5312,HMSBEAGLE_I_Gypsy,MAX_I_BEL,DIVER2_LTR_BEL,G2_DM_Jockey,.,.,.,STALKER2_I_Gypsy,.,.,.,.,.,.,.,.,.,G2_DM_Jockey,G2_DM_Jockey,G2_DM_Jockey,.,.,G2_DM_Jockey,.,.,.,.,.,.,.,G2_DM_Jockey,G_DM_Jockey,.,.,G2_DM_Jockey,.,.,G3_DM_Jockey,G_DM_Jockey,.,.,G2_DM_Jockey,CG10376,G2_DM_Jockey,.,HETRP_DM_DMHETRP,.,.,.,G2_DM_Jockey,.,.,.,.,.,.,.,.,G_DM_Jockey,G2_DM_Jockey…	19,GGAGAAGCGCGCTCAGACGT; 2647 of 5658,1.18006,G2_DM_Jockey,G_DM_Jockey,G_DM_Jockey,CG10182,G2_DM_Jockey,G_DM_Jockey,G2_DM_Jockey,.,G2_DM_Jockey,LOC123327236,G2_DM_Jockey,G2_DM_Jockey,.,.,G_DM_Jockey,.,G_DM_Jockey,G2_DM_Jockey,G_DM_Jockey,G2_DM_Jockey,G_DM_Jockey,.,G_DM_Jockey,G_DM_Jockey,.,G2_DM_Jockey,G_DM_Jockey,G2_DM_Jockey,G2_DM_Jockey,G_DM_Jockey,G_DM_Jockey,G2_DM_Jockey,CG10376,G2_DM_Jockey…	19,ACATACAATATCGACAGTTA; 1784 of 5658,2.17557,G_DM_Jockey,.,.,G2_DM_Jockey,CG10376,G2_DM_Jockey,.,HETRP_DM_DMHETRP,.,.,.,G2_DM_Jockey,.,.,.,G2_DM_Jockey,.,.,.,.,G_DM_Jockey,G2_DM_Jockey,.,G2_DM_Jockey,.,LOC123327236,G2_DM_Jockey,.,G2_DM_Jockey,.,.,.,BATUMI_I_BEL,GYPSY11_I_Gypsy,.,.,TABOR_LTR_Gypsy,.,BOOKEND_2249.i5,G_DM_Jockey,.,.,.,.,.,TOM_I_Gypsy,G2_DM_Jockey,.,MAX_I_BEL,G2_DM_Jockey,DMCR1A_CR1…	19,TTGTATAGTTTCGCAACAAT; 1764 of 5658,6.80888,.,.,.,G2_DM_Jockey,.,.,.,G2_DM_Jockey,.,.,.,.,G_DM_Jockey,G2_DM_Jockey,.,G2_DM_Jockey,.,LOC123327236,G2_DM_Jockey,.,bark,G2_DM_Jockey,.,G2_DM_Jockey,G2_DM_Jockey,G3_DM_Jockey,.,G2_DM_Jockey,.,.,.,.,.,.,.,G2_DM_Jockey,G_DM_Jockey,SAR_DM_SAT,G2_DM_Jockey,G2_DM_Jockey,.,G3_DM_Jockey,G_DM_Jockey,.,.,G2_DM_Jockey,CG10376,G2_DM_Jockey,.,HETRP_DM_DMHETRP,.,G…	19,TTAAGAAAAGCAGCAGGCAG; 1965 of 5658,1.33977,.,.,LOC123327236,G2_DM_Jockey,G2_DM_Jockey,G_DM_Jockey,G2_DM_Jockey,G3_DM_Jockey,G_DM_Jockey,G2_DM_Jockey,.,G_DM_Jockey,.,G_DM_Jockey,.,G_DM_Jockey,.,G2_DM_Jockey,G_DM_Jockey,SAR_DM_SAT,G2_DM_Jockey,G2_DM_Jockey,G_DM_Jockey,G3_DM_Jockey,G_DM_Jockey,G2_DM_Jockey,G_DM_Jockey,G2_DM_Jockey,CG10376,G2_DM_Jockey,HETRP_DM_DMHETRP,G_DM_Jockey,.,.,G2_DM_Jockey…	19,TTCTCTACCGTTAAGTTTAG; 1728 of 5658,5.17453,bark,G2_DM_Jockey,.,.,.,.,.,HMSBEAGLE_I_Gypsy,MAX_I_BEL,DIVER2_LTR_BEL,.,.,G2_DM_Jockey,.,.,.,STALKER2_I_Gypsy,.,.,.,.,.,.,.,.,.,G2_DM_Jockey,G2_DM_Jockey,G2_DM_Jockey,.,.,G2_DM_Jockey,.,.,BOOKEND_4498-IT.i3,BOOKEND_4498-IT.i5,MDG1_I_Gypsy,BOOKEND_4498.i10,BOOKEND_4498.i4,.,.,.,.,.,G2_DM_Jockey,G_DM_Jockey,.,.,G2_DM_Jockey,.,.,G3_DM_Jockey,G_DM_Jockey…	19,TAATCAATTAATTCTCTACC; 1739 of 5658,3.79751,G2_DM_Jockey,.,.,.,G2_DM_Jockey,.,.,.,.,G_DM_Jockey,G2_DM_Jockey,.,G2_DM_Jockey,.,LOC123327236,G2_DM_Jockey,.,bark,G2_DM_Jockey,.,G2_DM_Jockey,G2_DM_Jockey,.,.,G2_DM_Jockey,.,.,.,.,.,.,.,G2_DM_Jockey,G_DM_Jockey,.,SAR_DM_SAT,G2_DM_Jockey,.,.,G3_DM_Jockey,G_DM_Jockey,.,.,G2_DM_Jockey,CG10376,G2_DM_Jockey,.,HETRP_DM_DMHETRP,.,.,.,.,HETA_Jockey,CG18549,G…	19,AAATTTAATGATTGTCCGCG; 1703 of 5658,5.33423,.,.,.,.,bark,.,DMCR1A_CR1,.,.,.,HMSBEAGLE_I_Gypsy,DMCR1A_CR1,Jockey_Jockey,.,.,STALKER4_I_Gypsy,.,.,.,.,STALKER2_I_Gypsy,.,.,TOM_I_Gypsy,.,.,.,.,.,.,.,G2_DM_Jockey,G2_DM_Jockey,.,.,G2_DM_Jockey,.,GYPSY5_I_Gypsy,BOOKEND_4498-IT.i3,BOOKEND_4498-IT.i5,MDG1_I_Gypsy,BOOKEND_4498.i10,BOOKEND_4498.i4,.,.,.,.,.,G2_DM_Jockey,.,.,.,G2_DM_Jockey,.,.,.,G_DM_Jocke…	19,AGTTATTGTATAGTTTCGCA; 1769 of 5658,2.92445,.,.,.,G2_DM_Jockey,G_DM_Jockey,SAR_DM_SAT,G2_DM_Jockey,G2_DM_Jockey,.,G3_DM_Jockey,G_DM_Jockey,.,.,G2_DM_Jockey,CG10376,G2_DM_Jockey,.,HETRP_DM_DMHETRP,.,.,.,G2_DM_Jockey,.,.,.,G2_DM_Jockey,.,.,.,.,G_DM_Jockey,G2_DM_Jockey,.,G2_DM_Jockey,.,LOC123327236,G2_DM_Jockey,.,G2_DM_Jockey,.,G2_DM_Jockey,G2_DM_Jockey,G3_DM_Jockey,.,G2_DM_Jockey,.,.,.,.,.,.,.,.,…	19,TGTAATCAATTAATTCTCTA; 1741 of 5658,1.14281,.,.,G2_DM_Jockey,.,.,.,G2_DM_Jockey,.,.,.,.,G_DM_Jockey,G2_DM_Jockey,.,G2_DM_Jockey,.,LOC123327236,G2_DM_Jockey,.,bark,G2_DM_Jockey,.,.,G2_DM_Jockey,G2_DM_Jockey,.,.,G2_DM_Jockey,.,.,.,.,.,.,.,G2_DM_Jockey,G_DM_Jockey,.,SAR_DM_SAT,G2_DM_Jockey,.,.,G3_DM_Jockey,G_DM_Jockey,.,.,G2_DM_Jockey,CG10376,G2_DM_Jockey,.,HETRP_DM_DMHETRP,.,CG18549,G2_DM_Jockey,…	19,ATTAATTCTCTACCGTTAAG; 1733 of 5658,3.96963,.,.,.,G2_DM_Jockey,G_DM_Jockey,.,.,G2_DM_Jockey,.,.,G3_DM_Jockey,G_DM_Jockey,.,.,G2_DM_Jockey,CG10376,G2_DM_Jockey,.,HETRP_DM_DMHETRP,.,.,.,G2_DM_Jockey,.,.,.,G2_DM_Jockey,.,.,.,.,G_DM_Jockey,G2_DM_Jockey,.,G2_DM_Jockey,.,LOC123327236,G2_DM_Jockey,.,bark,G2_DM_Jockey,.,.,.,.,.,HMSBEAGLE_I_Gypsy,MAX_I_BEL,DIVER2_LTR_BEL,G2_DM_Jockey,.,.,.,STALKER2_I_Gy…	19,CTGGTCTGATCCCTGATCAC; 2904 of 5658,1.31493,G2_DM_Jockey,G_DM_Jockey,G2_DM_Jockey,G_DM_Jockey,.,G_DM_Jockey,G_DM_Jockey,.,G2_DM_Jockey,G_DM_Jockey,G2_DM_Jockey,G_DM_Jockey,G_DM_Jockey,G2_DM_Jockey,CG10376,G2_DM_Jockey,HETRP_DM_DMHETRP,G_DM_Jockey,.,G2_DM_Jockey,G_DM_Jockey,.,G2_DM_Jockey,G_DM_Jockey,G_DM_Jockey,CG10182,G2_DM_Jockey,G_DM_Jockey,G2_DM_Jockey,.,G2_DM_Jockey,LOC123327236,G2_DM_Jock…	19,TTAATGATTGTCCGCGAAGG; 1699 of 5658,8.99687,.,.,.,STALKER2_I_Gypsy,.,.,.,TOM_I_Gypsy,.,.,.,.,.,.,.,G2_DM_Jockey,G2_DM_Jockey,.,.,G2_DM_Jockey,.,GYPSY5_I_Gypsy,BOOKEND_4498-IT.i3,BOOKEND_4498-IT.i5,MDG1_I_Gypsy,BOOKEND_4498.i10,BOOKEND_4498.i4,.,.,.,.,.,G2_DM_Jockey,.,.,.,G2_DM_Jockey,.,.,.,G_DM_Jockey,.,.,G2_DM_Jockey,CG10376,G2_DM_Jockey,.,HETRP_DM_DMHETRP,.,.,.,G2_DM_Jockey,.,.,.,.,.,.,.,.,.,…	19,ACATCATACATACAATATCG; 1791 of 5658,5.46911,.,BATUMI_I_BEL,TABOR_LTR_Gypsy,BOOKEND_2249.i5,G_DM_Jockey,.,.,.,MAX_I_BEL,.,.,.,.,G2_DM_Jockey,G2_DM_Jockey,G3_DM_Jockey,.,G2_DM_Jockey,.,.,.,.,.,.,.,G2_DM_Jockey,G_DM_Jockey,SAR_DM_SAT,G2_DM_Jockey,G2_DM_Jockey,.,G3_DM_Jockey,G_DM_Jockey,.,.,G2_DM_Jockey,CG10376,G2_DM_Jockey,.,HETRP_DM_DMHETRP,.,.,.,G2_DM_Jockey,.,.,.,G2_DM_Jockey,.,.,.,.,G_DM_Jocke…	19,TTATGTAATCAATTAATTCT; 1744 of 5658,1.48706,G2_DM_Jockey,G2_DM_Jockey,G3_DM_Jockey,.,G2_DM_Jockey,.,.,.,.,.,.,.,G2_DM_Jockey,G_DM_Jockey,.,SAR_DM_SAT,G2_DM_Jockey,.,.,G3_DM_Jockey,G_DM_Jockey,.,.,G2_DM_Jockey,CG10376,G2_DM_Jockey,.,HETRP_DM_DMHETRP,.,.,.,G2_DM_Jockey,.,.,.,G2_DM_Jockey,.,.,.,.,G_DM_Jockey,G2_DM_Jockey,.,G2_DM_Jockey,.,LOC123327236,G2_DM_Jockey,.,bark,G2_DM_Jockey,.,.,Mctp,.,.,G…	19,TACATACAATATCGACAGTT; 1785 of 5658,3.61295,.,HETRP_DM_DMHETRP,.,.,.,G2_DM_Jockey,.,.,.,G2_DM_Jockey,.,.,.,.,G_DM_Jockey,G2_DM_Jockey,.,G2_DM_Jockey,.,LOC123327236,G2_DM_Jockey,.,G2_DM_Jockey,.,.,BATUMI_I_BEL,GYPSY11_I_Gypsy,TABOR_LTR_Gypsy,BOOKEND_2249.i5,G_DM_Jockey,.,.,.,.,MAX_I_BEL,G2_DM_Jockey,.,.,.,.,G2_DM_Jockey,G2_DM_Jockey,G3_DM_Jockey,.,G2_DM_Jockey,.,.,.,.,.,.,.,G2_DM_Jockey,G_DM_Joc…	19,TTTAATGATTGTCCGCGAAG; 1700 of 5658,4.46118,G2_DM_Jockey,CG10376,G2_DM_Jockey,.,HETRP_DM_DMHETRP,.,.,.,G2_DM_Jockey,.,.,.,.,.,.,.,.,.,G2_DM_Jockey,.,G2_DM_Jockey,.,.,.,.,.,bark,.,DMCR1A_CR1,.,.,.,DMCR1A_CR1,Jockey_Jockey,.,.,STALKER4_I_Gypsy,.,.,.,.,STALKER2_I_Gypsy,.,.,.,TOM_I_Gypsy,.,.,.,.,.,.,.,G2_DM_Jockey,G2_DM_Jockey,.,.,G2_DM_Jockey,.,GYPSY5_I_Gypsy,BOOKEND_4498-IT.i3,BOOKEND_4498-IT.i5,…	19,TTATTGTATAGTTTCGCAAC; 1767 of 5658,2.29803,G2_DM_Jockey,CG10376,G2_DM_Jockey,.,HETRP_DM_DMHETRP,.,.,.,G2_DM_Jockey,.,.,.,G2_DM_Jockey,.,.,.,.,G_DM_Jockey,G2_DM_Jockey,.,G2_DM_Jockey,.,LOC123327236,G2_DM_Jockey,.,G2_DM_Jockey,.,G2_DM_Jockey,G2_DM_Jockey,G3_DM_Jockey,.,G2_DM_Jockey,.,.,.,.,.,.,.,G2_DM_Jockey,G_DM_Jockey,SAR_DM_SAT,G2_DM_Jockey,G2_DM_Jockey,.,G3_DM_Jockey,G_DM_Jockey,.,.,.,G2_DM_…	19,GACAGTTATTGTATAGTTTC; 1772 of 5658,1.86857,.,.,.,.,G2_DM_Jockey,G_DM_Jockey,SAR_DM_SAT,G2_DM_Jockey,G2_DM_Jockey,.,G3_DM_Jockey,G_DM_Jockey,.,.,G2_DM_Jockey,CG10376,G2_DM_Jockey,.,HETRP_DM_DMHETRP,.,.,.,G2_DM_Jockey,.,.,.,G2_DM_Jockey,.,.,.,.,G_DM_Jockey,G2_DM_Jockey,.,G2_DM_Jockey,.,LOC123327236,G2_DM_Jockey,.,G2_DM_Jockey,.,G2_DM_Jockey,G2_DM_Jockey,G3_DM_Jockey,.,G2_DM_Jockey,.,.,.,MAX_LTR_…
	g2-g20	LOC6724738_ATPsynbeta	LOC6724738_ATPsynbeta;XM_016180732.3; GAAGCGCAAATACTCTCAATATATCGCTACTACCGATTTGCTCATCACTAGGTCTTCTGCTCGCCCGCACACTTCTCAGTTAGTTCGAGAAAAATGTTCGCGTTACGTGCTGCATCTAAAGCCGATAAGAATTTGCTGCCATTCTTGGGGCAATTGTCTCGTAGCCATGCTGCCAAGGCTGCAAAGGCTGCAGCTGCCGCAAATGGAAAGATTGTGGCCGTAATTGGTGCTGTCGTCGATGTCCAGTTCGATGATAACTTACCGCCCATTCTGAATGCCTTAGAAGTAGACAACCGTTCTCCTCGGCTCGTGCTCGAGGTGGCTCAGCACTTGGGAGAAAATACCGTGCGCACTATCGCCA…	0.685223	2.81671e-13	24.8009	2	18,TTGTATAAATCGTTTCCCTG; 757 of 1756,1.30252,CG4770,lncRNA:CR43282=,lncRNA:CR43282=,lncRNA:CR43282=,lncRNA:CR43282=,hpRNA1,ID=miRNA_198	19,ATTGTATAAATCGTTTCCCT; 758 of 1756,23.4984,CG4770,lncRNA:CR43282=,lncRNA:CR43282=,lncRNA:CR43282=,lncRNA:CR43282=,hpRNA1,ID=miRNA_198,ATPsynbeta
	g2-g20	BOOKEND_986.i1_	BOOKEND_986.i1_;BOOKEND_986.i1; TCTCAAGCTTTTCGTCGTTCACTAACCGTTCGTCAACTGGACTAGCTATCACCTTTGGTGACGGCTGCCAGTTAGTTTTTTCTTATCTTTTACAGATTCTCTTACATCTCGAGGATTAGTTTCCCGACAAGAAAAAACCCGGGACTCCACATTAAACTAAACAAAAAATATAAAAAAGAAACCTAAGTAGCTAAATATGGGACAGATTTTTTCAGTGCGCGCGCCGTAATGCAAGTCCTTGAATACGGACAAAAAACGAATTAGCTTAAATAAACGACGAAATCTTACAGTTATGGTCGTCGCAGATGTTATGACCAAACACACTAGAATAACAAGATGCGTAACGCCATATTTTTTTGGCACGCGA…	0.675463	0.00941217	53.6087	15	16,AATCGCGTGCCAAAAAATCG; 359 of 2220,3.15867,.,.,.,.,PROTOP_B_P,HMSBEAGLE_I_Gypsy,.,.,.,.,.,.,.,PROTOP_A_P,DNAREP1_DM_Helitron,DNAREP1_DM_Helitron,.,.,R1_DM_Non-LTR,PROTOP_P,BOOKEND_4498-IT.i3,BOOKEND_4498-IT.i5,BOOKEND_4498.i10,BOOKEND_4498.i4,BOOKEND_4498-IT.i3,BOOKEND_4498-IT.i5,BOOKEND_4498.i10,BOOKEND_4498.i4,.,.,.,.,.,BOOKEND_4213.i1,.,.,.,BOOKEND_4229.i1,.,PROTOP_B_P,PROTOP_B_P,.,PROTOP_B_…	18,AACAAGATGCGTAACGGCCC; 1432 of 2220,2.33528,BAGGINS1_Loa	19,TTACGCATCTTGTTATTCTA; 334 of 2220,4.67056,DNAREP1_DM_Helitron,PROTOP_B_P,PROTOP_B_P,TRANSIB2_Transib,PROTOP_P,.,.,.,.,.,PROTOP_P,.,.,.,.,TIRANT_I_Gypsy,PROTOP_P,INVADER1_I_Gypsy,HMSBEAGLE_I_Gypsy,I_DM_I,PROTOP_P,BOOKEND_4498-IT.i5,LTRMDG3_DM_LTR,BOOKEND_4498.i4,.,DMCR1A_CR1,PROTOP_B_P,PROTOP_P,PROTOP_P,.,.,MDG1_I_Gypsy,.,PROTOP_B_P,.,R1_DM_Non-LTR,PROTOP_A_P,.,DOC3_DM_Jockey,PROTOP_P,DIVER2_LT…	19,TGTCAAATTTACAATGCATG; 519 of 2220,3.28112,.,.,BOOKEND_4498-IT.i3,BOOKEND_4498-IT.i5,BOOKEND_4498.i10,BOOKEND_4498.i4,.,PROTOP_A_P,PROTOP_P,BOOKEND_2249.i5,PROTOP_P,.,PROTOP_B_P,.,.,.,DNAREP1_DM_Helitron,PROTOP_P,PROTOP_P,.,PROTOP_B_P,BOOKEND_4498-IT.i5,BOOKEND_4498.i4,DMCR1A_CR1,PROTOP_P,DM412_I_Gypsy,PROTOP_P,DNAREP1_DM_Helitron,.,.,DNAREP1_DM_Helitron,PROTOP_P,.,PROTOP_B_P,HMSBEAGLE_I_Gypsy,…	19,CCGCTCTTTCTCTCTCGAAC; 425 of 2220,1.65919,BOOKEND_4229.i1,PROTOP_B_P,.,.,.,.,DNAREP1_DM_Helitron,.,BOOKEND_4498-IT.i5,PROTOP_B_P,BOOKEND_4498.i4,BOOKEND_4498-IT.i5,PROTOP_B_P,BOOKEND_4498.i4,PROTOP_P,.,.,.,.,BOOKEND_4213.i1,.,.,PROTOP_P,PROTOP_P,PROTOP_P,BOOKEND_4498-IT.i5,PROTOP_B_P,BOOKEND_4498.i4,BAGGINS1_Loa,PROTOP_B_P,BOOKEND_2249.i5,DM412_I_Gypsy,BOOKEND_2249.i5,PROTOP_B_P,PROTOP_P,.,.,.…	19,TTGTCAAATTTACAATGCAT; 520 of 2220,4.63331,DM412_I_Gypsy,PROTOP_P,DNAREP1_DM_Helitron,.,.,DNAREP1_DM_Helitron,PROTOP_P,.,PROTOP_B_P,HMSBEAGLE_I_Gypsy,.,PROTOP_P,PROTOP_A_P,.,.,.,.,PROTOP_B_P,TRANSIB2_Transib,PROTOP_B_P,PROTOP_B_P,.,.,PROTOP_A_P,PROTOP_A_P,PROTOP_P,.,.,IDEFIX_I_Gypsy,.,BOOKEND_950.i1,DNAREP1_DM_Helitron,.,.,PROTOP_P,PROTOP_A_P,PROTOP_P,PROTOP_P,IVK_DM_Jockey,BOOKEND_3696.i14,PRO…	19,CAAATTTACAATGCATGAGC; 516 of 2220,3.2687,DNAREP1_DM_Helitron,.,DNAREP1_DM_Helitron,.,PROTOP_P,BOOKEND_4498-IT.i3,BOOKEND_4498-IT.i5,BOOKEND_4498.i10,BOOKEND_4498.i4,PROTOP_P,PROTOP_P,PROTOP_P,INVADER1_LTR_Gypsy,PROTOP_A_P,QUASIMODO_I_Gypsy,PROTOP_B_P,PROTOP_B_P,PROTOP_A_P,GYPSY_LTR_Gypsy,.,DM297_I_Gypsy,PROTOP_P,BOOKEND_4498-IT.i5,LTRMDG3_DM_LTR,BOOKEND_4498.i4,DM297_I_Gypsy,.,DM412_I_Gypsy,BO…	19,TTTGTCAAATTTACAATGCA; 521 of 2220,1.67161,PROTOP_B_P,PROTOP_P,.,.,.,.,PROTOP_A_P,.,.,.,.,PROTOP_B_P,TRANSIB2_Transib,PROTOP_B_P,PROTOP_B_P,.,PROTOP_A_P,PROTOP_A_P,PROTOP_P,.,.,IDEFIX_I_Gypsy,.,BOOKEND_950.i1,DNAREP1_DM_Helitron,.,.,PROTOP_P,PROTOP_A_P,PROTOP_P,PROTOP_P,IVK_DM_Jockey,BOOKEND_3696.i14,PROTOP_P,PROTOP_P,DMCR1A_CR1,PROTOP_A_P,PROTOP_A_P,ROO_I_BEL,PROTOP_P,G4_DM_Jockey,.,lncRNA:CR4…	19,CGCATCTTGTTATTCTAGTG; 331 of 2220,7.95169,PROTOP_B_P,PROTOP_B_P,INVADER1_LTR_Gypsy,ACCORD2_I_Gypsy,PROTOP_A_P,PROTOP_P,PROTOP_B_P,DM412_I_Gypsy,BOOKEND_2249.i5,PROTOP_P,.,.,.,PROTOP_P,.,.,ROOA_LTR_BEL,BOOKEND_1008.i2,BOOKEND_1008.i1,ROOA_LTR_BEL,BOOKEND_1008.i1,ROOA_LTR_BEL,BOOKEND_3696.i14,.,PROTOP_B_P,PROTOP_A_P,.,PROTOP_A_P,BAGGINS1_Loa,MAX_I_BEL,PROTOP_A_P,.,I_DM_I,.,PROTOP_P,PROTOP_A_P,ID…	19,TTCTAATATAAAGTCATTTT; 688 of 2220,2.91203,.,.,lncRNA:CR44779=,PROTOP_P,PROTOP_A_P,DMCR1A_CR1,BURDOCK_I_Gypsy,ROO_I_BEL,ROO_I_BEL,ROO_I_BEL,.,PROTOP_P,DMCR1A_CR1,.,DNAREP1_DM_Helitron,BOOKEND_3696.i14,PROTOP_A_P,PROTOP_P,PROTOP_A_P,.,.,ACCORD2_LTR_Gypsy,IVK_DM_Jockey,DM297_LTR_Gypsy,BOOKEND_4498-IT.i5,LTRMDG3_DM_LTR,BOOKEND_4498.i4,DIVER2_LTR_BEL,DNAREP1_DM_Helitron,.,PROTOP_P,PROTOP_P,.,PROTOP…	19,GTCAAATTTACAATGCATGA; 518 of 2220,3.50293,PROTOP_P,.,PROTOP_B_P,BOOKEND_4498-IT.i5,BOOKEND_4498.i4,DMCR1A_CR1,PROTOP_P,GYPSY7_I_Gypsy,DM412_I_Gypsy,PROTOP_P,DNAREP1_DM_Helitron,.,.,DNAREP1_DM_Helitron,.,PROTOP_A_P,PROTOP_A_P,PROTOP_P,.,.,IDEFIX_I_Gypsy,.,BOOKEND_950.i1,DNAREP1_DM_Helitron,.,.,PROTOP_P,PROTOP_A_P,PROTOP_P,PROTOP_P,IVK_DM_Jockey,BOOKEND_3696.i14,PROTOP_P,PROTOP_P,DMCR1A_CR1,DNAR…	19,AGTCAACGAACTTCTAAGGT; 552 of 2220,3.14625,PROTOP_A_P,PROTOP_P,PROTOP_P,IVK_DM_Jockey,BOOKEND_3696.i14,PROTOP_P,PROTOP_P,DMCR1A_CR1,PROTOP_A_P,PROTOP_A_P,ROO_I_BEL,PROTOP_P,G4_DM_Jockey,lncRNA:CR44779=,PROTOP_P,PROTOP_P,PROTOP_P,PROTOP_A_P,PROTOP_P,PROTOP_P,DM297_I_Gypsy,.,INVADER1_I_Gypsy,COPIA_DM_LTR,.,PROTOP_B_P,.,.,.,.,PROTOP_P,PROTOP_B_P,.,PROTOP_P,.,PROTOP_B_P,ROO_I_BEL,ROO_I_BEL,TC1-2_DM…	19,TCAAATTTACAATGCATGAG; 517 of 2220,3.30596,PROTOP_A_P,PROTOP_P,PROTOP_P,IVK_DM_Jockey,BOOKEND_3696.i14,PROTOP_P,PROTOP_P,DMCR1A_CR1,DNAREP1_DM_Helitron,PROTOP_A_P,PROTOP_A_P,ROO_I_BEL,PROTOP_P,G4_DM_Jockey,.,lncRNA:CR44779=,PROTOP_P,DIVER2_LTR_BEL,PROTOP_P,PROTOP_P,PROTOP_A_P,.,PROTOP_A_P,I_DM_I,.,GYPSY5_I_Gypsy,PROTOP_B_P,PROTOP_B_P,.,PROTOP_A_P,.,PROTOP_P,IDEFIX_LTR_Gypsy,BURDOCK_I_Gypsy,COPI…	19,TAGCGCTCTCCGCTCTTTCT; 434 of 2220,4.64573,PROTOP_A_P,.,.,.,PROTOP_P,BOOKEND_2249.i5,ROO_I_BEL,BOOKEND_3696.i14,PROTOP_P,PROTOP_P,DMCR1A_CR1,DNAREP1_DM_Helitron,PROTOP_A_P,PROTOP_P,PROTOP_A_P,PROTOP_P,PROTOP_A_P,.,ROO_I_BEL,PROTOP_P,.,.,PROTOP_P,G4_DM_Jockey,.,lncRNA:CR44779=,PROTOP_P,PROTOP_B_P,ROO_I_BEL,ROO_I_BEL,.,.,PROTOP_B_P,.,.,PROTOP_P,PROTOP_B_P,DM297_I_Gypsy,DM297_I_Gypsy,INVADER6_I_Gy…	19,GTAGCGCTCTCCGCTCTTTC; 435 of 2220,3.46567,QUASIMODO_I_Gypsy,BOOKEND_4498-IT.i3,BOOKEND_4498-IT.i5,BOOKEND_4498.i10,BOOKEND_4498.i4,BOOKEND_4498-IT.i3,BOOKEND_4498-IT.i5,BOOKEND_4498.i10,BOOKEND_4498.i4,DIVER2_LTR_BEL,.,PROTOP_P,.,DM297_LTR_Gypsy,PROTOP_P,.,.,IVK_DM_Jockey,COPIA_DM_LTR,PROTOP_A_P,.,.,.,PROTOP_P,BOOKEND_2249.i5,ROO_I_BEL,BOOKEND_3696.i14,PROTOP_P,PROTOP_P,DMCR1A_CR1,DNAREP1_DM_H…
	g2-g17	LOC6731461_CG8292	LOC6731461_CG8292;XM_002078576.4; CATACGCCATGGATGAGTTCGGCGTCTTTGATTACAAGCGCCCTGTCAGCGCTACAGATCCCGATTGGAGGACCTCGTACTATCGAGGGCATCGCCATATTACAGACTTGAGAATGGGTAACAAGCTGAACGCTAAGTTTGCCGATAAGGGTATTTATGTGAAAGATCCGCTGCTGTCTGAGAAACCGACTTCTGAGTGCATGGCCAATTATATGTGGAAGTATAACGATCCCAACGCACTCAGGAATCCCTCGCTCAACATGAAAACGCAGTATATGAAACCATTTGAGGAGGGTTTCCTTCGCTTTGTCAAGCGAAAGATGAAGCCCATTTCTAGTGTCAGTCATGAGTCGTATGTGCTTAAG…	0.614136	1.27229e-07	13.8751	1	16,TTATTTCCTGTTCCTCCATA; 380 of 872,13.8751,Pih1D1,hp71
	g2-g18	BOOKEND_3283.i1_	BOOKEND_3283.i1_;BOOKEND_3283.i1; ATTTACACTCATTGTGCTCCAGAAACAACACCTTTAGGATTTGCTCCTAACTTTTTCTTTTTTTTTTGTATATATCATGCGGAAAACCAAGTCCCAACAATAAAAACTGAATCAATGAGGTAGGCAGCAGTATCGCAATTTGAAGCACCTTTCGACGATGGAAAATATACCTGATCTAGGGCATGACTATGGATGGGGCGAGGATCCGTCGCTAACAGGACAAGGTGCTGATAAACTCCTCGTTTTCCATGGAAATTCCTTTATTAATAGAATTTTCTTCTACAGTACATACAGACGTTGTTACGACGCGGTCTTGGGATCTAGGAAGACCAGGATAAATGGCATAATGCTGCGGATTCTGAGCT…	0.569175	0.000175825	21.4949	2	16,TTAATAAAGGAATTTCCCTA; 257 of 410,19.5287,hp426	17,ATTAATAAAGGAATTTCCCT; 258 of 410,1.96619,hp426
	g2-g20	LOC6725189_PGAP1	LOC6725189_PGAP1;XM_002106177.4; AGCTATCGATAACTCGCGGAACTTTGCATCGCCTGATATCGAATGGATGATAACAAAACAAGACATAAACAGATATGAAAAACTAAAAGCGCAGGATGTTTATGTTCCGGAACTGCGCTGTTCTCTTGGTGATCGGCTCCATCTGCTGCTTCATCTACGGCCTGTTCCGTTTGCACGTCGAGGTGGAGCCCAATGCCTGCCGGATGACATACATGTTCGGCGAGCCCATGTTTGCGAAAGTGGGAGTTAAGGATGGCGACCAGTATCCAAACTACGCGCTGTACTATTACTACGAGGGACTGCGACAGCCGCTGGATCCGCTGAAGCGCCGGATGACGGGTGCTCCGGTTATCTTCGTGCCCGGCA…	0.559966	0.0148163	45.066	6	16,CTCTTCCTCCTCCTGCTCTT; 2647 of 3686,12.5602,CG14026_tkv-AS.i1_tkv,BOOKEND_3327-AS.i1,CG14026_tkv-AS.i1_tkv,CG14026_tkv-AS.i1_tkv	17,GCTCTTCCTCCTCCTGCTCT; 2648 of 3686,12.8795,CG14026_tkv-AS.i1_tkv,CG14026_tkv-AS.i1_tkv,CG14026_tkv-AS.i1_tkv,BOOKEND_3327-AS.i1	18,GGCTCTTCCTCCTCCTGCTC; 2649 of 3686,10.9009,CG14026_tkv-AS.i1_tkv,CG14026_tkv-AS.i1_tkv,CG14026_tkv-AS.i1_tkv	19,GCCGGCTCTTCCTCCTCCTG; 2652 of 3686,3.46567,CG14026_tkv-AS.i1_tkv	19,CGGCTCTTCCTCCTCCTGCT; 2650 of 3686,1.47464,PGAP1,CG14026_tkv-AS.i1_tkv,CG14026_tkv-AS.i1_tkv,CG14026_tkv-AS.i1_tkv	19,CCCGGCTCTTCCTCCTCCTG; 2652 of 3686,3.78509,CG14026_tkv-AS.i1_tkv,CG14026_tkv-AS.i1_tkv
	g2-g20	LOC6729113_tHMG2	LOC6729113_tHMG2;XM_002104398.4; CATTACTTATCATGTGCTCTTTTAGATCTTAACGGAATACATTCCAATTCGTAGCATTTTTTATATCTACAACAAATTTTCCAAATAAATTTTAAATAGAATTTTACCTTTTTAACATTTAATTATTACGACAACGATGTCAGACTGCGGACCGCGCCCCAAAAAACCCATGAGTGCCTTCTTGATGTGGATGAATTCCAACGGGCGCAAGCACATAAAAGCGAAGCATCCCGAGATCAGTATCCAGGACGTGTCTGTCAAGGGCGGTGAAATGTGGCGAGCCATGATCGATGAGGACAAGGTCGTGTGGCTGGAGGCGGCCAGGACGGCAATGGACGAGTACAAGGAGAAGGTGGAGCAGTGGAA…	0.508445	2.91036e-05	87.1829	8	16,TCGAGAGGACAACTGAGCTT; 432 of 720,2.15074,BOOKEND_3507.i1,tHMG_cluster,BOOKEND_3502.i1,tHMG_cluster,BOOKEND_3501.i1,tHMG_cluster,BOOKEND_3504.i1,tHMG_cluster,LOC120285588,BOOKEND_3508.i1,tHMG_cluster,BOOKEND_3506.i1,tHMG_cluster,tHMG_cluster,tHMG_cluster,tHMG_cluster,BOOKEND_3498.i1,BOOKEND_3498.i2,tHMG_cluster,BOOKEND_3496.i1,tHMG_cluster,BOOKEND_3503.i1,tHMG_cluster,BOOKEND_3500.i1,tHMG_clust…	17,ATCGAGAGGACAACTGAGCT; 433 of 720,11.1831,BOOKEND_3503.i1,tHMG_cluster,BOOKEND_3500.i1,tHMG_cluster,LOC120285604,tHMG_cluster,BOOKEND_3507.i1,tHMG_cluster,BOOKEND_3502.i1,tHMG_cluster,BOOKEND_3501.i1,tHMG_cluster,BOOKEND_3504.i1,tHMG_cluster,LOC120285588,BOOKEND_3508.i1,tHMG_cluster,BOOKEND_3506.i1,tHMG_cluster,tHMG_cluster,tHMG_cluster,tHMG_cluster,BOOKEND_3498.i1,BOOKEND_3498.i2,tHMG_cluster,…	19,TAAAAGAGCACATGATAAGT; 14 of 720,8.11139,LOC120285604,tHMG_cluster,tHMG_cluster,LOC120285609,tHMG_cluster,tHMG_cluster,LOC120285622,LOC120285603,tHMG_cluster,LOC120285589,tHMG_cluster,tHMG_cluster,BOOKEND_3149.i1,BOOKEND_3149.i1_1,hp-tHMG-solo,tHMG_cluster,LOC120285608,tHMG_cluster,tHMG_cluster,tHMG_cluster,LOC120285605,tHMG_cluster,tHMG_cluster,LOC120285593,tHMG_cluster,tHMG_cluster,.,tHMG2,BO…	19,ATAAAAGAGCACATGATAAG; 15 of 720,1.31493,BOOKEND_3149.i1,BOOKEND_3149.i1_1,hp-tHMG-solo	19,TAGAATCGAGAGGACAACTG; 437 of 720,5.82578,BOOKEND_3506.i2,BOOKEND_3506.i1,tHMG_cluster,BOOKEND_3505.i1,tHMG_cluster,BOOKEND_3495.i1,tHMG_cluster,BOOKEND_3497.i1,tHMG_cluster,BOOKEND_3498.i1,BOOKEND_3498.i2,tHMG_cluster,BOOKEND_3496.i1,tHMG_cluster,BOOKEND_3503.i1,tHMG_cluster,BOOKEND_3500.i2,BOOKEND_3500.i1,tHMG_cluster,LOC120285604,BOOKEND_3499.i1,tHMG_cluster,BOOKEND_3507.i2,BOOKEND_3507.i1,t…	19,AAAAGAGCACATGATAAGTA; 13 of 720,50.5228,tHMG_cluster,BOOKEND_3149.i1,BOOKEND_3149.i1_1,hp-tHMG-solo,tHMG_cluster,LOC120285608,tHMG_cluster,tHMG_cluster,tHMG_cluster,LOC120285605,tHMG_cluster,tHMG_cluster,LOC120285593,tHMG_cluster,tHMG_cluster,LOC120285604,tHMG_cluster,tHMG_cluster,LOC120285609,tHMG_cluster,tHMG_cluster,LOC120285622,LOC120285603,tHMG_cluster,LOC120285589,tHMG_cluster,BOOKEND_31…	19,AAAGAGCACATGATAAGTAA; 12 of 720,6.56224,tHMG_cluster,LOC120285608,tHMG_cluster,tHMG_cluster,tHMG_cluster,LOC120285605,tHMG_cluster,tHMG_cluster,LOC120285593,tHMG_cluster,tHMG_cluster,LOC120285604,tHMG_cluster,tHMG_cluster,LOC120285609,tHMG_cluster,tHMG_cluster,LOC120285622,LOC120285603,tHMG_cluster,LOC120285589,tHMG_cluster,tHMG_cluster,BOOKEND_3149.i1,BOOKEND_3149.i1_1,hp-tHMG-solo,BOOKEND_31…	19,AGAATCGAGAGGACAACTGA; 436 of 720,1.51189,BOOKEND_3498.i1,BOOKEND_3498.i2,tHMG_cluster,BOOKEND_3496.i1,tHMG_cluster,BOOKEND_3503.i1,tHMG_cluster,BOOKEND_3500.i1,tHMG_cluster,LOC120285604,tHMG_cluster,BOOKEND_3507.i1,tHMG_cluster,BOOKEND_3502.i1,tHMG_cluster,BOOKEND_3501.i1,tHMG_cluster,BOOKEND_3504.i1,tHMG_cluster,LOC120285588,BOOKEND_3508.i1,tHMG_cluster,BOOKEND_3506.i1,tHMG_cluster,tHMG_clust…
	g2-g17	LOC6735537_dom	LOC6735537_dom;XM_016168672.3; AGCAAACGTGCTCGCGGACCGCTGGAAAATTTATTAAATATAATAAATGTGCAAAATTGCAGACCATCGAGTGCAGCACATTCTCCACGACGCGTTGGCACCATTTTCATGCACGGATGCCTTGCAGAGATGGTGAAATCTTGTGATTAAAATTCTCCCCGTCTGAGATGTCTCAAACATGAATGAAGGTAATTCAGCAGGAGGGGGGCATGAAGGGCTCAGCCCGGCCCCTCCTGCTGTGCCAGACCGCGTAACTCCACATTCAACGGAAATTTCAGTTGCACCCGCCAATTCCACGAGCACAACAGTACGAGCAGCAGGATCAGTAGGAGCAGCCTTGCCGGCCACCCGCCATCACCAACATATAG…	0.460153	4.96127e-06	31.9682	1	16,TTCCTGTTCCTCCATATATG; 2721 of 10478,31.9682,Pih1D1,hp71
		LOC6735537_dom	LOC6735537_dom;XM_039291403.2; AGCAAACGTGCTCGCGGACCGCTGGAAAATTTATTAAATATAATAAATGTGCAAAATTGCAGACCATCGAGTGCAGCACATTCTCCACGACGCGTTGGCACCATTTTCATGCACGGATGCCTTGCAGAGATGGTGAAATCTTGTGATTAAAATTCTCCCCGTCTGAGATGTCTCAAACATGAATGAAGGTAATTCAGCAGGAGGGGGGCATGAAGGGCTCAGCCCGGCCCCTCCTGCTGTGCCAGACCGCGTAACTCCACATTCAACGGAAATTTCAGTTGCACCCGCCAATTCCACGAGCACAACAGTACGAGCAGCAGGATCAGTAGGAGCAGCCTTGCCGGCCACCCGCCATCACCAACATATAG…	0.460153	4.96127e-06	31.9682	1	16,TTCCTGTTCCTCCATATATG; 2826 of 10583,31.9682,Pih1D1,hp71
		LOC6735537_dom	LOC6735537_dom;XM_039291405.2; AGCAAACGTGCTCGCGGACCGCTGGAAAATTTATTAAATATAATAAATGTGCAAAATTGCAGACCATCGAGTGCAGCACATTCTCCACGACGCGTTGGCACCATTTTCATGCACGGATGCCTTGCAGAGATGGTGAAATCTTGTGATTAAAATTCTCCCCGTCTGAGATGTCTCAAACATGAATGAAGGTAATTCAGCAGGAGGGGGGCATGAAGGGCTCAGCCCGGCCCCTCCTGCTGTGCCAGACCGCGTAACTCCACATTCAACGGAAATTTCAGTTGCACCCGCCAATTCCACGAGCACAACAGTACGAGCAGCAGGATCAGTAGGAGCAGCCTTGCCGGCCACCCGCCATCACCAACATATAG…	0.460153	4.96127e-06	31.9682	1	16,TTCCTGTTCCTCCATATATG; 2826 of 10244,31.9682,Pih1D1,hp71
	g2-g18	LOC6739532_RNASEK	LOC6739532_RNASEK;XM_044922539.1; ATTTATTTGTGCACAGCCACACAGAAAGTTTGGTCACATGATATGTTCACCTGACAAAATCACAGTTTTCATTGAGGAATTCTGACGAATTGTGTTTTCTTAAACTTTGTTCTCTCCTAAAAGTGGTTTAACAAAAATTAAAAAAATGAAAATCTGTGGTCCCAAGCTATCTCTTTGTGGTCTTATTATCTCTGTTTGGGGTATTGTCCAATTGGTTTTAATGGGTCTATTCTTCTACATAAATAGTGTAGCCCTCATTGAGGACTTACCTCTTGAAGAGGAATACCATTCGTTGGAAGATTTTTATGCAGCTGCAAATAGAGCATACAATCAGTAATTTTTCTTTTTCAGAATGCCTACAACTG…	0.439891	0.000113644	12.5726	2	16,AAAAAGAAAAATTACTGTTA; 338 of 558,4.94031,LOC120284992,BOOKEND_2594.i1,BOOKEND_2594-AS.i1,hp-Tmy,LOC120284992,BOOKEND_2594.i1,BOOKEND_2594-AS.i1,hp-Tmy	17,TAAAAAGAAAAATTACTGTT; 339 of 558,7.63226,LOC120284992,BOOKEND_2594.i1,BOOKEND_2594-AS.i1,hp-Tmy,LOC120284992,BOOKEND_2594.i1,BOOKEND_2594-AS.i1,hp-Tmy
	g2-g17	LOC6734262_Ack-like	LOC6734262_Ack-like;XM_039292496.2; CCCGCCAAACCGTTACAACGTCGAACATATCATTTTCCAGCACTGGGGCCTGGTAATTGAGCCGACTCCGCGTGACGGTCATACTTATTGCAGCAAAAAAACAAAAAACAATGCAGACGCACACGCGAGTGTAAAATGGAGTATCCACAAATTGATTTATACGAATTCCTCACTGAGTCCGAACTGCAGCAGTACTACAATGCCGTCAAAAACGAATTGAAAATAACGAACGCGGCCCAATTTAAGTATGCAGCGGACGAGGATTTACGTTTCATCGGGCTCTCGCGCCCGGAAATCCGGAGGCTGCGTAAGTTCTACGAGAAGCATTTTCCCCACAGCTACCTCAGCAAGATCAAGCGTCTG…	0.43344	0.000263085	24.0024	1	16,GTTAGCTTTTTCAAATTTAC; 5085 of 6247,24.0024,BOOKEND_3304.i8,BOOKEND_3304.i12,BOOKEND_3304.i5,hp-ODox2,BS2_Jockey,BS2_Jockey,BS2_Jockey,BOOKEND_2078.i1,BOOKEND_2078.i2,BOOKEND_2078.i3,BOOKEND_2078.i4,BS2_Jockey,BOOKEND_2082.i1,BOOKEND_2082.i2,hpCG2861_4,BS2_Jockey,BOOKEND_2080.i1,DM297_LTR_Gypsy,BS2_Jockey,BS2_Jockey,BS2_Jockey,BS2_Jockey,Gypsy2-I_DM_Gypsy,BS2_Jockey,hp70_3,hp70_4,BS2_Jockey,BOO…
	g2-g17	LOC6728822_CG16734	LOC6728822_CG16734;XM_002104120.4; ACTTCTGTTAAATCGATAGTTTTTGAGTGTTATCGGATTTGGCCGGCTTTTCTGTTTACGTTTTGGATGCTATATAATTTTAAAGAATTTCGGAAAACAATATGACATGCGATGATACCACCGAAGCGCTCGCCACTCACATGTGTGAGCTGTTGGAGTTCTATATGCTGCCGGAGCTGAAGGAGGACCTGGACAACATTCAGCTGGAGGCGTCGCAATTCAACAGCTACCATTATCTACTTATTCAGGATCTGCCAAAGCTCTACGATTTGGTGCAGGAATTCCTCCAGAAGAGTGGCGATGCAGGACACGAAAAGCTGAGATTCAAGCTCCTCCTGCTGATTTGCGAATTGACAGCTTCGCC…	0.400312	0.00111185	38.5819	1	16,TGGCGCTCCAGCATGTCATG; 873 of 1453,38.5819,BOOKEND_3304.i8,BOOKEND_3304.i12,BOOKEND_3304.i5,hp-ODox2,BS2_Jockey,BOOKEND_3304.i8,BOOKEND_3304.i12,BOOKEND_3304.i5,hp-ODox2,BS2_Jockey
	g2-g20	LOC6740360_vtd	LOC6740360_vtd;XM_039298314.2; TGTTATCTTGACATTTTAAATGATATCGATAATTTTATATAAAAGCAAACATTTTTAGGAGATGATGCGAAAGGCATTTCAAATAGATATAAATATTTACTAATTTAAAATGTTCTATGAGCACATTATTTTGGCCAAGAAAGGCCCCCTAGCCAGGATCTGGTTGGCAGCACATTGGGACAAAAAAATTACAAAGGCCCATGTATTTGAAACTAATATTGAAAAATCAGTGGAAGGCATTTTGCAACCGAAAGTAAAATTAGCGCTGAGAACGTCTGGACATTTATTGCTAGGTGTTGTTCGCATTTATTCAAGAAAAGCGAAGTATTTATTAGCTGATTGCAATGAAGCCTTCGTCAAGATTAAGA…	0.387418	0.000155953	45.5487	3	19,TGTGAGCCTCCATAACGAGA; 2537 of 2614,23.5001,.,.,.,.,.,.,.,.,.,G5_DM_Jockey,.,.,.,G5_DM_Jockey,vtd,G5_DM_Jockey,BOOKEND_2249.i5,.,.,.,Gypsy1-I_DM_Gypsy,BOOKEND_2207.i2,G5_DM_Jockey,G5_DM_Jockey,.,.,.,G5_DM_Jockey,GYPSY_I_Gypsy,G5_DM_Jockey,G5_DM_Jockey,.,.,.,.,.,.,Jockey_Jockey,.,.,G5_DM_Jockey,DNAREP1_DM_Helitron,.,.,G5_DM_Jockey,TOM_I_Gypsy,.,BOOKEND_774.i1,BS2_Jockey,.,.,.,.,.,.,.,.,BOOKEND_3…	19,GAGGTAATCTACATATGCTT; 2240 of 2614,20.5615,.,DMCR1A_CR1,BOOKEND_2207.i2,G5_DM_Jockey,I_DM_I,.,.,vtd,G5_DM_Jockey,BOOKEND_2249.i5,.,.,.,G5_DM_Jockey,G5_DM_Jockey,GYPSY_I_Gypsy,.,.,.,.,.,.,.,.,G5_DM_Jockey,G5_DM_Jockey,.,.,.,.,GTWIN_LTR_Gypsy,Jockey_Jockey,.,.,BOOKEND_3696.i14,BOOKEND_3696.i14,BOOKEND_3696.i14,BOOKEND_3696.i14,G5_DM_Jockey,MDG1_LTR_Gypsy,.,BS2_Jockey,.,.,.,DNAREP1_DM_Helitron,.,…	19,TTTTCTCGTCGGGTCCTGGC; 2470 of 2614,1.48706,.,G5_DM_Jockey,.,.,.,.,.,DMCR1A_CR1,G5_DM_Jockey,.,GYPSY12A_LTR_Gypsy,I_DM_I,G5_DM_Jockey,.,BOOKEND_2207.i2,G5_DM_Jockey,GYPSY_I_Gypsy,.,G5_DM_Jockey,.,.,.,G5_DM_Jockey,.,.,.,.,vtd,G5_DM_Jockey,BOOKEND_2249.i5,.,.,.,.,TOM_I_Gypsy,BOOKEND_774.i1,BS2_Jockey,.,.,.,.,.,Jockey_Jockey,.,G5_DM_Jockey,.,.,.,.,.,.,MDG1_LTR_Gypsy,.,DNAREP1_DM_Helitron
	g2-g17	LOC6735017_Orai	LOC6735017_Orai;XM_002081962.4; GCCGCCGCCGCTCTCCGCCGCCGTACCGCCGGTGCTTACCGCTCGCGGCAGGCCGCTCCGCTGGCATAGCCGCCGTATCAGTTAGTTGTTAACTTGCCATCGCCGAAGGAACAAGAGGCGCGAAAAGCGAAACGCGGACGCAGAAATGAAATCGAATCGAATGTGCACCGCGCACCTGAATTAAATTCGTGGCGCAAAGGCAAGAATTACTATTCGATTCGTCGTTTTTCTTGCGTGGCTCTTATTTTTTTTTTTCATTTTTTGTGTCTTGCGGAAGTGTCGCCAGCATCCGCGACTGTTTTCAGTTCCTAGCTTTTGGCTTTCCTCTCAGCTAGCAGTCGTTAGGGTACAACTCTTGGCCTCGGTC…	0.352079	0.0293892	14.1466	1	16,CTTCACCCAGCACAGGAACA; 2943 of 3713,14.1466,BOOKEND_1244.i1,BOOKEND_1244.i3,ID-hp58
		LOC6735017_Orai	LOC6735017_Orai;XM_016168360.3; TTTGGATCTCATAGAAATTTGGCGCCTTTTGCTTTAAAATATCGGTAACAGCTGATGGCAGGGCTGGCAGCACTAGTGCAATCGATAGATCGATATGTTGGCGTCACGCGTTAGGTCATTTCATACATGCACACAAACGTACTTAAATCCGCAGGAGAAATCGCTGGCCCAAAATCATGTCTGTGTGGACCACGGCCAACAATTCGGGCCTAGAGACGCCAACAAAGCCGCCGATCACGTCGTCGGTTCCGCGGGCAGCGAGGAGTTCAGCGGTGATCACCACTGGAAATCACCAGCAGCATCACTTCCAGCACGTTGTGGCCGCCGCCGTTGCAGCCGCCACTTCAGTGGCCACCGGTCATCAGTT…	0.352079	0.0293892	14.1466	1	16,CTTCACCCAGCACAGGAACA; 982 of 1752,14.1466,BOOKEND_1244.i1,BOOKEND_1244.i3,ID-hp58
		LOC6735017_Orai	LOC6735017_Orai;XM_016168363.3; TCGCCGCCGTGTTTTTCTTGTATTTCCACTATTTTCTGTTGCGTTGCGCGGTCTTCTTGTATCTTTTTTGCATTTGTCCTTTTTTTTTTGTATTTGTTGCTGTGCTTCGAGATATTCTTGTATTAATTTTTATCCGCTTGCCGCGTTTCGTGTGCCTTTTTTTGTGCATATTTCTAAGCATCGTAACTGTTTGTTCGTGGGTCTCAAGCATTTCATTTGCACAACAAACAATGTGCAAATATTTGGCCGACATTTGACTACACTAAAATAATTATAATCAGTGACAAGATAAAAAAAAAATAGCTCGCTGATGAACCGCAGATAAGACGGCGCTCTACGAAGTAGATTATCTGCATATAAACAGCAC…	0.352079	0.0293892	14.1466	1	16,CTTCACCCAGCACAGGAACA; 1316 of 2086,14.1466,BOOKEND_1244.i1,BOOKEND_1244.i3,ID-hp58
		LOC6735017_Orai	LOC6735017_Orai;XM_044922541.1; TGTTGGTGTTATGATGCGATGGCATAGAAAGTGCACTAGCTGAAGCCGGAAAAGTTGTCAGCGCGAACACGTGCTTGAAAAAAAAAAAAAAACTAAAAATAGCAACTAACAACAAACTTTAGCCTATCGTTAGTGCCTAATTTATAGTTAAAAACGAAATAGTGTGACTCGGCCAGCAGAAATACAGACGTACTTAAATCCGCAGGAGAAATCGCTGGCCCAAAATCATGTCTGTGTGGACCACGGCCAACAATTCGGGCCTAGAGACGCCAACAAAGCCGCCGATCACGTCGTCGGTTCCGCGGGCAGCGAGGAGTTCAGCGGTGATCACCACTGGAAATCACCAGCAGCATCACTTCCAGCACGT…	0.352079	0.0293892	14.1466	1	16,CTTCACCCAGCACAGGAACA; 1033 of 1803,14.1466,BOOKEND_1244.i1,BOOKEND_1244.i3,ID-hp58
	g2-g17	LOC6732583_beat-IIIb	LOC6732583_beat-IIIb;XM_016180280.3; GCGAAGCTTTTAGTCTTGGTCGGTTATTGGTGCTGTGTGGTTGGCGAAGGCGACACAAGTCCGTGTGGCGGCAAAATTCTCGATTCTCGATTCTCCGTTCTCGATTCTCCGTTCTCCACTCCAATTTGCTCCAGTCCCCGAGTCCTGAAAATCGCGATAAAACCGAGGACACTCGTGCGTACGTGCGATTGTGTGAGTGCCTCATTTGCGAGGGTGTGTGTGCTTGTGCTGCAGTGAAATGGCAAATTATGAATAAAATGTAAGCGAAAGTAAGGAAAAACAAACTAAAACCAGTGCAGTTGGGCGAAAGAAAAAGAAAACTAATCTTCCCCCAGTTGAAATCCACGAATTTATTCTCATCA…	4.16065	6.10748e-11	2.11348	1	16,ATAATGACTTTATTGTGTAC; 2924 of 3297,2.11348,ACCORD_I_LTR,BOOKEND_3698.i6,BOOKEND_3698.i1_3,.,BOOKEND_2496.i1_1,GYPSY4_I_Gypsy,.,BOOKEND_3350.i1_1,ACCORD_I_LTR,BOOKEND_3698.i6,BOOKEND_3698.i1_3,ACCORD_I_LTR,ACCORD_I_LTR,ACCORD_LTR_Gypsy,ACCORD_I_LTR,ACCORD_LTR_Gypsy,ACCORD_I_LTR,ACCORD_I_LTR,ACCORD_I_LTR,GYPSY4_I_Gypsy,.,BOOKEND_4399.i1,DMCR1A_CR1,BOOKEND_2992.i1_6,BOOKEND_2992.i1_2,BOOKEND_2992…
	g2-g18	LOC6733081_nompB	LOC6733081_nompB;XM_016177973.3; TGGTATTTATTCACCTCTTTTACGCATATGCTGCTTATACGTGATCACCAAGGCAACTCAACCAAAACAAAGACCAACCCCCAAAAGCGTTCATATTGATTAGAACACTATACGCGTATAATACGTTGTGACAAAAATGACTTCTAAAATCAGTACTAACGGAACGCAAAGATTACCGGAGCCTGTTTCCGAACATGAAGCAGTTCCGCCTCCCCCACCTACGGCGGCGGGCAGACCCAGACCCCCGACTTCGCAGCTTTTTTCACGCGGCAATCTGGCAAGCAGTAGGGCAACCGGAGGCGAAAAATCAGGTCTTGCAAGACCATCAACAGCAGTCCGGGCTGTGGGCTACGCTGCTAATTACGG…	3.93151	1.80541e-22	1.65919	1	17,CACTAGCTGAGTAACGGGCA; 3083 of 3169,1.65919,DNAREP1_DM_Helitron,.,DNAREP1_DM_Helitron,Transib1_Transib,.,DNAREP1_DM_Helitron,DNAREP1_DM_Helitron
		LOC6733081_nompB	LOC6733081_nompB;XM_016177975.3; AATTGGTATTTATTCACCTCTTTTACGCATATGCTGCTTATACGTGATCACCAAGGCAACTCAACCAAAACAAAGACCAACCCCCAAAAGCGTTCATATTGATTAGAACACTATACGCGTATAATACGTTGTGACAAAAATGACTTCTAAAATCAGTACTAACGGAACGCAAAGATTACCGGAGCCTGTTTCCGAACATGAAGCAGTTCCGCCTCCCCCACCTACGGCGGCGGGCAGACCCAGACCCCCGACTTCGCAGCTTTTTTCACGCGGCAATCTGGCAAGCAGTAGGGCAACCGGAGGCGAAAAATCAGGTCTTGCAAGACCATCAACAGCAGTCCGGGCTGTGGGCTACGCTGCTAATTA…	3.93151	1.80541e-22	1.65919	1	17,CACTAGCTGAGTAACGGGCA; 3193 of 3279,1.65919,DNAREP1_DM_Helitron,.,DNAREP1_DM_Helitron,Transib1_Transib,.,DNAREP1_DM_Helitron,DNAREP1_DM_Helitron
		LOC6733081_nompB	LOC6733081_nompB;XM_016177976.3; AATTGGTATTTATTCACCTCTTTTACGCATATGCTGCTTATACGTGATCACCAAGGCAACTCAACCAAAACAAAGACCAACCCCCAAAAGCGTTCATATTGATTAGAACACTATACGCGTATAATACGTTGTGACAAAAATGACTTCTAAAATCAGTACTAACGGAACGCAAAGATTACCGGAGCCTGTTTCCGAACATGAAGCAGTTCCGCCTCCCCCACCTACGGCGGCGGGCAGACCCAGACCCCCGACTTCGCAGCTTTTTTCACGCGGCAATCTGGCAAGCAGTAGGGCAACCGGAGGCGAAAAATCAGGTCTTGCAAGACCATCAACAGCAGTCCGGGCTGTGGGCTACGCTGCTAATTA…	3.93151	1.80541e-22	1.65919	1	17,CACTAGCTGAGTAACGGGCA; 3139 of 3225,1.65919,DNAREP1_DM_Helitron,.,DNAREP1_DM_Helitron,Transib1_Transib,.,DNAREP1_DM_Helitron,DNAREP1_DM_Helitron
		LOC6733081_nompB	LOC6733081_nompB;XM_016177977.3; ATTGGTATTTATTCACCTCTTTTACGCATATGCTGCTTATACGTGATCACCAAGGCAACTCAACCAAAACAAAGACCAACCCCCAAAAGCGTTCATATTGATTAGAACACTATACGCGTATAATACGTTGTGACAAAAATGACTTCTAAAATCAGTACTAACGGAACGCAAAGATTACCGGAGCCTGTTTCCGAACATGAAGCAGTTCCGCCTCCCCCACCTACGGCGGCGGGCAGACCCAGACCCCCGACTTCGCAGCTTTTTTCACGCGGCAATCTGGCAAGCAGTAGGGCAACCGGAGGCGAAAAATCAGGTCTTGCAAGACCATCAACAGCAGTCCGGGCTGTGGGCTACGCTGCTAATTAC…	3.93151	1.80541e-22	1.65919	1	17,CACTAGCTGAGTAACGGGCA; 3133 of 3219,1.65919,DNAREP1_DM_Helitron,.,DNAREP1_DM_Helitron,Transib1_Transib,.,DNAREP1_DM_Helitron,DNAREP1_DM_Helitron
		LOC6733081_nompB	LOC6733081_nompB;XM_039291238.2; AATTGGTATTTATTCACCTCTTTTACGCATATGCTGCTTATACGTGATCACCAAGGCAACTCAACCAAAACAAAGACCAACCCCCAAAAGCGTTCATATTGATTAGAACACTATACGCGTATAATACGTTGTGACAAAAATGACTTCTAAAATCAGTACTAACGGAACGCAAAGATTACCGGAGCCTGTTTCCGAACATGAAGCAGTTCCGCCTCCCCCACCTACGGCGGCGGGCAGACCCAGACCCCCGACTTCGCAGCTTTTTTCACGCGGCAATCTGGCAAGCAGTAGGGCAACCGGAGGCGAAAAATCAGGTCTTGCAAGACCATCAACAGCAGTCCGGGCTGTGGGCTACGCTGCTAATTA…	3.93151	1.80541e-22	1.65919	1	17,CACTAGCTGAGTAACGGGCA; 3083 of 3169,1.65919,DNAREP1_DM_Helitron,.,DNAREP1_DM_Helitron,Transib1_Transib,.,DNAREP1_DM_Helitron,DNAREP1_DM_Helitron
		LOC6733081_nompB	LOC6733081_nompB;XM_044922347.1; ATTTTGTGAAAAGAGATTGAGTCAGTGAGTTTTTGATCATTACGCATAACAGACATGCCTCGCTAACGCGCAAGAAAACGTTGCGCAGACAATAGCGAGAGTAGTGAAGAGGAAGAGGGGCATCCTGAGCACTCTTCGACATATTCAACACCTTTTAGTTTGAACTTCTTCCGGCAACTCAACCAAAACAAAGACCAACCCCCAAAAGCGTTCATATTGATTAGAACACTATACGCGTATAATACGTTGTGACAAAAATGACTTCTAAAATCAGTACTAACGGAACGCAAAGATTACCGGAGCCTGTTTCCGAACATGAAGCAGTTCCGCCTCCCCCACCTACGGCGGCGGGCAGACCCAGACCCC…	3.93151	1.80541e-22	1.65919	1	17,CACTAGCTGAGTAACGGGCA; 3311 of 3397,1.65919,DNAREP1_DM_Helitron,.,DNAREP1_DM_Helitron,Transib1_Transib,.,DNAREP1_DM_Helitron,DNAREP1_DM_Helitron
	g2-g20	LOC6739087_Chs2	LOC6739087_Chs2;XM_016171921.3; GTGATTCGATTTGATGGCATTTGTAATTGCAAATCTAGTCAGTGGGTCTGTGGCTTCGGAAGGTTTCTTATCGGGACTCGATGACAACTTGTGCGCCTTGCATCGATGATATCGCAACCTTATCTCCGATCTGACGATCGCCCGATCGGATGGCCAGGTCCGGAGAACCAAATGCCGAGTGCCAATCAGTTTTGGAGTGCCCATGGGACCACATAGACATGAGCGGAGGAGACTACGAAAGCGGTGACTACTTCATGCGCAGTCGGAAGCAGCGGGACAAGCCGTCGCTATGGGACTCTTTCCAGGACCCGCCGTCCAAGAAGACGAGCGGATCCGATGCCGACTGGAAGAAGCTCCAGTTCTGCCT…	3.44946	1.18713e-09	9.35354	3	16,CAGGAACACAATGAGCAGTC; 3634 of 4687,1.32735,CG14026_tkv-AS.i1_tkv	18,AGCAGGAACACAATGAGCAG; 3636 of 4687,3.99447,CG14026_tkv-AS.i1_tkv	19,TAGCAGGAACACAATGAGCA; 3637 of 4687,4.03172,CG14026_tkv-AS.i1_tkv
	g2-g20	BOOKEND_3362.i1_	BOOKEND_3362.i1_;BOOKEND_3362.i1; ATGTTAGCCTATTTCCAAAATACTAATGGGCACACTATATTATCGACAATAAGACAATAGAATACGTAGAATAATTCCCATTCCAATTCTACAATAGAATTAAAATAACTTATTTTTCAGAAAATTTTTCAGAAAAGTTGAACGCGGATGCAGGCCCAACTGGAGGCAACGACTTCTTGGTGATGGAGGATCCTGAGCAGCCGAGTGTAGCGAGTACGATGAATCCGCCTACTTACAATCCTTCACGGCAATCCTACAGCAAGGAGATCCATCGCATCGAAGAGGAAATACAGGACATCGACAGGCTGATTGCCCAGAAGGAGAAGGAATGTGAAGTGCTGTTCTTATTTCACCTCATACGTATA…	3.41666	0.000734126	9.45116	4	16,CTCGGCTGCTCAGGATCAAG; 195 of 486,1.65919,lncRNA:CR43306,hp88	17,ACTCGGCTGCTCAGGATCAA; 196 of 486,1.51189,lncRNA:CR43306,hp88	19,CCACTCGGCTGCTCAGGATC; 198 of 486,4.44876,lncRNA:CR43306,hp88,BOOKEND_3381.i1,BOOKEND_3381.i2,BOOKEND_3379.i2,.	19,TACACTCGGCTGCTCAGGAT; 199 of 486,1.83132,.,BOOKEND_3362.i1
	g2-g19	LOC6732113_pdm2	LOC6732113_pdm2;XM_016180043.3; GGTGCTTCTTCTTCCATTTATTCAGCTAGTACTGCTCTTCTTCTAGATGCTTTGGCCTGGTCAAGTTGCATTCAATTGCAGTTTTTCAGTTGCCACTCCGTTGGCCGATTGTCGGTTGTCGTCCTCGCGACTTTTCTTGTTTATTTTTTCCCCCGACTTTTCAACTAGCTGTGTGTGTGCGTGACAGCAACAACAATAATCTGAGGACGCCTCTTGTAATTATTTTAATTTATGCGTTTATCGCTTTTTGCCTTTTGCCGCCGTTCAGCGGTTTCTGTTGGCTATCCGGCTGCATTTGCTTCTTTTTTTGCCTTGACATTCGCATTTTGACAGCACGGCGAATAATTCTCGGTTCTGCCATCATTGC…	3.2259	0.021388	7.01826	3	16,CTCCAGTTCCTCCTCCTTGG; 3242 of 4956,3.83476,CG14026_tkv-AS.i1_tkv	17,ACTCCAGTTCCTCCTCCTTG; 3243 of 4956,1.64677,CG14026_tkv-AS.i1_tkv	18,AATATGTGTGTGTGTGTGTG; 956 of 4956,1.53673,.,ACCORD_I_LTR,ACCORD_LTR_Gypsy,ACCORD_I_LTR,ACCORD_LTR_Gypsy,.,.,.,.,side-VI,.,.,Ten-a,.,ACCORD_I_LTR,.,TAHRE_Jockey,MAX_I_BEL,MAX_I_BEL,GYPSY12A_LTR_Gypsy,TAHRE_Jockey,.,DMCR1A_CR1,GYPSY12A_LTR_Gypsy,ACCORD_I_LTR,.,.
		LOC6732113_pdm2	LOC6732113_pdm2;XM_016180042.3; CCTCAATTCAGTTTCTAAGTTGCATTCGACCGAAGAAGTTGAAGCTAGACGGTCCGGTTTCCTTGCTCGTGACAACTATTGAAATCGAACAGAACAAATCGGGAAAATAGGAAATCGTAGACTGTCTTCGTCGTGAATGTTTAAGTGACCAACTGAATATTTAAATTTGAAAAACATTATTTAAATATAAAACTGCTAAAATGATGGTGCTACAGCAACAACAACAACAGCGTCTCTGGGATGCAACCAACAACACAAATACACAAGCACAACAATCGGCGAATGTGGAAAGCACGCCAACAAAAATTTGCCATCAGGAAAATGCAACAACAGCCGCACACACATTTATGCGGCACATGTCGAACTC…	3.2259	0.021388	5.48153	2	16,CTCCAGTTCCTCCTCCTTGG; 427 of 2141,3.83476,CG14026_tkv-AS.i1_tkv	17,ACTCCAGTTCCTCCTCCTTG; 428 of 2141,1.64677,CG14026_tkv-AS.i1_tkv
		LOC6732113_pdm2	LOC6732113_pdm2;XM_039295331.2; GGTGCTTCTTCTTCCATTTATTCAGCTAGTACTGCTCTTCTTCTAGATGCTTTGGCCTGGTCAAGTTGCATTCAATTGCAGTTTTTCAGTTGCCACTCCGTTGGCCGATTGTCGGTTGTCGTCCTCGCGACTTTTCTTGTTTATTTTTTCCCCCGACTTTTCAACTAGCTGTGTGTGTGCGTGACAGCAACAACAATAATCTGAGGACGCCTCTTTCGTTTGTCGGAAGTCAATCAAAAAGCGTGTCTCGGAGAATTGTCCCAAAAGACAGAGATCACCTCACCTCACCTCGACGGCCCACAGAAAATGCAGCAAGGGCGTGAAGCTGTCGCCATTCTCGTTGGCAATTACAATTTATAAAAGTGTG…	3.2259	0.021388	5.48153	2	16,CTCCAGTTCCTCCTCCTTGG; 2075 of 3789,3.83476,CG14026_tkv-AS.i1_tkv	17,ACTCCAGTTCCTCCTCCTTG; 2076 of 3789,1.64677,CG14026_tkv-AS.i1_tkv
	g2-g20	LOC6728577_side-VI	LOC6728577_side-VI;XM_016175131.3; AGCCACGAATGAATGGCCAGAAGCTTTAGTACTGAAAAGGTCGTGGATTTGTGTAGTTGTCGTGCTCCGTTGCCGCCGTTTGTCGTTCTCGTTCCCGTTGTCGTGTTGTCGTTGTCGTTGTCGCTGTCGTACGGGCATCGCATCGCATCGCATCGACTCACATCGCGTAGCCGCAGTGTTGACCGTCCGCATCCGCAAACTGGCGAACGAAGCAATTGGGCTGGAAATCAAGAAACAAGTGCCAGCCAAGCTCTTCGAAGGTATATCTCAATCGGTTATCGCAATTGTTGAATGCTGAATATACAACAACCAAATAAAAATAGTAAAACGTCAAGCGAGACGAGAGTGCACGTGCTAGAAGTAG…	2.96771	0.0020587	2.71679	2	19,AATATGTGTGTGTGTGTGTG; 1204 of 6896,1.53673,.,ACCORD_I_LTR,ACCORD_LTR_Gypsy,ACCORD_I_LTR,ACCORD_LTR_Gypsy,.,.,.,.,side-VI,.,.,Ten-a,.,ACCORD_I_LTR,.,TAHRE_Jockey,MAX_I_BEL,MAX_I_BEL,GYPSY12A_LTR_Gypsy,TAHRE_Jockey,.,DMCR1A_CR1,GYPSY12A_LTR_Gypsy,ACCORD_I_LTR,.,.	19,GAATATGTGTGTGTGTGTGT; 1205 of 6896,1.18006,ACCORD_LTR_Gypsy,.,ACCORD_I_LTR,ACCORD_LTR_Gypsy,ACCORD_I_LTR,MAX_I_BEL,MAX_I_BEL,GYPSY12A_LTR_Gypsy,TAHRE_Jockey,.,DMCR1A_CR1,GYPSY12A_LTR_Gypsy,ACCORD_I_LTR,.,.,.,ACCORD_I_LTR,.,.,TAHRE_Jockey
	g2-g20	LOC120285392	LOC120285392;XM_039298120.2; GGAAATGAAGGAAGCATTGGCAATGGCATTCAAGGATCACAGGCCATATACAACCATTATAAAACAATTAGAAGAAACACTATACCCAGGAAGCATCAGATTTTCTTATTTTTAATGCTTCTGCCATTAGCATTGGCAAATATGGAAATCACTAATTACACCGACGCTCAAACCGTCTCAGTGTACAAAGGATTAGGGAAACTACAAATATCATCAACTAAATTAATCCATCTAATAGACCTAGAACAGCTAGAAACAGAATTGTACAAAATACGAGAACACACAATTAATGACTTAAAAGGAAGCTACCTCTACCATACACTAACACACGAAATAGCTCATTTACCGCATTAAGTACTCTGACCTCAAA…	2.72251	0.0299754	1.48706	1	19,TGTTGAATTTGAATGGTTAC; 1506 of 4989,1.48706,.,LOC120285392,.,.,.
	g2-g17	LOC6731099_DIP-eta	LOC6731099_DIP-eta;XM_016178947.2; GGCTTCAGTACATCGACGGCGCTCGGTTCGTGCGGTTGGCCTTTAGTCCTTCGATATCCTGCTGCATACGGCAAGCAGAATCCCCAACGGAATCGCGTGTGTTTTTTGCCGCCAAGTGTTGCATTCGTGCTGCAAGTGATTCGAAGTGATGCTGTGACTTGTGCTGAGCGAATTTCTCGACAGGATTCTCAGAAAATCAGGACAGCTCAGCCGCAGGACATGTGCAATTTGGAGTTTCAAGAAAAATACAAAATAGCCGAGAAAATGCTCTGAAGAAGACTAGCTTTAAAGGAAATATCCGATACGACAACTTAATGGTTTCCGGTCATTAATCTACTCAATCAAAGAAAGTAAAGCCCATATA…	2.50762	0.0440392	1.53673	1	16,AATATGTGTGTGTGTGTGTG; 2803 of 2948,1.53673,.,ACCORD_I_LTR,ACCORD_LTR_Gypsy,ACCORD_I_LTR,ACCORD_LTR_Gypsy,.,.,.,.,side-VI,.,.,Ten-a,.,ACCORD_I_LTR,.,TAHRE_Jockey,MAX_I_BEL,MAX_I_BEL,GYPSY12A_LTR_Gypsy,TAHRE_Jockey,.,DMCR1A_CR1,GYPSY12A_LTR_Gypsy,ACCORD_I_LTR,.,.
	g2-g17	LOC6731099_DIP-eta	LOC6731099_DIP-eta;XM_039294456.2; TGCCGTCAGCTGCGTGTTTGCTACTAGCTTTAAAGGAAATATCCGATACGACAACTTAATGGTTTCCGGTCATTAATCTACTCAATCAAAGAAAGTAAAGCCCATATATTCAAAATGCAATCAAACTTCTGTCAATGCCGTAAACAAACCTGTGCGTTAAATGTTATTCTGCTCCTAATCCTCATGAGTCAACAATGTAATCCTCAGCGAGTGGAGGTGCCAGCTGAAGTGATAGTTGATCCCAAATTTAGTTCTCCAATTGTGAATATGACAGCGCCCGTGGGACGTGATGCCTTCCTCACGTGCGTCGTTCAGGACCTGGGACCTTATAAGGTTGCGTGGCTTCGGGTCGACACCCAGACAA…	2.50762	0.0440392	1.53673	1	16,AATATGTGTGTGTGTGTGTG; 2547 of 2692,1.53673,.,ACCORD_I_LTR,ACCORD_LTR_Gypsy,ACCORD_I_LTR,ACCORD_LTR_Gypsy,.,.,.,.,side-VI,.,.,Ten-a,.,ACCORD_I_LTR,.,TAHRE_Jockey,MAX_I_BEL,MAX_I_BEL,GYPSY12A_LTR_Gypsy,TAHRE_Jockey,.,DMCR1A_CR1,GYPSY12A_LTR_Gypsy,ACCORD_I_LTR,.,.
	g2-g17	LOC6726470_CG14232	LOC6726470_CG14232;XM_039296826.2; GACAAAAATAATTCCCATCGGCCAGTGTTGCAAGGCGAGCAATACAATTACTCTAGGAGCGCAGCTGGCTGGTCACACTGGCAGCAGACGTCACAATAAATTCTATTATTTTGTTTTGTGCGAAAAGTTAGCAGGCCAGCGAACGTGGACTAGCCCACAAACAACGGCAGCATGGCGAGCGGGACAAGCGGCACAAGCAGCAGCGGAGCGGCCCAGTCGACGGACACGGCACCATCATCGGCAGAAAAGTGGGGCTTCCCGTTGATTGAGCTCTACCGCCTGGCATTCACGTTCTATAAGCGAAACTCCGGCAAGGCCATCCACCTGTCGTACGAGGACAACCTCAAGCTGATCGCCTTCAAGC…	2.499	6.86704e-74	8.11139	1	16,CACTGCGCCGCGCTCCTTGT; 1400 of 1930,8.11139,Nap1,CG13562_CG5330_CR45926_Nap1_CR45926,CG13562,CG13562,LOC120284472,CG13562_CG5330_CR45926_Nap1_CR45926
	g2-g17	LOC6726425_CG14195	LOC6726425_CG14195;XM_016172366.3; CTGGTACTGGTACTGGTCCGTACCGCTCGTGTGTGCTCCATATGTGTGTGCTAGCGCCCATTATCTAAACGGTTTTTGGGGTTTGGTGAATGATGAATGCCAGCGGCTAGACGGAGCGCACACAAAAATTCCAAGCGCCCAGCGAACGGATACGGATCAAGCTCCCCGAGTTAGCCATCTAGTCGTCCATCTAGTCCACATCGAGCAGAGTCCGCGTAGCCGCACATTGGTACAGCCAGCTAGATGGCAACCTCAGCGATCGGCGGGGCGGGCGTGGGCGTGGCTGCCTCCGGTCCAGTGCGACGACCCACCGCCAGAGCCACCGCCGGAATCCAGAGACGCAGGGTGGTCAAGAAGCACATCC…	2.49696	0.0101598	1.14281	1	16,CTTTTACATATACATATATA; 2415 of 2450,1.14281,Kat60,Vps37B
		LOC6726425_CG14195	LOC6726425_CG14195;XM_039297703.2; ACTGGTACTGGTACTGGTCCGTACCGCTCGTGTGTGCTCCATATGTGTGTGCTAGCGCCCATTATCTAAACGGTTTTTGGGGTTTGGTGAATGATGAATGCCAGCGGCTAGACGGAGCGCACACAAAAATTCCAAGCGCCCAGCGAACGGATACGGATCAAGCTCCCCGAGTTAGCCATCTAGTCGTCCATCTAGTCCACATCGAGCAGAGTCCGCGTAGCCGCACATTGGTACAGCCAGCTAGATGGCAACCTCAGCGATCGGCGGGGCGGGCGTGGGCGTGGCTGCCTCCGGTCCAGTGCGACGACCCACCGCCAGAGCCACCGCCGGAATCCAGAGACGCAGGGTGGTCAAGAAGCACATC…	2.49696	0.0101598	1.14281	1	16,CTTTTACATATACATATATA; 2486 of 2521,1.14281,Kat60,Vps37B
	g2-g20	LOC6739409	LOC6739409;XM_002076278.4; TTTTTTTTTTTTTTTTTTTTTTAATTTTTATTATTTATTGAATCTTCCCTTTGTGTTAAGAGACTAACAATAAGTGTTCAAATCTTAATCTAACTTAATTAACTTTCACTTAGTGATAGTTTTTTTTTTTTCATTAATGCCCTAATAAGTTTATTGCTGGGCTGGGAGGTCGTTGCGGTGCAGCCGGCTTTGACTGCATACTCGGATTAGTTTTCTTGCGAGGGGATTTGTATGGGTGGTCAGCTTTTCGTTATACTTCGTTTTTTTCTCAGCTATTACTTCGATTACTAATTTGATTTTTAGGTCTCTGTGTATGTTTTCGTTTCGAAGGTACCACGGCGCTCCAGTGATAATTCTCAGAATTCTTGACTG…	2.24572	0.00199673	1.32735	1	19,AAACAACACACTTCCAACAC; 1200 of 4692,1.32735,DOC_Jockey,.,DOC_Jockey,DMCR1A_CR1,DOC_Jockey,.,DOC_Jockey,DOC_Jockey,LOC6739409,DIVER2_I_BEL,DOC_Jockey,DOC_Jockey,DOC_Jockey,DOC_Jockey,.,DOC_Jockey,DMRT1C_R1,DOC_Jockey,.,DOC_Jockey
	g2-g18	LOC27208747_CG33926	LOC27208747_CG33926;XM_016184303.3; TGCGTAACAAATATCATTCAGTCTCCGTACTTCCACCAGCCAAGAGAAAACAACAATAATAAGTAGCTCAAGCACGATGGGAAATATTTTCCCCACTCCTCAGCCCATTGAGTCCGACCCCGATGAACTGGCCTCAGAGATCTGGGCCGTCGACATGGAGATCACCGACAGCGCGACCGTCAGCGAGACCGTCAACAGGGCCGTCAACAGGGCCGTCAGCGGGACCGTCAGTCAGACAGTCAACGGCACCGTCAGTGAGAACGACAGCGGAACCGTCTGCGGGAACCTCAGCTATACCATCAGAGCGACCGTAAGCGTGACCGTCAGCGGGACCCTCAGTGGACTCGTCGTCATCGGGGGCGT…	2.18733	4.80898e-18	1.65919	1	17,CACTAGCTGAGTAACGGGCA; 792 of 811,1.65919,DNAREP1_DM_Helitron,.,DNAREP1_DM_Helitron,Transib1_Transib,.,DNAREP1_DM_Helitron,DNAREP1_DM_Helitron
	g2-g17	LOC6725236_fs(1)M3	LOC6725236_fs(1)M3;XM_016172931.3; GAGCTCTCTACGAAGTAGAGATTGGTTTACAGTTACGAACAAGGGAAGTGGCACACCAAAAGTAAAGTGCCATGTGAATGGAGTGAACATATCATTGTAGTTTAGTATCACTGTATACAATAGTCCCCCTGCAATCCTTGCGAAATGATTTCGCCAGGCGTGTGTGCAGCATTATTTAGTGTCTTAGTGTTAAATAGCTATATAGTCCAAGTACGAAGTGAATTATCAGCCGCAGAAGTCGCTGGAGATCCGAGTGCTGCCCAGCTGCTGCCCAGTTCCTGTCGCAATGGATTGAATGGCAGTAGCTCTGGTCCAGAAATCCGTTTGCCCTTTGTGGACATGATGGTGCGCCATGAGAGGCCAC…	2.04917	0.00751759	6.94376	1	16,CATAAATTCTTCCTTGGCCT; 3455 of 5755,6.94376,hp-ballchen
	g2-g18	LOC6726660_CG1092	LOC6726660_CG1092;XM_002102035.4; GCTGGCGCAAAAGTTGGGTTCCCAGTGACCAGAGCTCTGCGATGACAACCTCAAGTCTTGCAATCCGCGCATCCGTAGCGCTTATTCTGTTGATGTGGACTGGTTCTGGGCATTGCCAAGTGGGATACGTGCGGCACCTGTCGGAGCTGCGCATAAGGGAACTTGAAAAATTGGCGGTTCGTATGCAGGGCTCCATCAACACCGAAAAGTATGCCTGCGAGAGCTATTTTGACTACGTCTGTAGCCGCAATAGACCCCTCTTCTCGATCATGGGACACATGCCGCAAATGGGCGATCTTATGCAGTTGCTGACCGACTTGCAGAACGATCCAGAGCCATTCGAGGCAAAGCAGAAGACGCTGGAC…	1.72772	0.0019353	1.65919	1	17,CACTAGCTGAGTAACGGGCA; 1385 of 1527,1.65919,DNAREP1_DM_Helitron,.,DNAREP1_DM_Helitron,Transib1_Transib,.,DNAREP1_DM_Helitron,DNAREP1_DM_Helitron
	g2-g20	LOC6739139_mael	LOC6739139_mael;XM_016171950.3; ATTGATACTAGTGCTGAGCAACGCCGTAGCAGCCAATAATAGATATTTGAAGTCACAGCGGAATCGGCGTCTGACAAAACAACTGCTTCTCTTCATTTTCTACAGACCAGATCATTTGAAGTGAAATCAGTCCTCAGTGAGCGAAGCCAGAAGAGAAGCCACCCGCAACATTCCAGAGTAACCATTTCTGTAGGGTCGGACGGACATACAAACAACGTTCATATAAATTGCTCGCGCTGTTCATTGGTCACCGCCATTAGTCGCTACCTCGCTCGCACACGCGCTCAACACCTACCCTAAGCCGTCAAAGATACCGACCTTCTCCTTGCCACGCCCGTAAAGATGGCTCCTAAGAAGCAGAATGGGT…	1.53025	1.31617e-29	7.61985	6	17,AAGGTATACGCCCATCTATT; 1303 of 1907,1.13039,DOC3_DM_Jockey,DOC3_DM_Jockey	19,AGTTGGGTTTTGTTTGGGCA; 1380 of 1907,1.14281,DOC3_DM_Jockey,DOC3_DM_Jockey,mael	19,TGGGCAGGTATGTGCTTTCC; 1366 of 1907,1.33977,DOC3_DM_Jockey,mael,DOC3_DM_Jockey	19,TTTGTTTGGGCAGGTATGTG; 1372 of 1907,1.00793,DOC3_DM_Jockey,mael,DOC3_DM_Jockey	19,TTGGGCAGGTATGTGCTTTC; 1367 of 1907,1.80648,DOC3_DM_Jockey,DOC3_DM_Jockey,mael	19,GGTTTTGTTTGGGCAGGTAT; 1375 of 1907,1.19247,DOC3_DM_Jockey,mael,DOC3_DM_Jockey
	g2-g20	LOC6727232_Ice2	LOC6727232_Ice2;XM_016175783.3; TGAAAATAATATCGAAGTGCAAACGGCCTCAACAGGTTCCTAAATAAACCTTTCCTCATATGTTTTATGTACTTTTTAAAATATGCGTGATTTGAACGGAAATATCTCATACATTCTGCACTGCAGTTTATCAACCAAGGAACAGACTTCACTTTAGACAAAAGTTCCTCCCGACTCAATTGCCATGGACAAGGATGCGGCGTTGTACGAAGGAAATGTAATATTCCGAAACCAGCCGTCGTACAAGGTGTTTAATAAATCCTTCGAGCACGTGGACGATGCGCTGTACACATTGCTGAACGAGGTGGAGCCAGATGTGCTGCGAATGGAGCTCCAGGAAACGGGCGATGTCTTTAAATCGTTCAAT…	1.51427	3.41173e-11	1.84374	1	19,TCGATTTTTCCGAACCCAGC; 2241 of 2336,1.84374,Ice2,FB4_DM_Mariner,HETRP_DM_DMHETRP,FB4_DM_Mariner,FB4_DM_Mariner,FB4_DM_Mariner,DNAREP1_DM_Helitron,FB4_DM_Mariner,FB4_DM_Mariner,FB4_DM_Mariner,.,FB4_DM_Mariner,FB4_DM_Mariner,FB4_DM_Mariner,FB4_DM_Mariner,FB4_DM_Mariner,FB4_DM_Mariner,FB4_DM_Mariner,FB4_DM_Mariner,Ir67b,FB4_DM_Mariner,FB4_DM_Mariner,FB4_DM_Mariner,FB4_DM_Mariner,FB4_DM_Mariner,FB4…
	g2-g17	LOC6738382_mus302	LOC6738382_mus302;XM_002085155.4; TTTCACTCAGTTGTTCCATCACTAAAGCAACTCGATCTTGACCATCCCTAGCTTGAAATTTAGCGTCCTATTGCATGCAAGTCGAAATAGATTAAAAAATACCAAGAACATTCATGTTTTCCAAGAGAAAAACTTGATTGTGGCCATATAGAAGTAAAACGGACAGCGACGGTGTCGCAGAAGTCAAGAGCGCCGTGGATCCGGAAATATACTCATCGGACAGCAGCGAATCCGAACATTCTGCTGCGAGAAGGCGGAATTCAGAAATCCTGCTGCAAGGAATGGATCCGGAAGCTTATGACGATGAGACCTCTACAAATGATAGCTTTACAGATGATGAGGCAATCGTCAATCCAGTTGAAGGT…	1.36605	4.43479e-32	2.49499	1	16,CGTCCAGCATCTGAATGGCC; 851 of 2282,2.49499,ball,hp-ballchen,lncRNA:CR44657,hp-ballchen
	g2-g17	LOC6733832_Hr3	LOC6733832_Hr3;XM_016182389.3; GGCCGCCACAACGGATAGGCCCAGAGATCTCCTGCTGATACAGCAGGCCAAGCCCGCCGGCGGCAGCAAATCCTCGAGCGGCGGTCCAACGTACATCGGCACCGATGCCGCCACGGCAGCGGCGGTGGCCAATCTGCGCAGCAAGGTGCCCTCCATCTCAATAATCCCGCTGCCCGTCTCGACGACCATTGTGGCACGCAGTGGTAGCAGTGCCTCTGGCGCTGGCGGCAGTGGAGGAGCACCGCCAGCACTGCCCCAGCTGATCCAGTCGTCGCGGAGTGTGTCCACCAAGTCCACGGGCACGTCTCCACCATTGGCCTTTATTACGGAAGGCTCTGGAACATCGGGTGCTCCCGCCCTGACCCTGC…	1.35914	8.52552e-06	1.53673	1	16,AATATGTGTGTGTGTGTGTG; 3072 of 11401,1.53673,.,ACCORD_I_LTR,ACCORD_LTR_Gypsy,ACCORD_I_LTR,ACCORD_LTR_Gypsy,.,.,.,.,side-VI,.,.,Ten-a,.,ACCORD_I_LTR,.,TAHRE_Jockey,MAX_I_BEL,MAX_I_BEL,GYPSY12A_LTR_Gypsy,TAHRE_Jockey,.,DMCR1A_CR1,GYPSY12A_LTR_Gypsy,ACCORD_I_LTR,.,.
		LOC6733832_Hr3	LOC6733832_Hr3;XM_016182391.3; AGTCCATGTCCATTGATGAGATTGCAAAACCCGGATAACATGCCCAGCACCATCAGAGCTCAAATTGAGATAATTCCATGCAAAGTCTGCGGCGACAAGTCATCCGGCGTGCATTACGGAGTGATCACCTGCGAGGGCTGCAAGGGATTCTTTCGAAGATCGCAGAGCTCCGTGGTCAACTACCAGTGTCCGCGCAACAAGCAATGTGTGGTGGACCGTGTTAACCGCAACCGATGTCAATATTGTAGACTGCAAAAGTGCCTAAAACTGGGAATGAGCCGTGATGCTGTAAAGTTCGGCAGGATGTCCAAGAAGCAGCGCGAGAAGGTCGAGGACGAGGTGCGCTTCCATCGCGCCCAGATGCGGGC…	1.35914	8.52552e-06	1.53673	1	16,AATATGTGTGTGTGTGTGTG; 1844 of 10173,1.53673,.,ACCORD_I_LTR,ACCORD_LTR_Gypsy,ACCORD_I_LTR,ACCORD_LTR_Gypsy,.,.,.,.,side-VI,.,.,Ten-a,.,ACCORD_I_LTR,.,TAHRE_Jockey,MAX_I_BEL,MAX_I_BEL,GYPSY12A_LTR_Gypsy,TAHRE_Jockey,.,DMCR1A_CR1,GYPSY12A_LTR_Gypsy,ACCORD_I_LTR,.,.
		LOC6733832_Hr3	LOC6733832_Hr3;XM_039292822.2; GCCGCCACAACGGATAGGCCCAGAGATCTCCTGCTGATACAGCAGGCCAAGCCCGCCGGCGGCAGCAAATCCTCGAGCGGCGGTCCAACGTACATCGGCACCGATGCCGCCACGGCAGCGGCGGTGGCCAATCTGCGCAGCAAGGTGCCCTCCATCTCAATAATCCCGCTGCCCGTCTCGACGACCATTGTGGCACGCAGTGGTAGCAGTGCCTCTGGCGCTGGCGGCAGTGGAGGAGCACCGCCAGCACTGCCCCAGCTGATCCAGTCGTCGCGGAGTGTGTCCACCAAGTCCACGGGCACGTCTCCACCATTGGCCTTTATTACGGAAGGCTCTGGAACATCGGGTGCTCCCGCCCTGACCCTGCT…	1.35914	8.52552e-06	1.53673	1	16,AATATGTGTGTGTGTGTGTG; 3077 of 11406,1.53673,.,ACCORD_I_LTR,ACCORD_LTR_Gypsy,ACCORD_I_LTR,ACCORD_LTR_Gypsy,.,.,.,.,side-VI,.,.,Ten-a,.,ACCORD_I_LTR,.,TAHRE_Jockey,MAX_I_BEL,MAX_I_BEL,GYPSY12A_LTR_Gypsy,TAHRE_Jockey,.,DMCR1A_CR1,GYPSY12A_LTR_Gypsy,ACCORD_I_LTR,.,.
		LOC6733832_Hr3	LOC6733832_Hr3;XM_039292823.2; ATGTATACGCAACGTATGTTTGACATGTGGAGCAGCGTCACTTCGAAACTGGAAGCACACGCAAACAACCTCGGTCAAAGCAACGTCCAATCGCCGGCGGGACAAAACAACTCCAGCGGTTCCATTAAAGCTCAAATTGAGATAATTCCATGCAAAGTCTGCGGCGACAAGTCATCCGGCGTGCATTACGGAGTGATCACCTGCGAGGGCTGCAAGGGATTCTTTCGAAGATCGCAGAGCTCCGTGGTCAACTACCAGTGTCCGCGCAACAAGCAATGTGTGGTGGACCGTGTTAACCGCAACCGATGTCAATATTGTAGACTGCAAAAGTGCCTAAAACTGGGAATGAGCCGTGATGCTGTAAAGTT…	1.35914	8.52552e-06	1.53673	1	16,AATATGTGTGTGTGTGTGTG; 1922 of 10251,1.53673,.,ACCORD_I_LTR,ACCORD_LTR_Gypsy,ACCORD_I_LTR,ACCORD_LTR_Gypsy,.,.,.,.,side-VI,.,.,Ten-a,.,ACCORD_I_LTR,.,TAHRE_Jockey,MAX_I_BEL,MAX_I_BEL,GYPSY12A_LTR_Gypsy,TAHRE_Jockey,.,DMCR1A_CR1,GYPSY12A_LTR_Gypsy,ACCORD_I_LTR,.,.
		LOC6733832_Hr3	LOC6733832_Hr3;XM_039292824.2; CAAAACCCGGATAACATGCCCAGCACCATCAGAGCTCAAATTGAGATAATTCCATGCAAAGTCTGCGGCGACAAGTCATCCGGCGTGCATTACGGAGTGATCACCTGCGAGGGCTGCAAGGGATTCTTTCGAAGATCGCAGAGCTCCGTGGTCAACTACCAGTGTCCGCGCAACAAGCAATGTGTGGTGGACCGTGTTAACCGCAACCGATGTCAATATTGTAGACTGCAAAAGTGCCTAAAACTGGGAATGAGCCGTGATGCTGTAAAGTTCGGCAGGATGTCCAAGAAGCAGCGCGAGAAGGTCGAGGACGAGGTGCGCTTCCATCGCGCCCAGATGCGGGCACAAAGCGACGCGGCACCGGATAG…	1.35914	8.52552e-06	1.53673	1	16,AATATGTGTGTGTGTGTGTG; 1826 of 10155,1.53673,.,ACCORD_I_LTR,ACCORD_LTR_Gypsy,ACCORD_I_LTR,ACCORD_LTR_Gypsy,.,.,.,.,side-VI,.,.,Ten-a,.,ACCORD_I_LTR,.,TAHRE_Jockey,MAX_I_BEL,MAX_I_BEL,GYPSY12A_LTR_Gypsy,TAHRE_Jockey,.,DMCR1A_CR1,GYPSY12A_LTR_Gypsy,ACCORD_I_LTR,.,.
	g2-g18	LOC6739795_Dbp80	LOC6739795_Dbp80;XM_039298333.2; ATTAAACAGATCAGTACCAACCATTATGAGGAAAGACCGTTTGGTCACTCTGCCTTTAAAGATAAAATTTACTTCTTAATTCTGCTTAGCTATTTAAAAATGGGTGATTGGGCTAAAAAAGCTGAGGACCAGGAGGTTTCTAAGCTGGTCGACAAACTTAACCTAGACTCTAAATCTGGCGAAGAAACCGATTTCGATGTCGCTGATCCAGCTGAAACAAGTCTCCTCATAAAAATACTAGGAAAGGGGCTGGTGAACACAAAGTTATCTCTCGACATTCAACAAAAAAATCCGAATTCACCCTTACATTCCGTAAAAACATTTGAAGCTTTACACCTAAAAGCATCTCTGTTAAAAGGAATTTAC…	1.19126	2.33294e-24	4.09209	2	17,CTTGTTATTCTAGTGTCTAT; 952 of 1192,1.15522,INVADER6_I_Gypsy,INVADER6_I_Gypsy,INVADER6_I_Gypsy,COPIA_DM_LTR,DM297_I_Gypsy,.,.,INVADER6_I_Gypsy,.,.,.,.,.,.,.,.,.,COPIA_DM_LTR,IDEFIX_LTR_Gypsy,.,.	17,TAATATAGATTTAAAGTCAA; 984 of 1192,2.93687,.,PROTOP_P,PROTOP_P,PROTOP_P,.,BAGGINS1_Loa,DM412_I_Gypsy,BOOKEND_2249.i5,TRANSIB2_Transib,TRANSIB2_Transib,.,.,.,.,BOOKEND_4213.i1,.,.,.,.,BOOKEND_4229.i1,.,.,.,.,.,.,.,DM297_LTR_Gypsy,ACCORD2_LTR_Gypsy,.,PROTOP_A_P,BOOKEND_950.i1,DNAREP1_DM_Helitron,PROTOP_P,PROTOP_A_P,PROTOP_P,PROTOP_P,IVK_DM_Jockey,BOOKEND_3696.i14,PROTOP_P,PROTOP_P,DMCR1A_CR1,PROT…
	g2-g17	LOC6731801_rho-5	LOC6731801_rho-5;XM_016178483.3; AAACGACGAATTTCGCACATGCGCGCGAAAAGGCGAAAATTATTTCCGAGTGGTTTGAACTTTTTCGACGAGTGTGCTGTGTACATATGCATTAGTGGTTATAAAATTGTTAGAAAAAATGCATTAATCAATGTGAAAAATTAGTAATTTAAGTGATAAACAATACAATACAAATCAAAAGGCCATTTAGCCGAAATTGAAAACAATTTGACAATGTGCTTTTGTACTTTTTGTTATGAAGGCGTGTGTGGAAAATCGATAAAGCAATTTTCGGTCTGTAAACAGGCTTAACAAAAATAAAGATGAAGTGAAAAATCAGTGAAATGCATTTATAAAACTAATTCCATCGAACCTGCCAAAATCGGA…	1.14002	0.00562522	2.02828	1	16,TTGCGATCATCGAGGTCCCA; 2870 of 4832,2.02828,BOOKEND_1854.i2,BOOKEND_1854.i3,hpBTBD9,BOOKEND_1854.i2,BOOKEND_1854.i3,BOOKEND_1854.i4,hpBTBD9
	g2-g19	LOC6725563_nej	LOC6725563_nej;XM_039297317.2; GATTTTCCGAAAATTTTTCGTCTGGGTTTTTGTTTTTTTCTTTTGGATTCGAGTGCGTCCGAAACGGAAGAATCAAACTAATTCTATATGATGGCCGATCACTTAGACGAACCGCCCCAAAAGCGGGTTAAAATGGATCCAACGGACATCTCTTACTTTCTGGAGGAGAACCTGCCCGATGAGCTGGTGTCCTCGAACAGTGGTTGGTCGGATCAGCTGACCGGCGGAGCAGGCGGTGGCAATGGAGGTGGCGGCGCCTCCGGTGTAACCACAAACCCCACATCCGGCCCAAATCCCGGTGGAGGACCCAACAAGCCGGCAGCCCAAGGACCCGGCTCTGGCACAGGCGGAGTCGGTGTTGGAGTCAA…	1.09694	3.40459e-12	1.53673	1	18,AATATGTGTGTGTGTGTGTG; 12258 of 13683,1.53673,.,ACCORD_I_LTR,ACCORD_LTR_Gypsy,ACCORD_I_LTR,ACCORD_LTR_Gypsy,.,.,.,.,side-VI,.,.,Ten-a,.,ACCORD_I_LTR,.,TAHRE_Jockey,MAX_I_BEL,MAX_I_BEL,GYPSY12A_LTR_Gypsy,TAHRE_Jockey,.,DMCR1A_CR1,GYPSY12A_LTR_Gypsy,ACCORD_I_LTR,.,.
		LOC6725563_nej	LOC6725563_nej;XM_039297318.2; GATTTTCCGAAAATTTTTCGTCTGGGTTTTTGTTTTTTTCTTTTGGATTCGAGTGCGTCCGAAACGGAAGAATCAAACTAATTCTATATGATGGCCGATCACTTAGACGAACCGCCCCAAAAGCGGGTTAAAATGGATCCAACGGACATCTCTTACTTTCTGGAGGAGAACCTGCCCGATGAGCTGGTGTCCTCGAACAGTGGTTGGTCGGATCAGCTGACCGGCGGAGCAGGCGGTGGCAATGGAGGTGGCGGCGCCTCCGGTGTAACCACAAACCCCACATCCGGCCCAAATCCCGGTGGAGGACCCAACAAGCCGGCAGCCCAAGGACCCGGCTCTGGCACAGGCGGAGTCGGTGTTGGAGTCAA…	1.09694	3.40459e-12	1.53673	1	18,AATATGTGTGTGTGTGTGTG; 12240 of 13665,1.53673,.,ACCORD_I_LTR,ACCORD_LTR_Gypsy,ACCORD_I_LTR,ACCORD_LTR_Gypsy,.,.,.,.,side-VI,.,.,Ten-a,.,ACCORD_I_LTR,.,TAHRE_Jockey,MAX_I_BEL,MAX_I_BEL,GYPSY12A_LTR_Gypsy,TAHRE_Jockey,.,DMCR1A_CR1,GYPSY12A_LTR_Gypsy,ACCORD_I_LTR,.,.
		LOC6725563_nej	LOC6725563_nej;XM_039297319.2; GATTTTCCGAAAATTTTTCGTCTGGGTTTTTGTTTTTTTCTTTTGGATTCGAGTGCGTCCGAAACGGAAGAATCAAACTAATTCTATATGATGGCCGATCACTTAGACGAACCGCCCCAAAAGCGGGTTAAAATGGATCCAACGGACATCTCTTACTTTCTGGAGGAGAACCTGCCCGATGAGCTGGTGTCCTCGAACAGTGGTTGGTCGGATCAGCTGACCGGCGGAGCAGGCGGTGGCAATGGAGGTGGCGGCGCCTCCGGTGTAACCACAAACCCCACATCCGGCCCAAATCCCGGTGGAGGACCCAACAAGCCGGCAGCCCAAGGACCCGGCTCTGGCACAGGCGGAGTCGGTGTTGGAGTCAA…	1.09694	3.40459e-12	1.53673	1	18,AATATGTGTGTGTGTGTGTG; 12228 of 13653,1.53673,.,ACCORD_I_LTR,ACCORD_LTR_Gypsy,ACCORD_I_LTR,ACCORD_LTR_Gypsy,.,.,.,.,side-VI,.,.,Ten-a,.,ACCORD_I_LTR,.,TAHRE_Jockey,MAX_I_BEL,MAX_I_BEL,GYPSY12A_LTR_Gypsy,TAHRE_Jockey,.,DMCR1A_CR1,GYPSY12A_LTR_Gypsy,ACCORD_I_LTR,.,.
		LOC6725563_nej	LOC6725563_nej;XM_039297320.2; GATTTTCCGAAAATTTTTCGTCTGGGTTTTTGTTTTTTTCTTTTGGATTCGAGTGCGTCCGAAACGGAAGAATCAAACTAATTCTATATGATGGCCGATCACTTAGACGAACCGCCCCAAAAGCGGGTTAAAATGGATCCAACGGACATCTCTTACTTTCTGGAGGAGAACCTGCCCGATGAGCTGGTGTCCTCGAACAGTGGTTGGTCGGATCAGCTGACCGGCGGAGCAGGCGGTGGCAATGGAGGTGGCGGCGCCTCCGGTGTAACCACAAACCCCACATCCGGCCCAAATCCCGGTGGAGGACCCAACAAGCCGGCAGCCCAAGGACCCGGCTCTGGCACAGGCGGAGTCGGTGTTGGAGTCAA…	1.09694	3.40459e-12	1.53673	1	18,AATATGTGTGTGTGTGTGTG; 12210 of 13635,1.53673,.,ACCORD_I_LTR,ACCORD_LTR_Gypsy,ACCORD_I_LTR,ACCORD_LTR_Gypsy,.,.,.,.,side-VI,.,.,Ten-a,.,ACCORD_I_LTR,.,TAHRE_Jockey,MAX_I_BEL,MAX_I_BEL,GYPSY12A_LTR_Gypsy,TAHRE_Jockey,.,DMCR1A_CR1,GYPSY12A_LTR_Gypsy,ACCORD_I_LTR,.,.
	g2-g20	LOC6738447_CG7692	LOC6738447_CG7692;XM_016171641.3; TGTTTAATACCATCCATTTACAGTAATCGGGGTCAGCTGTTGCAAGCTAAATAAAACTAAATACAAGCCGGCTGAAAAACAAATCGACTATTCGCAGAATTGTCATGAATTAGGTACTGCAGAATGGATCTAATATTTTCTCAGGATGTGCACGATGCACAAAAGTTCCTGGATTGTGCGGAGAAACTGGAGTACGACGAGTTCTCGGCGAAAATGTTTGTATTCTGCAATGCGCACAGCGATGTGGATGTGTTTGAGCTAATGGGCAATGACCGGTTGTCGCAGCTAATCTACGGATGGGAGGTGTGCCACCTGCCCACCAGGGACTCCGAGTCTTTAAAGGATCCAACGCTGCGTCACATGGT…	1.05915	1.25718e-08	1.84374	1	19,TCGATTTTTCCGAACCCAGC; 4638 of 4930,1.84374,Ice2,FB4_DM_Mariner,HETRP_DM_DMHETRP,FB4_DM_Mariner,FB4_DM_Mariner,FB4_DM_Mariner,DNAREP1_DM_Helitron,FB4_DM_Mariner,FB4_DM_Mariner,FB4_DM_Mariner,.,FB4_DM_Mariner,FB4_DM_Mariner,FB4_DM_Mariner,FB4_DM_Mariner,FB4_DM_Mariner,FB4_DM_Mariner,FB4_DM_Mariner,FB4_DM_Mariner,Ir67b,FB4_DM_Mariner,FB4_DM_Mariner,FB4_DM_Mariner,FB4_DM_Mariner,FB4_DM_Mariner,FB4…
		LOC6738447_CG7692	LOC6738447_CG7692;XM_039293213.2; TGTTTAATACCATCCATTTACAGTAATCGGGGTCAGCTGTTGCAAGCTAAATAAAACTAAATACAAGCCGGCTGAAAAACAAATCGACTATTCGCAGAATTGTCATGAATTAGGTACTGCAGAATGGATCTAATATTTTCTCAGGATGTGCACGATGCACAAAAGTTCCTGGATTGTGCGGAGAAACTGGAGTACGACGAGTTCTCGGCGAAAATGTTTGTATTCTGCAATGCGCACAGCGATGTGGATGTGTTTGAGCTAATGGGCAATGACCGGTTGTCGCAGCTAATCTACGGATGGGAGGTGTGCCACCTGCCCACCAGGGACTCCGAGTCTTTAAAGGATCCAACGCTGCGTCACATGGT…	1.05915	1.25718e-08	1.84374	1	19,TCGATTTTTCCGAACCCAGC; 4635 of 4927,1.84374,Ice2,FB4_DM_Mariner,HETRP_DM_DMHETRP,FB4_DM_Mariner,FB4_DM_Mariner,FB4_DM_Mariner,DNAREP1_DM_Helitron,FB4_DM_Mariner,FB4_DM_Mariner,FB4_DM_Mariner,.,FB4_DM_Mariner,FB4_DM_Mariner,FB4_DM_Mariner,FB4_DM_Mariner,FB4_DM_Mariner,FB4_DM_Mariner,FB4_DM_Mariner,FB4_DM_Mariner,Ir67b,FB4_DM_Mariner,FB4_DM_Mariner,FB4_DM_Mariner,FB4_DM_Mariner,FB4_DM_Mariner,FB4…
	g2-g17	LOC6733605_RyR	LOC6733605_RyR;XM_016167670.3; CGCTCGGCACCCATGCCACATCGCATCGCCTATCATTCTGCACTCGTGGTCGCCGCCGACGGGGCTCGTCGTCAGTCTAGAGAGTAATATCGACACGAAAAGAAATTATACCGAGTCGGGTGACCGAGGGAAATCCCAGAACAATTGAATTCAAACGCCGCTGCGATATAAATTCCGATTTGGAGGCGCTGCGGTCGTTGCGTTAACCAAACGAAATGGCTGAGGCGGAGGGAGGCTCCGAGCAGGATGATGTTTCATTCCTGAGAACGGAGGACATGGTCACGCTCTCCTGCACGGCGACGGGGGAGCGTGTCTGCTTGGCCGCCGAGGGATTTGGCAACCGGCACTGCTTTCTCGAGAACATTGCC…	0.975996	6.28254e-06	7.77956	1	16,CTTCCTCCTCCTGCTCTTCA; 13664 of 15853,7.77956,CG14026_tkv-AS.i1_tkv,CG14026_tkv-AS.i1_tkv,CG14026_tkv-AS.i1_tkv
		LOC6733605_RyR	LOC6733605_RyR;XM_039292672.2; CGCTCGGCACCCATGCCACATCGCATCGCCTATCATTCTGCACTCGTGGTCGCCGCCGACGGGGCTCGTCGTCAGTCTAGAGAGTAATATCGACACGAAAAGAAATTATACCGAGTCGGGTGACCGAGGGAAATCCCAGAACAATTGAATTCAAACGCCGCTGCGATATAAATTCCGATTTGGAGGCGCTGCGGTCGTTGCGTTAACCAAACGAAATGGCTGAGGCGGAGGGAGGCTCCGAGCAGGATGATGTTTCATTCCTGAGAACGGAGGACATGGTCACGCTCTCCTGCACGGCGACGGGGGAGCGTGTCTGCTTGGCCGCCGAGGGATTTGGCAACCGGCACTGCTTTCTCGAGAACATTGCC…	0.975996	6.28254e-06	7.77956	1	16,CTTCCTCCTCCTGCTCTTCA; 13718 of 15907,7.77956,CG14026_tkv-AS.i1_tkv,CG14026_tkv-AS.i1_tkv,CG14026_tkv-AS.i1_tkv
		LOC6733605_RyR	LOC6733605_RyR;XM_039292673.2; CGCTCGGCACCCATGCCACATCGCATCGCCTATCATTCTGCACTCGTGGTCGCCGCCGACGGGGCTCGTCGTCAGTCTAGAGAGTAATATCGACACGAAAAGAAATTATACCGAGTCGGGTGACCGAGGGAAATCCCAGAACAATTGAATTCAAACGCCGCTGCGATATAAATTCCGATTTGGAGGCGCTGCGGTCGTTGCGTTAACCAAACGAAATGGCTGAGGCGGAGGGAGGCTCCGAGCAGGATGATGTTTCATTCCTGAGAACGGAGGACATGGTCACGCTCTCCTGCACGGCGACGGGGGAGCGTGTCTGCTTGGCCGCCGAGGGATTTGGCAACCGGCACTGCTTTCTCGAGAACATTGCC…	0.975996	6.28254e-06	7.77956	1	16,CTTCCTCCTCCTGCTCTTCA; 13715 of 15904,7.77956,CG14026_tkv-AS.i1_tkv,CG14026_tkv-AS.i1_tkv,CG14026_tkv-AS.i1_tkv
		LOC6733605_RyR	LOC6733605_RyR;XM_039292674.2; CGCTCGGCACCCATGCCACATCGCATCGCCTATCATTCTGCACTCGTGGTCGCCGCCGACGGGGCTCGTCGTCAGTCTAGAGAGTAATATCGACACGAAAAGAAATTATACCGAGTCGGGTGACCGAGGGAAATCCCAGAACAATTGAATTCAAACGCCGCTGCGATATAAATTCCGATTTGGAGGCGCTGCGGTCGTTGCGTTAACCAAACGAAATGGCTGAGGCGGAGGGAGGCTCCGAGCAGGATGATGTTTCATTCCTGAGAACGGAGGACATGGTCACGCTCTCCTGCACGGCGACGGGGGAGCGTGTCTGCTTGGCCGCCGAGGGATTTGGCAACCGGCACTGCTTTCTCGAGAACATTGCC…	0.975996	6.28254e-06	7.77956	1	16,CTTCCTCCTCCTGCTCTTCA; 13703 of 15892,7.77956,CG14026_tkv-AS.i1_tkv,CG14026_tkv-AS.i1_tkv,CG14026_tkv-AS.i1_tkv
		LOC6733605_RyR	LOC6733605_RyR;XM_039292675.2; CGCTCGGCACCCATGCCACATCGCATCGCCTATCATTCTGCACTCGTGGTCGCCGCCGACGGGGCTCGTCGTCAGTCTAGAGAGTAATATCGACACGAAAAGAAATTATACCGAGTCGGGTGACCGAGGGAAATCCCAGAACAATTGAATTCAAACGCCGCTGCGATATAAATTCCGATTTGGAGGCGCTGCGGTCGTTGCGTTAACCAAACGAAATGGCTGAGGCGGAGGGAGGCTCCGAGCAGGATGATGTTTCATTCCTGAGAACGGAGGACATGGTCACGCTCTCCTGCACGGCGACGGGGGAGCGTGTCTGCTTGGCCGCCGAGGGATTTGGCAACCGGCACTGCTTTCTCGAGAACATTGCC…	0.975996	6.28254e-06	7.77956	1	16,CTTCCTCCTCCTGCTCTTCA; 13694 of 15883,7.77956,CG14026_tkv-AS.i1_tkv,CG14026_tkv-AS.i1_tkv,CG14026_tkv-AS.i1_tkv
		LOC6733605_RyR	LOC6733605_RyR;XM_039292676.2; CGCTCGGCACCCATGCCACATCGCATCGCCTATCATTCTGCACTCGTGGTCGCCGCCGACGGGGCTCGTCGTCAGTCTAGAGAGTAATATCGACACGAAAAGAAATTATACCGAGTCGGGTGACCGAGGGAAATCCCAGAACAATTGAATTCAAACGCCGCTGCGATATAAATTCCGATTTGGAGGCGCTGCGGTCGTTGCGTTAACCAAACGAAATGGCTGAGGCGGAGGGAGGCTCCGAGCAGGATGATGTTTCATTCCTGAGAACGGAGGACATGGTCACGCTCTCCTGCACGGCGACGGGGGAGCGTGTCTGCTTGGCCGCCGAGGGATTTGGCAACCGGCACTGCTTTCTCGAGAACATTGCC…	0.975996	6.28254e-06	7.77956	1	16,CTTCCTCCTCCTGCTCTTCA; 13694 of 15883,7.77956,CG14026_tkv-AS.i1_tkv,CG14026_tkv-AS.i1_tkv,CG14026_tkv-AS.i1_tkv
		LOC6733605_RyR	LOC6733605_RyR;XM_039292677.2; CGCTCGGCACCCATGCCACATCGCATCGCCTATCATTCTGCACTCGTGGTCGCCGCCGACGGGGCTCGTCGTCAGTCTAGAGAGTAATATCGACACGAAAAGAAATTATACCGAGTCGGGTGACCGAGGGAAATCCCAGAACAATTGAATTCAAACGCCGCTGCGATATAAATTCCGATTTGGAGGCGCTGCGGTCGTTGCGTTAACCAAACGAAATGGCTGAGGCGGAGGGAGGCTCCGAGCAGGATGATGTTTCATTCCTGAGAACGGAGGACATGGTCACGCTCTCCTGCACGGCGACGGGGGAGCGTGTCTGCTTGGCCGCCGAGGGATTTGGCAACCGGCACTGCTTTCTCGAGAACATTGCC…	0.975996	6.28254e-06	7.77956	1	16,CTTCCTCCTCCTGCTCTTCA; 13682 of 15871,7.77956,CG14026_tkv-AS.i1_tkv,CG14026_tkv-AS.i1_tkv,CG14026_tkv-AS.i1_tkv
		LOC6733605_RyR	LOC6733605_RyR;XM_039292678.2; CGCTCGGCACCCATGCCACATCGCATCGCCTATCATTCTGCACTCGTGGTCGCCGCCGACGGGGCTCGTCGTCAGTCTAGAGAGTAATATCGACACGAAAAGAAATTATACCGAGTCGGGTGACCGAGGGAAATCCCAGAACAATTGAATTCAAACGCCGCTGCGATATAAATTCCGATTTGGAGGCGCTGCGGTCGTTGCGTTAACCAAACGAAATGGCTGAGGCGGAGGGAGGCTCCGAGCAGGATGATGTTTCATTCCTGAGAACGGAGGACATGGTCACGCTCTCCTGCACGGCGACGGGGGAGCGTGTCTGCTTGGCCGCCGAGGGATTTGGCAACCGGCACTGCTTTCTCGAGAACATTGCC…	0.975996	6.28254e-06	7.77956	1	16,CTTCCTCCTCCTGCTCTTCA; 13670 of 15859,7.77956,CG14026_tkv-AS.i1_tkv,CG14026_tkv-AS.i1_tkv,CG14026_tkv-AS.i1_tkv
		LOC6733605_RyR	LOC6733605_RyR;XM_039292679.2; CGCTCGGCACCCATGCCACATCGCATCGCCTATCATTCTGCACTCGTGGTCGCCGCCGACGGGGCTCGTCGTCAGTCTAGAGAGTAATATCGACACGAAAAGAAATTATACCGAGTCGGGTGACCGAGGGAAATCCCAGAACAATTGAATTCAAACGCCGCTGCGATATAAATTCCGATTTGGAGGCGCTGCGGTCGTTGCGTTAACCAAACGAAATGGCTGAGGCGGAGGGAGGCTCCGAGCAGGATGATGTTTCATTCCTGAGAACGGAGGACATGGTCACGCTCTCCTGCACGGCGACGGGGGAGCGTGTCTGCTTGGCCGCCGAGGGATTTGGCAACCGGCACTGCTTTCTCGAGAACATTGCC…	0.975996	6.28254e-06	7.77956	1	16,CTTCCTCCTCCTGCTCTTCA; 13658 of 15847,7.77956,CG14026_tkv-AS.i1_tkv,CG14026_tkv-AS.i1_tkv,CG14026_tkv-AS.i1_tkv
		LOC6733605_RyR	LOC6733605_RyR;XM_039292680.2; CGCTCGGCACCCATGCCACATCGCATCGCCTATCATTCTGCACTCGTGGTCGCCGCCGACGGGGCTCGTCGTCAGTCTAGAGAGTAATATCGACACGAAAAGAAATTATACCGAGTCGGGTGACCGAGGGAAATCCCAGAACAATTGAATTCAAACGCCGCTGCGATATAAATTCCGATTTGGAGGCGCTGCGGTCGTTGCGTTAACCAAACGAAATGGCTGAGGCGGAGGGAGGCTCCGAGCAGGATGATGTTTCATTCCTGAGAACGGAGGACATGGTCACGCTCTCCTGCACGGCGACGGGGGAGCGTGTCTGCTTGGCCGCCGAGGGATTTGGCAACCGGCACTGCTTTCTCGAGAACATTGCC…	0.975996	6.28254e-06	7.77956	1	16,CTTCCTCCTCCTGCTCTTCA; 13652 of 15841,7.77956,CG14026_tkv-AS.i1_tkv,CG14026_tkv-AS.i1_tkv,CG14026_tkv-AS.i1_tkv
		LOC6733605_RyR	LOC6733605_RyR;XM_039292681.2; CGCTCGGCACCCATGCCACATCGCATCGCCTATCATTCTGCACTCGTGGTCGCCGCCGACGGGGCTCGTCGTCAGTCTAGAGAGTAATATCGACACGAAAAGAAATTATACCGAGTCGGGTGACCGAGGGAAATCCCAGAACAATTGAATTCAAACGCCGCTGCGATATAAATTCCGATTTGGAGGCGCTGCGGTCGTTGCGTTAACCAAACGAAATGGCTGAGGCGGAGGGAGGCTCCGAGCAGGATGATGTTTCATTCCTGAGAACGGAGGACATGGTCACGCTCTCCTGCACGGCGACGGGGGAGCGTGTCTGCTTGGCCGCCGAGGGATTTGGCAACCGGCACTGCTTTCTCGAGAACATTGCC…	0.975996	6.28254e-06	7.77956	1	16,CTTCCTCCTCCTGCTCTTCA; 13652 of 15841,7.77956,CG14026_tkv-AS.i1_tkv,CG14026_tkv-AS.i1_tkv,CG14026_tkv-AS.i1_tkv
		LOC6733605_RyR	LOC6733605_RyR;XM_039292682.2; CGCTCGGCACCCATGCCACATCGCATCGCCTATCATTCTGCACTCGTGGTCGCCGCCGACGGGGCTCGTCGTCAGTCTAGAGAGTAATATCGACACGAAAAGAAATTATACCGAGTCGGGTGACCGAGGGAAATCCCAGAACAATTGAATTCAAACGCCGCTGCGATATAAATTCCGATTTGGAGGCGCTGCGGTCGTTGCGTTAACCAAACGAAATGGCTGAGGCGGAGGGAGGCTCCGAGCAGGATGATGTTTCATTCCTGAGAACGGAGGACATGGTCACGCTCTCCTGCACGGCGACGGGGGAGCGTGTCTGCTTGGCCGCCGAGGGATTTGGCAACCGGCACTGCTTTCTCGAGAACATTGCC…	0.975996	6.28254e-06	7.77956	1	16,CTTCCTCCTCCTGCTCTTCA; 13640 of 15829,7.77956,CG14026_tkv-AS.i1_tkv,CG14026_tkv-AS.i1_tkv,CG14026_tkv-AS.i1_tkv
		LOC6733605_RyR	LOC6733605_RyR;XM_039292683.2; CGCTCGGCACCCATGCCACATCGCATCGCCTATCATTCTGCACTCGTGGTCGCCGCCGACGGGGCTCGTCGTCAGTCTAGAGAGTAATATCGACACGAAAAGAAATTATACCGAGTCGGGTGACCGAGGGAAATCCCAGAACAATTGAATTCAAACGCCGCTGCGATATAAATTCCGATTTGGAGGCGCTGCGGTCGTTGCGTTAACCAAACGAAATGGCTGAGGCGGAGGGAGGCTCCGAGCAGGATGATGTTTCATTCCTGAGAACGGAGGACATGGTCACGCTCTCCTGCACGGCGACGGGGGAGCGTGTCTGCTTGGCCGCCGAGGGATTTGGCAACCGGCACTGCTTTCTCGAGAACATTGCC…	0.975996	6.28254e-06	7.77956	1	16,CTTCCTCCTCCTGCTCTTCA; 13640 of 15829,7.77956,CG14026_tkv-AS.i1_tkv,CG14026_tkv-AS.i1_tkv,CG14026_tkv-AS.i1_tkv
	g2-g17	LOC6730356_pasha	LOC6730356_pasha;XM_039294565.2; CGTCCTGAGCCTGGTCACACTGTTTTGCACTAAATAAATTAGGGGGCGTCTTTAAATTGCAAAATTTCTTGCAAAAGAAACACACACATCCAACACAATGGCGGAGAAGCCGCTGGCCGACTGCCCGGACTCTGGGCAGGTCCGCAAGCGACCCCGGCTGGAGGACGAGGAGCAGGAGCTCAAGGTGGCCGGCTTTTCGCTGAGCGCCATCGAGGAAATGCGGCGGACCAGGGACAACGAGCTGCAGAACGAACCCATGGACCAGCAACTGCGACAGTTCCAGGTTCTCGACGAAGTCGGTTCTGGCAGCGATGAGGATGATGAGTCAGACAACGCTAGCGAGCAGCAGGGTGGAAGGTATGGAGA…	0.932106	1.43074e-05	1.00793	1	16,CTTAATAGTACTTTATTTCC; 2384 of 2400,1.00793,Pih1D1,hp71
	g2-g17	LOC6733595_stmA	LOC6733595_stmA;XM_002080613.4; GTTTGTTGTTCTCGCTGCGTGCGGTTTGTGTTCTATTTATCTCGAATTTGTAGGCTTCATCCATCAGTTATAGTTTGCCAAGTCGGTTGCCTTTCCCTAGTAACAGTAGTGAACGTAGGATAAAACGGACTTATTACCTGAATTAATATTCATAGCTGCGTGTCATTCCAAAAATATGCGAATGGCATCATTTGGCCAGGCCAAAAAGTGAAGACCCCTGTGATATAAGCTGGCCACAATGGGCATAAAAAGCTCCATGGCCAGTGAAGCCGAGCTTTTGTCCCGTTAGTCGCGCCATCAGCTGACCCGGAGCAACAACAACCTGTGCGGAGGCACAAAGTTTCGCGCTAAAAATACCCAAAGTTCA…	0.923017	8.47107e-19	3.4053	1	16,ATGTTTTTGGAGAGGACATC; 1431 of 3145,3.4053,CG14026_tkv-AS.i1_tkv,CG14026_tkv-AS.i1_tkv
		LOC6733595_stmA	LOC6733595_stmA;XM_016167233.3; GTTTGTTGTTCTCGCTGCGTGCGGTTTGTGTTCTATTTATCTCGAATTTGTAGGCTTCATCCATCAGTTATAGTTTGCCAAGTCGGTTGCCTTTCCCTAGTAACAGTAGTGAACGTAGGATAAAACGGACTTATTACCTGAATTAATATTCATAGCTGCGTGTCATTCCAAAAATATGCGAATGGCATCATTTGGCCAGGCCAAAAAGTGAAGACCCCTGTGATATAAGCTGGCCACAATGGGCATAAAAAGCTCCATGGCCAGTGAAGCCGAGCTTTTGTCCCGTTAGTCGCGCCATCAGCTGACCCGGAGCAACAACAACCTGTGCGGAGGCACAAAGTTTCGCGCTAAAAATACCCAAAGTTCA…	0.923017	8.47107e-19	3.4053	1	16,ATGTTTTTGGAGAGGACATC; 1389 of 3103,3.4053,CG14026_tkv-AS.i1_tkv,CG14026_tkv-AS.i1_tkv
		LOC6733595_stmA	LOC6733595_stmA;XM_016167234.3; TCGCACGGTCACACCACTTGCCTATCGATAGGTCGGCCGAGAGTGTCTCATCCACGAAAGGAAAACAAAAGAAAAGTCGCGCTGTGCTCTTTTATCGCCGCGTTTTATTATCTAATGCCGCGATAAAGACCCCGAGAAGCGAATCGCGACGCCAAAATGCCTGGCTGCTGCGGATGCTGCTCAGCGCTCAGGCCGCGCTACAAGCGCTTGGTCGATAACATCTTCCCGGTTAACCCGGAGGACGGGCTAGTCAAGTCCAACATGGAGAAGCTGACCTTCTACTCGCTGAGCTCGCCGGACAAGCTGGACCGGATTGGGGAGTACCTGTACCAAAAGGCCACCAAGGATATTAACCGAAAGCGCTATA…	0.923017	8.47107e-19	3.4053	1	16,ATGTTTTTGGAGAGGACATC; 1086 of 2800,3.4053,CG14026_tkv-AS.i1_tkv,CG14026_tkv-AS.i1_tkv
	g2-g20	LOC6739317_CG17977	LOC6739317_CG17977;XM_016172147.3; GTATATCGATATCAAATGAAAAGTTGTTGGCATTTGCACACCTCTATCGTCAACAAAACATATTACTTTTGCAAAAAAAAAAAAAACAAACAAAAACAGTTAATTTACAAAACTATGGACAAAATGGGGCGTTTGATGACAAAACATTAATTATATTTACCCAGGCGCTCAATGAGCACACACCAATGCACCAAGTATTCGAGTGACGACGACGCGGAGATATTGGAAGATGCAATGGAGGAGCTGCAAATTAAGCTTGATAAGATCCTAGAAAACCAAAATGAGATTCTCGCGCGCCTTTGTCAGGTGGCTTCCATCAGGCCCACCGGTGACTTGTGTAAGGCGGAACTAGACTATTTTCCCG…	0.879654	7.22551e-09	2.15074	1	19,CTTTGATCCATATTTTTCCA; 953 of 994,2.15074,CG17977
	g2-g20	BOOKEND_1424.i1_	BOOKEND_1424.i1_;BOOKEND_1424.i1; AGAGACTCTGTAGACGTTGAGCTGGCAGAACCATTTCTGCCTACTCTAAAATCAAAAGAAGAAATTGAATAAATATATGTCAGCCCGACGGCTGCCTTCAACTTAAAACGAACTTGTGTTCTTAATTGGAGTTCATCATTACATGGCGACCGTGACAGTCGTCCAACGCTGGACGAATTGACCAAAGCTGGTGAAAACAAAGGAACAAAGGAACACTGGACTGGAAGAAGACTGGACTAATTAAATGGAACTGCAAAAACCAAGGAAAAATCTGAGTGAGTAGAGTTCTATTGAGTATGGGCAAACACTGTGGCGGTTTGAAAACTAAGCTGAATAAACGTATAGCCCACGTAAGGTGGCTAATA…	0.86357	0.00153216	6.77163	2	19,TACATTGGCTGTAGAGTCCA; 1099 of 1411,1.8189,DM412_I_Gypsy,DM412_I_Gypsy,.,DM412_I_Gypsy,.,DM412_I_Gypsy,.,TART_B1_Jockey,.,DMRT1B_R1,DM412_I_Gypsy,DM412_I_Gypsy,BOOKEND_1424.i1,DM412_I_Gypsy,BOOKEND_3412.i1,CIRCE_LTR_Retrotransposon,DM412_I_Gypsy,BOOKEND_1601.i1,DM412_I_Gypsy,MAX_I_BEL,LOC120284738,TAHRE_Jockey,DM412_I_Gypsy,TABOR_LTR_Gypsy,GYPSY6_I_Gypsy,BOOKEND_46.i1_2,DM412_I_Gypsy,DM412_I_Gy…	19,TGCCAGCTCAACGTCTACAG; 17 of 1411,4.95273,BOOKEND_1424.i1,DM412_I_Gypsy,DM412_I_Gypsy,MAX_I_BEL,TAHRE_Jockey,DM412_I_Gypsy,DM412_I_Gypsy,GYPSY6_I_Gypsy,TAHRE_Jockey,DM412_I_Gypsy,DM412_I_Gypsy,DM412_I_Gypsy,MAX_I_BEL,GYPSY6_I_Gypsy,BOOKEND_1601.i1,DM412_I_Gypsy,DM412_I_Gypsy,BOOKEND_1601.i1,DM412_I_Gypsy,BOOKEND_46.i1_2,DM412_I_Gypsy,DM412_I_Gypsy,.,.,.,GTWIN_I_Gypsy,ACCORD2_I_Gypsy,ACCORD2_I_G…
	g2-g20	BOOKEND_4141.i1_	BOOKEND_4141.i1_;BOOKEND_4141.i1; ATTGTCAGTAGAATATTTCGAGCTTCCAAATGCCAATATACTGATTCTAGCATCATACCATACCTTTCAGGCCTTTGTAATATAGAAGTAGCCCCGTGAAAACGCACTCCACTGCCTTCGCTGTCGTATTTTAATTGAATTTAAGCGGAGAGCAGCTCTCGCGTTCGTCTAGTCGCGCTTGGTCAGTCGTGAGGTGAGAGTGTTGAACTATAATGGATTATAAGCCATCCGAAAAGATCATTGGTAATTTAATTTCCCTAACTGCGCTACTCTTCCCAAACCGTTGAACTTTGTTCCTTTTCGAGAAGAGCAGCAGAATAATGCAATTTTTTTCGGCAGATCGCTACCATGTCATCCGTAAATTG…	0.804133	0.00662081	2.64228	2	19,TTTAACATTAAATTCATTAA; 743 of 807,1.48706,.,.,.,BOOKEND_4183.i1,.,.,.,.,.,.,.,.,.,.,BOOKEND_4177.i1,BOOKEND_4112.i1,BOOKEND_4118.i1,BOOKEND_4214.i1,BOOKEND_4180.i1,BOOKEND_4120.i1,BOOKEND_4217.i1,BOOKEND_4178.i1,.,.,.,.,.,.,.,.,BOOKEND_4141.i1,BOOKEND_4143.i1,.	19,CAAAGGAAAATGTTTAACAT; 755 of 807,1.15522,.,.,.,.,.,.,.,BOOKEND_4177.i1,BOOKEND_4112.i1,BOOKEND_4118.i1,BOOKEND_4214.i1,BOOKEND_4180.i1,BOOKEND_4120.i1,BOOKEND_4217.i1,BOOKEND_4178.i1,.,.,.,.,.,.,.,.,.,.,BOOKEND_4183.i1,.,.,.,BOOKEND_4141.i1,BOOKEND_4143.i1,.
	g2-g18	LOC6734099_CG8858	LOC6734099_CG8858;XM_039292278.2; AAAGCTTTCGAAAGTGGCTAAAAATTAGCATCTGCGAAATTTTCAACACAACAGCTGGTAACACTGAAACAGGGAAACAAAAATAAAGCAGAAAAATGGAAACTGGACCGAATGCAGAAATTGAGCTTCTGGAGCGCGTCCTGTTGCGTCTGGGAAATACAGACTCGGATGAAAAGCTGGAAGCCGCTGTGGGCAAGTTCCTGACCCCAGTGATCCTCAAAATGAACTCGCCCCACAATGCGGTGCGCACGAAGGTCGTAGAAGTGCTCACCCATATCAAGAGGCGGCTGTCGTCGCGCGGACATGTGCAAATACCCGTGGAGGCACTGCTGGATCAGTATGCCGCCCAGGATAGCAGCACCTTC…	0.77657	3.32479e-06	6.78405	2	16,CTTCTTCATCGAATTTTCGA; 2273 of 5891,3.50293,BOOKEND_1854.i2,BOOKEND_1854.i3,BOOKEND_1854.i4,hpBTBD9	17,GCTTCTTCATCGAATTTTCG; 2274 of 5891,3.28112,BOOKEND_1854.i2,BOOKEND_1854.i3,BOOKEND_1854.i4,hpBTBD9
	g2-g17	LOC27207651_Nsun5	LOC27207651_Nsun5;XM_039294520.1; GGCAGGTTATCCCAACGATTACCAGTATTAGCCGGCTGAGATGGGCAAGAAGAACAGGAAACAACAGCAGGTCGATGTGGTGGCATCAGCTGCCACTGATGATTCCCCGGCTGTCATTGATTCTCCCGCGGAGCATCATACGCAGCCGGAGGACACCAGTGCGGAGGTCTTCCTCTGGCTGCTGGCCTACAGTGTGCTCATGTTCACGCTGCCCTTCTTGGGCTTCTATGGCGTCCGCAGCTGGCTGCAGGAGTCCTTCCCCCATCTGGACCTCTTCACGGTCAACTGTTGGTCAGTTCTCACGGCTGTTGTGGTTGTTAACCTAGTGGTGGCCATGTATGTATTAAAGGCTTTCCGCGAGAAGC…	0.76185	0.00827356	7.25076	2	16,GCCGGCTCTTCCTCCTCCTG; 404 of 538,3.46567,CG14026_tkv-AS.i1_tkv	16,CCCGGCTCTTCCTCCTCCTG; 404 of 538,3.78509,CG14026_tkv-AS.i1_tkv,CG14026_tkv-AS.i1_tkv
	g2-g17	LOC6729319_CG31140	LOC6729319_CG31140;XM_044923391.1; GGCTGCGGACACAGGCAAACAAAATGGCGGATGGTGGGCATTCATTCGTGAAGAAGACATTTCATAAGCCAACATACTGTCACCACTGCTCGGATCTGCTCTGGGGCCTCATCCAGCAGGGATATATCTGCGAAGTTTGCAACTTTATCATTCACGAACGATGTGTCAGCAGCGTGGTAACGCCCTGTTCCGGCATCGCTCCATGTATTATAAAGAATCCCGTTGCCCATTGTTGGTCCGAGCCAACTCATCACAAGAGAAAATTCTGCACAGTTTGCCGTAAGCGATTGGATGAAACGCCAGCGGTGCATTGTTTAGTCTGCGAATATTTCGCGCATATTGAGTGCCAAGATTTTGCCGTGCC…	0.71424	0.0196794	3.60054	1	16,GGCGTCGGAGAGTGGCAGTA; 885 of 5754,3.60054,LOC27206640,LOC27206640,BOOKEND_2648.i1,hp-Nmy,BOOKEND_2648.i1,hp-Nmy,BOOKEND_3221.i5,BOOKEND_3221.i6,BOOKEND_3221.i7,BOOKEND_3221.i8,BOOKEND_3221.i1,BOOKEND_3221.i11,BOOKEND_3221.i16,SAR_DM_SAT,BOOKEND_3221.i5,BOOKEND_3221.i6,BOOKEND_3221.i7,BOOKEND_3221.i8,BOOKEND_3221.i1,BOOKEND_3221.i11,BOOKEND_3221.i16,SAR_DM_SAT
	g2-g19	LOC6735245_CG11961	LOC6735245_CG11961;XM_002082182.4; TTTATCGAATGCCGCACACAATTATTTTGTTTACCACACACACACACATATTTGCCCAAGTAAACACGAAAATAATGCGCTGTGTCAAAAGTGTAAATATTAGCAACTAAGAACTGTCAACAAAACGCTGACCATTATTCTGAATAATTCAGTTAGTGCCGCAAGGCTTTGCGCTCGAGTGGTATTAAAACCGCGCTTCGGAAACTTTGATCCCACATTCGGCGGCTAAAACTCGCAGCGGCAAAAACAACAACGCCGGTTTCGCTATTACATAGATACGGGAAGAAGAAGAGCGCCTTGGAATGAGCAGCGAAACGGAGGAGAAAAGATCGAAGGCTCAGCCCAATGGCTGTGAGCGAGCATT…	0.676486	3.45663e-06	2.71679	2	17,AATATGTGTGTGTGTGTGTG; 42 of 2990,1.53673,.,ACCORD_I_LTR,ACCORD_LTR_Gypsy,ACCORD_I_LTR,ACCORD_LTR_Gypsy,.,.,.,.,side-VI,.,.,Ten-a,.,ACCORD_I_LTR,.,TAHRE_Jockey,MAX_I_BEL,MAX_I_BEL,GYPSY12A_LTR_Gypsy,TAHRE_Jockey,.,DMCR1A_CR1,GYPSY12A_LTR_Gypsy,ACCORD_I_LTR,.,.	18,GAATATGTGTGTGTGTGTGT; 43 of 2990,1.18006,ACCORD_LTR_Gypsy,.,ACCORD_I_LTR,ACCORD_LTR_Gypsy,ACCORD_I_LTR,MAX_I_BEL,MAX_I_BEL,GYPSY12A_LTR_Gypsy,TAHRE_Jockey,.,DMCR1A_CR1,GYPSY12A_LTR_Gypsy,ACCORD_I_LTR,.,.,.,ACCORD_I_LTR,.,.,TAHRE_Jockey
	g2-g17	LOC6727255_Rlip	LOC6727255_Rlip;XM_016175774.3; AATCAGTGTTGGATAGCAGCGGCGATTTCGATTAAGCAATCGATTATTTGTTGCATATGTTGTTTACGGCAATTGTTTATATTTATTTACTGCTGGCGAAGTGATTATTCGTGATGGATTTCGACAGTCCCGAGGAGAAGGAGTTTCCCGGGCTGTACGCCTCCGAGGCGGCGGACGCTAAGTCGAGGAAGAGCAAGGAGGAGAGCGACTTTAGTGAGGATCATGACCACAGCAAGAAGGACTTGTTGATCGGCCGGCGCAAGGACAAGAAGGAAAAGGGCAAGGATCGAGGATACGCCGCTCTGGAGGGCGAGAGCTCGCCGGAGGAAGAGCTGGACACCAAAAGTCCATCCAAGTCGAAAAAGTC…	0.672313	0.000289583	7.6571	1	16,CGAGCTCATCAACGGCGATT; 869 of 2569,7.6571,BOOKEND_1854.i2,BOOKEND_1854.i3,BOOKEND_1854.i4,hpBTBD9,BOOKEND_1854.i2,BOOKEND_1854.i3,hpBTBD9
	g2-g17	LOC6728918_Cenp-C	LOC6728918_Cenp-C;XM_016174981.3; CGCTCTGGCAACACTTCACCTAGGCGCGACTTCAGACTTTACTGGCAACGCCAAATGAATAGCGTCGCGTCTTTTTTGTAGTTTAAAATTTTGTGGAGTTTTAGCAAAATTAGTTAAGTTTATTGTTGTAGTGTATGTAACTTCGTTGAGAATCCTTTGGTCAAATATCAACTGCTAAGATGTCGAAGCCCCAGAACAACGACACTCTGGAGCTGGATGACATCCTCAGCCAGCCGGTGAAGGACAAGGAGCGCTTTGCCGCCTTTATGATGCGCAAGCTTGCCGAGAATAAGCCGGCACAGAATGACAACCTCTTTGGAAACTTCAAACTTGACTTTGACCTTGATTTCGAGGTTCCACTGATC…	0.638192	1.1614e-07	7.95169	1	16,TTTTACGGCCTCCTCGATAG; 646 of 4522,7.95169,.,.,PROTOP_P,PROTOP_P,PROTOP_P,PROTOP_P,PROTOP_P,.,.
	g2-g17	LOC6726274_IntS2	LOC6726274_IntS2;XM_016174092.3; GTATTTTTGCAGCTTTTGCAACTGGCCACACTGACGTGTGTTGATTTTTGGATGCGGATCGCAGTGGATTCTCGGATTCTCCGGCATTCTCTGCCCCAACTACCGATCGCCGAGATTAAAGCAGACCAGCGCCGGCATCTCCAGCACGGACACACCGCCGGCCAGGCCAATAGAGCGGGACAACCGAGCACACGAGCATTGCCGGGTGCAACAAGTTGGAACGCAACGACAACGACGACGAGGACAAAATGCCGGTGAAGATGTACGATGTGTCGCCGCGCGTTTTCTGCGCCATGCAGAATCTGGACATCACCCTGCTGGCCAGCTATCCGGAGGCGGAGATTCGGCCCGTCCTGCCCTCTCTGG…	0.618659	0.000100894	4.30147	1	16,CTTGAACTTCAGGCCACATC; 1297 of 3697,4.30147,tkv,CG14026_tkv-AS.i1_tkv
	g2-g20	BOOKEND_1063.i1_	BOOKEND_1063.i1_;BOOKEND_1063.i1; GTATTCCTCTTTTCTTATGCTCTCTGAAGTGTGTATGCGTTTGTGAGTGAGCTAGGTATACATTCTTATCTCTTAATGCTAGCTTATTAGTAAGAGCGAGATAACAATAATATTCTTATTCCTAACGGGGATATGATCGTATGCTTCTCTCTGCCACTATGGGCTTCATACCTAAGACTATGCTACTACATGGTACAGTGGGCCTTATGAGTGTTCATCC	0.614554	5.98469e-08	3.28113	1	19,ACACTCATAAGGCCCACTGT; 204 of 220,3.28113,BOOKEND_909.i1,MICROPIA_I_LTR,.,.,.,BS2_Jockey,INVADER3_LTR_Gypsy,DMCR1A_CR1,FW3_DM_Jockey,LOC120285443,BOOKEND_3696.i14,.,BOOKEND_1063.i1,BATUMI_I_BEL,MDG1_I_Gypsy,PROTOP_P,PROTOP_B_P,.,.,BOOKEND_3696-IT.i1,BOOKEND_3696-IT.i2,BOOKEND_3696.i14,.,.
	g2-g17	LOC6729054_CG42390	LOC6729054_CG42390;XM_016177248.3; GTTTATCCGCCGACCAAGTCGAATCAGTGAATCCGCCAAATCATATATATACTTATATATATGTGGTGCTGAGTGCGTGCGGGTTGAAAGCATTTAAAATACAACAATATTCGAAATAATTGCAACAAAGCAACAACGATTTGTTTATTAAACGAAAAGCACACAAACGAGCAAAATACCCAACGAAGGAGAATAAATGGATATAAAAATAAATGAATAGAAAATCGCAGAGGCAGAGGGAAAATCATTAAGAGAAAGAGCGAAACATGTTCAATTTGCTGCGAAGATCGCGTCGTGGAAAAGCGCGCAAGATCGTCGAGGAGGAAGATGGAGATAGACCCTTGAGATACAGTCAAATTGGGCA…	0.579899	0.0491946	3.98205	1	16,TATTTCCTGTTCCTCCATAT; 1864 of 4999,3.98205,Pih1D1,hp71
		LOC6729054_CG42390	LOC6729054_CG42390;XM_039295203.2; ATTGCCGACTGAGCGACAGTCGCAGTTTATCCGCCGACCAAGTCGAATCAGTGAATCCGCCAAATCATATATATACTTATATATATGTGGTGCTGAGTGCGTGCGGGTAAACTAATTGACGACAATTAAACCGCCCATCCACTAGCCGCCAAAACTAATATAAAATTGTGAAAATATTTTCAACAGGTTGAAAGCATTTAAAATACAACAATATTCGAAATAATTGCAACAAAGCAACAACGATTTGTTTATTAAACGAAAAGCACACAAACGAGCAAAATACCCAACGAAGGAGAATAAATGGATATAAAAATAAATGAATAGAAAATCGCAGAGGCAGAGGGAAAATCATTAAGAGAAAGAG…	0.579899	0.0491946	3.98205	1	16,TATTTCCTGTTCCTCCATAT; 1968 of 5286,3.98205,Pih1D1,hp71
	g2-g17	LOC6739827_Taf3	LOC6739827_Taf3;XM_016172248.3; ATACTTCCCATCAAACACTAAATCGATAAGTTATCGTGAACCTTGCATCCACAGATTGTAGTTCGTTTAATAATGGTGTAGACACCAAGGCAATTAATTTCAATAACAAGTGGGGAAGTACGTGGACGGAACCCTATTCACAGCATTTCCAAAGTTTTCGAAAAAGGTGTACCTCATGAATGAACATGATGGCAGACAGATACGCTTCAGATTTGGCCCTTGTTGTCGTTGCGCAGATAACGCAAACTATTGGTTACAGCTGCAGTCTGAGTGCACCCTTGGAGTTGTTGCAAGACATATTGCAGAAGTTTGTACAGGAGTTCGCTCGAGACATGCATGGACATATGGAGCACGCAAATCGGATCGA…	0.576161	4.24625e-10	3.12141	1	16,CCCGTTACTCAGCTAGTGTG; 5064 of 7501,3.12141,DNAREP1_DM_Helitron,DNAREP1_DM_Helitron,.,DNAREP1_DM_Helitron,DIVER2_I_BEL,DNAREP1_DM_Helitron,DNAREP1_DM_Helitron,DNAREP1_DM_Helitron,DNAREP1_DM_Helitron,DNAREP1_DM_Helitron,DNAREP1_DM_Helitron,DNAREP1_DM_Helitron,DNAREP1_DM_Helitron,DNAREP1_DM_Helitron,DNAREP1_DM_Helitron,.,DNAREP1_DM_Helitron,.,DNAREP1_DM_Helitron,DNAREP1_DM_Helitron,DNAREP1_DM_Hel…
		LOC6739827_Taf3	LOC6739827_Taf3;XM_044923518.1; TACTTCCCATCAAACACTAAATCGATAAGTTATCGTGAACCTTGCATCCACAGATTGTAGTTCGTTTAATAATGGTGTAGACACCAAGGCAATTAATTTCAATAACAAGTGGGGAAGTACGTGGACGGAACCCTATTCACAGCATTTCCAAAGTTTTCGAAAAAGGTGTACCTCATGAATGAACATGATGGCAGACAGATACGCTTCAGATTTGGCCCTTGTTGTCGTTGCGCAGATAACGCAAACTATTGGTTACAGCTGCAGTCTGAGTGCACCCTTGGAGTTGTTGCAAGACATATTGCAGAAGTTTGTACAGGAGTTCGCTCGAGACATGCATGGACATATGGAGCACGTTACTGATTCTGAT…	0.576161	4.24625e-10	3.12141	1	16,CCCGTTACTCAGCTAGTGTG; 2861 of 5298,3.12141,DNAREP1_DM_Helitron,DNAREP1_DM_Helitron,.,DNAREP1_DM_Helitron,DIVER2_I_BEL,DNAREP1_DM_Helitron,DNAREP1_DM_Helitron,DNAREP1_DM_Helitron,DNAREP1_DM_Helitron,DNAREP1_DM_Helitron,DNAREP1_DM_Helitron,DNAREP1_DM_Helitron,DNAREP1_DM_Helitron,DNAREP1_DM_Helitron,DNAREP1_DM_Helitron,.,DNAREP1_DM_Helitron,.,DNAREP1_DM_Helitron,DNAREP1_DM_Helitron,DNAREP1_DM_Hel…
	g2-g18	LOC27206637_CG12061	LOC27206637_CG12061;XM_044923838.1; TTATCAGGCGTAGCCTTGACTAGTTAATCAAGACACATATTTTACTTGTTTGAGCTGTTATATACAAATCAAAAATATCTGGAAAATTTAAATGTTCAATGGTAAATTAGTTCCATCAGCACTGACTGAAGGATAATGTTCTTCGACTGGAGCTCAACTGACTTTAAGCCCGACGAATGGAAGTATTACCCGCTTGCATATAGACATGATATGAGCTATGATATTGATGACCTTAACTGTACTTTGCCGGCCATCGTGGAGTTCCCTAACCTTATGCGACAAAAAAGTTGGATAGCAATCGTAGTGTCATCTTTGGTCAGCATGTACCTTTTTGTCATCCTAGCGATTGTGTGTGACGATTAT…	0.554214	8.01866e-05	1.65919	1	17,CACTAGCTGAGTAACGGGCA; 811 of 1009,1.65919,DNAREP1_DM_Helitron,.,DNAREP1_DM_Helitron,Transib1_Transib,.,DNAREP1_DM_Helitron,DNAREP1_DM_Helitron
		LOC27206637_CG12061	LOC27206637_CG12061;XM_016182441.3; TTATCAGGCGTAGCCTTGACTAGTTAATCAAGACACATATTTTACTTGTTTGAGCTGTTATATACAAATCAAAAATATCTGGAAAATTTAAATGTTCAATGGTAAATTAGTTCCATCAGCACTGACTGAAGGATAATGTTCTTCGACTGGAGCTCAACTGACTTTAAGCCCGACGAATGGAAGTATTACCCGCTTGCATATAGACATGATATGAGCTATGATATTGATGACCTTAACTGTACTTTGCCGGCCATCGTGGAGTTCCCTAACCTTATGCGACAAAAAAGTTGGATAGCAATCGTAGTGTCATCTTTGGTCAGCATGTACCTTTTTGTCATCCTAGCGATTGTGTGTGACGATTAT…	0.554214	8.01866e-05	1.00793	1	19,CAACGAATCTAGTATACCCT; 1501 of 1544,1.00793,DNAREP1_DM_Helitron,I_DM_I,LOC123327360,DNAREP1_DM_Helitron,BOOKEND_3221.i1,SAR_DM_SAT,DNAREP1_DM_Helitron,DNAREP1_DM_Helitron,DNAREP1_DM_Helitron,DNAREP1_DM_Helitron,DNAREP1_DM_Helitron,DNAREP1_DM_Helitron,DNAREP1_DM_Helitron,DNAREP1_DM_Helitron,DNAREP1_DM_Helitron,BOOKEND_3486.i1,BOOKEND_3486.i1_1,NOMAD_LTR_Gypsy,BOOKEND_3488.i1,DNAREP1_DM_Helitron,…
		LOC27206637_CG12061	LOC27206637_CG12061;XM_016182442.3; TTATCAGGCGTAGCCTTGACTAGTTAATCAAGACACATATTTTACTTGTTTGAGCTGTTATATACAAATCAAAAATATCTGGAAAATTTAAATGTTCAATGGTAAATTAGTTCCATCAGCACTGACTGAAGGATAATGTTCTTCGACTGGAGCTCAACTGACTTTAAGCCCGACGAATGGAAGTATTACCCGCTTGCATATAGACATGATATGAGCTATGATATTGATGACCTTAACTGTACTTTGCCGGCCATCGTGGAGTTCCCTAACCTTATGCGACAAAAAAGTTGGATAGCAATCGTAGTGTCATCTTTGGTCAGCATGTACCTTTTTGTCATCCTAGCGATTGTGTGTGACGATTAT…	0.554214	8.01866e-05	1.00793	1	19,CAACGAATCTAGTATACCCT; 1873 of 1909,1.00793,DNAREP1_DM_Helitron,I_DM_I,LOC123327360,DNAREP1_DM_Helitron,BOOKEND_3221.i1,SAR_DM_SAT,DNAREP1_DM_Helitron,DNAREP1_DM_Helitron,DNAREP1_DM_Helitron,DNAREP1_DM_Helitron,DNAREP1_DM_Helitron,DNAREP1_DM_Helitron,DNAREP1_DM_Helitron,DNAREP1_DM_Helitron,DNAREP1_DM_Helitron,BOOKEND_3486.i1,BOOKEND_3486.i1_1,NOMAD_LTR_Gypsy,BOOKEND_3488.i1,DNAREP1_DM_Helitron,…
	g2-g20	LOC27208639_CG17715	LOC27208639_CG17715;XM_044922642.1; ACTACTCAAAGTTTAGCACACATCTGTCTATGGAGCGGGCGATGGAGCTGCTATGCAACCTTGATGACGAGGAACGCAGCAACCTGCGCTCCGCTCTTGGCAGGCTGGATGCCGACAAGGAAAAAAAATTATACGAGAAAGTCGATGGGTGCTTAACTGAGGAGTTCAACCTTCAACCTACAGACGACAACGAAGTCGTTTCTGGAGGCAACGATCTTTTGGACACAACGGTCTCTGCTCGGAAGGCCCTATCAACCTTCCACATAACTGGCGACGAGGATCAACACAGAAAAAATAAGGAAACCAGCCATACGTCAAGAAATTCAATCGGAACCACAGTAAGCTGTTCTTATGTAATTTAAG…	0.551747	7.56484e-05	2.53225	1	19,CAGTTCTTGAATTTTCTTGT; 1328 of 5018,2.53225,.,IDEFIX_I_Gypsy,.,.,CG17715,CG17715,.,TRANSPAC_I_Gypsy,.,TRANSPAC_I_Gypsy,TRANSPAC_I_Gypsy
		LOC27208639_CG17715	LOC27208639_CG17715;XM_044922643.1; ACTACTCAAAGTTTAGCACACATCTGTCTATGGAGCGGGCGATGGAGCTGCTATGCAACCTTGATGACGAGGAACGCAGCAACCTGCGCTCCGCTCTTGGCAGGCTGGATGCCGACAAGGAAAAAAAATTATACGAGAAAGTCGATGGGTGCTTAACTGAGGAGTTCAACCTTCAACCTACAGACGACAACGAAGTCGTTTCTGGAGGCAACGATCTTTTGGACACAACGGTCTCTGCTCGGAAGGCCCTATCAACCTTCCACATAACTGGCGACGAGGATCAACACAGAAAAAATAAGGAAACCAGCCATACGTCAAGAAATTCAATCGGAACCACAGTAAGCTGTTCTTATGTAATTTAAG…	0.551747	7.56484e-05	2.53225	1	19,CAGTTCTTGAATTTTCTTGT; 1328 of 2396,2.53225,.,IDEFIX_I_Gypsy,.,.,CG17715,CG17715,.,TRANSPAC_I_Gypsy,.,TRANSPAC_I_Gypsy,TRANSPAC_I_Gypsy
		LOC27208639_CG17715	LOC27208639_CG17715;XM_044922648.1; GAAATATTTATTTAAACGCGTAATAACCACACGGAATGGGAATGTATAAATGCCATATACCGTATGTATGGTATGTATCGAGAAATCTTCCCTCAATTTATTAAACAAAACAAACAAATTCTGGCACTGATTGGCTTAACGGTTTACAGTGAAACAGACTCGTCCGAATCACACGACGCGGATATTAATCAGCCTACCGTGGCGTATTCTGCTCGCATTACTTGACGTTGGAAAGCATTGTAATCCAAAAGATCGCTGATAATGCGAAATAAATTTCAAGCCGCTCTTAGGGGCGTAACGCGACAATACATTATAAGACAGTCGTGGCCCCGTGGCAGAGAGATATTTAGGACGCAACTGATA…	0.551747	7.56484e-05	2.53225	1	19,CAGTTCTTGAATTTTCTTGT; 1728 of 2796,2.53225,.,IDEFIX_I_Gypsy,.,.,CG17715,CG17715,.,TRANSPAC_I_Gypsy,.,TRANSPAC_I_Gypsy,TRANSPAC_I_Gypsy
	g2-g20	LOC27208846_CG18641	LOC27208846_CG18641;XM_016184398.3; ACTTTCTGCAACCGAATGCTGCTGCTGCAACTGCAACAGCAATCGCATGACATTTGCAGCGTGCCAAATTGCAAGCATTCAATGTCGCTGCCAGCGGCTTATGTAATTAAATCGGCCCAAAATGCGGGAGTGGTGGCAGCTGCCGTGGCGGCTGGACAAAACCAAACGCAGGTCTATGTGACGGATTCTTGCCTGCAAAAGCCGTACCGCTGTCCTCATCCGAAGATCCAGTTCTATCTGTACACGAGACGCACCCAGGAGCAGCCGGAGTTCATAGATGTCCTGGATCCGAACGCCCTGTACTACACCCACTTCAATCCACGCCATCCCACCAAGATCATTATCCATGGCTTCGGGGGCGGC…	0.547052	0.00116869	1.51189	1	19,TATAATCCACACAAAGCCTA; 3819 of 4534,1.51189,.,INVADER6_I_Gypsy,MICROPIA_I_LTR,MICROPIA_I_LTR,INVADER6_I_Gypsy,MICROPIA_I_LTR,MICROPIA_I_LTR,MICROPIA_I_LTR,.
		LOC27208846_CG18641	LOC27208846_CG18641;XM_016184399.3; CAATATATCATACATTCTTTTATGAAACCGTTGGAAATACTTTCAGCCGCATTAAAATACCAAAAAAGCTTTTCACGCAACCGAGCTTTTTCTCACCAGTGCCAGTCCGAACTTTTGGGCAGCCCCAAAAACGAAAGACTTGGGACACGAACTCGGCAAGTCAGTGGCTCGACGGAGCGCAATCGAATCGCACGTGTACGCGAACTTCGGGCGGTGAAAGCCAAGATCGATTGGTGGCCAATCTCTTTGGAATACCGCGCGTGCCCGCAGTTGTAAAAGAAGTGTGGTAAAACACAAAACTGAATCAATTTCTGCGCAGAGGCAGCCGGAATTATGCCTCGCCAGCTTTGCCGTCGTCTTGCT…	0.547052	0.00116869	1.51189	1	19,TATAATCCACACAAAGCCTA; 4398 of 5113,1.51189,.,INVADER6_I_Gypsy,MICROPIA_I_LTR,MICROPIA_I_LTR,INVADER6_I_Gypsy,MICROPIA_I_LTR,MICROPIA_I_LTR,MICROPIA_I_LTR,.
	g2-g18	LOC6739836_PGRP-LE	LOC6739836_PGRP-LE;XM_002076690.4; TAATACTTATCGATATCTAGACTGATCCTCGATATCCATGACAATAATTAATACACATGACTAAATATGCAATAAAAAAAGCCCCAAGTCGACTGATATGCAATAAGGCATTTCACCACGGCACCTGCGCATATAATGGTGGATAGCCTGTGGAACGTCCTTATCTTATCGTGCGAGGTGGACACGACACGAGCACTAATCAGAGAATAGAACAGTTCTAACTCCCAATATTGATAAACAAAGTAGGGGCCAGCCGAGAGATACACGCGCATTTATTGACAGCAAACAGAAGCCAAAGCTACGGACATGTCCGAATCGGGAATCAAGAAGTTGAGCCAGGAGCGGACTCGAGAATGGCTGGCCA…	0.538867	0.000104181	4.11693	2	16,ATGGACTCCAGTTCCTCCTC; 382 of 1440,2.81441,CG14026_tkv-AS.i1_tkv	17,CATGGACTCCAGTTCCTCCT; 383 of 1440,1.30252,CG14026_tkv-AS.i1_tkv
		LOC6739836_PGRP-LE	LOC6739836_PGRP-LE;XR_005544629.2; CGATAATACTTATCGATATCTAGACTGATCCTCGATATCCATGACAATAATTAATACACATGACTAAATATGCAATAAAAAAAGCCCCAAGTCGACTGATATGCAATAAGGCATTTCACCACGGCACCTGCGCATATAATGGTGGATAGCCTGTGGAACGTCCTTATCTTATCGTGCGAGGTGGACACGACACGAGCACTAATCAGAGAATAGAACAGTTCTAACTCCCAATATTGATAAACAAAGTAGGGGCCAGCCGAGAGATACACGCGCATTTATTGACAGCAAACAGAAGCCAAAGCTACGGACATGTCCGAATCGGGAATCAAGAAGTTGAGCCAGGAGCGGACTCGAGAATGGCTGG…	0.538867	0.000104181	4.11693	2	16,ATGGACTCCAGTTCCTCCTC; 385 of 1105,2.81441,CG14026_tkv-AS.i1_tkv	17,CATGGACTCCAGTTCCTCCT; 386 of 1105,1.30252,CG14026_tkv-AS.i1_tkv
	g2-g17	LOC6733020_Mtp	LOC6733020_Mtp;XM_002080063.4; CTCAGCTGCTTAAAGTCACCACTAGTCAGAATCTCGCTCCTCAGCCCCGTTGTGTTGCCATTCCGCTTTTAATTCCGTCGCCTGCCGGCTCGGCTCGGTCTTATCAATGAATTAATTTACCTCTGCTCAGTTTAATATAAGTACAGAATCGAACAAAGACCTTGGGAAAATGGAGAACACACATAAGAAGTGCCTGCGAACCCTGCTACTGCTGGCCCTCTTTTTGGGACTTTTGGAGGATGGAAGAACGGCCCTAATAGCTCCGAACAGTCAGCAATTTTTCAAGCTACAGAATCAAGTGATACTCCAGGAACTGGGACGAGATTCAGGCGCCGCGGAGACGAGCTATACATTTGAGACCGATCTCA…	0.518086	0.0491089	3.83476	1	16,CTCCAGTTCCTCCTCCTTGG; 615 of 2957,3.83476,CG14026_tkv-AS.i1_tkv
	g2-g20	BOOKEND_909.i1_	BOOKEND_909.i1_;BOOKEND_909.i1; ATATAATTGAATTGATTCCATTTAGTGTCAGGCATAGTGGGTAATGACCACTTCTGATGTTGTGGACGCCGAGAAATGAATATATGTACTGAATCCTTTAAATAATTTCACAATGCCTTTATTTGACTTTTCCCTTTAAGCACATGCCACCGAATGCCGCGTCTCGCGTATTCCTCTTTTCTTATGCTCTCTGAAGTGTGTATGCTTTTGTGAGTGAGCTAGGTATACATTCTTATCTCTTAATGCTAGCTTATAAGTAAGAACGAGATAACAATAATATTCTTATTCCTAACGGGGATATGATCGTATGCTTCTCTCTGCCACTATGGGCTTCATACCTAAGACTATGCTACTACATGGTACAGTG…	0.489224	1.16283e-06	3.28113	1	19,ACACTCATAAGGCCCACTGT; 371 of 387,3.28113,BOOKEND_909.i1,MICROPIA_I_LTR,.,.,.,BS2_Jockey,INVADER3_LTR_Gypsy,DMCR1A_CR1,FW3_DM_Jockey,LOC120285443,BOOKEND_3696.i14,.,BOOKEND_1063.i1,BATUMI_I_BEL,MDG1_I_Gypsy,PROTOP_P,PROTOP_B_P,.,.,BOOKEND_3696-IT.i1,BOOKEND_3696-IT.i2,BOOKEND_3696.i14,.,.
	g2-g20	LOC6726754_Ubc6	LOC6726754_Ubc6;XM_002102127.4; GTGCTCCAGCTCTACGCGATAGTATCGGGGAAACATCGGTTTTCGTTCCAGCTCTATACCACTGCTGCCCGAGTTTGCCCTCAATTAAAAATAAATTACAAAATTTCATCGTTACCGTTCGCTAAACGCAACGCATTGCCCAGGCGTCCGAGTTCCAAATCCAACACAACACGAGTGGTAATATCGCTGTGAAACATGTCAACACCCGCACGCAGACGTCTTATGAGAGATTTTAAAAGACTTCAAGAGGATCCACCTACGGGTGTCTCGGGTGCGCCAACAGATAATAATATTATGATATGGAATGCTGTGATTTTTGGTCCACACGACACACCCTTCGAAGACGGAACCTTTAAGTTAACCATAG…	0.466365	7.27597e-07	4.83028	2	19,GTGGAACCTAGAGAGTACAT; 1781 of 2973,3.51535,Ubc6,.,.	19,ACAAGATTAAGAGTCGATTG; 1847 of 2973,1.31493,Ubc6,.,.
	g2-g18	LOC6738725_CG8765	LOC6738725_CG8765;XM_002085490.4; GTTTGTATGGCCAAGGCGAATCTGGTCCCTCTAATTACACAACTCTCCAGGATCAGCTGTTCGGTCACCTCATTTTTGTTTTCCCTGCTTTTATTTATAACAATTGCCCATATTAACACACCGCCAGCATGGACACCAAGTAGGGAGCGCCATGGAGACCCTGCCATGTGCCAACCAGCTGCAGGAGCACCAGCAGCACGCGAATCTCAGCATAGACCCTAGTCTGGGTGAGAATGTGGTCAGCATTCCCAAAGAGCTGATTCTCATCTCACTGGTCTCCCAGGAGCAGTCGCTGTACAATCCCAAGCACCCCAACTACCGCAGCACCAAGACCAAGGACGAGAAATGGCTGGAGATTGGCAGCA…	0.452517	0.000534057	2.51982	2	16,CAACGAATCTAGTATACCCT; 2380 of 2463,1.00793,DNAREP1_DM_Helitron,I_DM_I,LOC123327360,DNAREP1_DM_Helitron,BOOKEND_3221.i1,SAR_DM_SAT,DNAREP1_DM_Helitron,DNAREP1_DM_Helitron,DNAREP1_DM_Helitron,DNAREP1_DM_Helitron,DNAREP1_DM_Helitron,DNAREP1_DM_Helitron,DNAREP1_DM_Helitron,DNAREP1_DM_Helitron,DNAREP1_DM_Helitron,BOOKEND_3486.i1,BOOKEND_3486.i1_1,NOMAD_LTR_Gypsy,BOOKEND_3488.i1,DNAREP1_DM_Helitron,…	17,TCAACGAATCTAGTATACCC; 2381 of 2463,1.51189,DNAREP1_DM_Helitron,DNAREP1_DM_Helitron,DNAREP1_DM_Helitron,DNAREP1_DM_Helitron,DNAREP1_DM_Helitron,DNAREP1_DM_Helitron,BOOKEND_3486.i1,BOOKEND_3486.i1_1,NOMAD_LTR_Gypsy,BOOKEND_3488.i1,DNAREP1_DM_Helitron,DNAREP1_DM_Helitron,.,DNAREP1_DM_Helitron,QUASIMODO2-I_DM_Gypsy,DNAREP1_DM_Helitron,DNAREP1_DM_Helitron,DNAREP1_DM_Helitron,BOOKEND_3652.i2,BOOKEND…
	g2-g17	LOC6734552_U3-55K	LOC6734552_U3-55K;XM_002081525.4; AACAGCTGATTCCACAAAAGTACTAAATTTGGACACGCGCATTGTTATATGCACGTGGGCACGTATCTTCGTTTAAATTAAGTTTTTTATCAGAAATATTGAATTAAAGCCGCGCAACTAGTTACTTTCCACGATGTCGTCCTCCTTCTTCCTCAAGCCAGGCGCCAAGGGCACCAAGAAGCGCAAGAATCCCGCAGCAACAACAAAAGGAAAACCGCTCAAGAAAGGCGGAAAATCGGGTAAATCGGCGCCCGCGATGAGTGGACCAGTGCCAAAGAAGCAGCGCCGTCCCAAGGAGGAGGACGAGGAGATAGCCAGCGATGATGAGGAGTACAACAGCGATCTGGGCGGCGATGGCAACACCT…	0.448725	0.0164764	3.6378	1	16,TTCCTCCTCCTTGGGACCTT; 294 of 1707,3.6378,CG14026_tkv-AS.i1_tkv
	g2-g17	LOC6735216_botv	LOC6735216_botv;XM_016168453.3; CCGATCACACGCATACTCCAAGTGGTGGTTGTGCATCCCTGCATCGCGTTGCCAACCAAACGGACTCCACTCGCGATAAAGTGTAAATAAATGAGATATTTTGGTGGAATCGCGAGCTGAAACTAATGCCATGCCACCGGCGTACGACCTTGGCCATTCCGGAGAGGCGTACCAACCCCTGGACACTGGCAGCGGCGGCGGCAACGACGCCTGTGCCCCGAACTCATCCTCCGCGCAAATCCGCCACTCGATGGGATTCCGGACATCCTGGATGCGGCAGTTTCGCCGCTACAAACTGCCCATGGTGCTGCTGATGCTCCTGTTCCTCGTTTCCTGCCTGGCATACCGCATCCTGAGTGTGGAGCAA…	0.439729	0.0472633	2.29803	1	16,TTATTGTATAGTTTCGCAAC; 2059 of 3650,2.29803,G2_DM_Jockey,CG10376,G2_DM_Jockey,.,HETRP_DM_DMHETRP,.,.,.,G2_DM_Jockey,.,.,.,G2_DM_Jockey,.,.,.,.,G_DM_Jockey,G2_DM_Jockey,.,G2_DM_Jockey,.,LOC123327236,G2_DM_Jockey,.,G2_DM_Jockey,.,G2_DM_Jockey,G2_DM_Jockey,G3_DM_Jockey,.,G2_DM_Jockey,.,.,.,.,.,.,.,G2_DM_Jockey,G_DM_Jockey,SAR_DM_SAT,G2_DM_Jockey,G2_DM_Jockey,.,G3_DM_Jockey,G_DM_Jockey,.,.,.,G2_DM_…
	g2-g17	LOC6735170_Hs3st-A	LOC6735170_Hs3st-A;XM_039292406.2; ATCCTTTAGAAGTGTGTGAAGCGTCGTGAAGAGCAGACGTGCGCTGCTGCCTCTGCGAAATCCCCGCTCTCGGGCAGCTGTATTCAACCAACACATGGCCGACACACGGACACTCACACAAACACGCAATCAGACACGCACACCTGTACACCCAGCGCGCGCGCAAATCGCCGAAATTAAAGCAAAGCGAAACGGAAAATGCTTAAATGTCCACGTGAAACGGTGCACAAAATAATCGAATAACGAAAACAAATCGAATCAGTGAAATTAAAGTGGAGTTCTTGTTTTTTTGGAAAAAATCAATGCCGTTAATCGACGCACACGGATACACACATAAACGCACACGTGTGCTTCAGAAGCCAAA…	0.419612	0.0220304	1.13039	1	16,GATATATATATATTTGCCAC; 4338 of 5768,1.13039,.,BOOKEND_3350.i1_1,ACCORD_I_LTR,BOOKEND_3698.i6,BOOKEND_3698.i1_3,ACCORD_I_LTR,ACCORD_I_LTR,ACCORD_LTR_Gypsy,ACCORD_I_LTR,ACCORD_LTR_Gypsy,ACCORD_I_LTR,ACCORD_I_LTR,ACCORD_I_LTR,GYPSY4_I_Gypsy,.,ACCORD_I_LTR,BOOKEND_3698.i6,BOOKEND_3698.i1_3,.,BOOKEND_2496.i1_1,GYPSY4_I_Gypsy,ACCORD_I_LTR,ACCORD_I_LTR,ACCORD_I_LTR,BOOKEND_2992.i1_6,BOOKEND_2992.i1_2,…
		LOC6735170_Hs3st-A	LOC6735170_Hs3st-A;XM_039292407.2; ATCCTTTAGAAGTGTGTGAAGCGTCGTGAAGAGCAGACGTGCGCTGCTGCCTCTGCGAAATCCCCGCTCTCGGGCAGCTGTATTCAACCAACACATGGCCGACACACGGACACTCACACAAACACGCAATCAGACACGCACACCTGTACACCCAGCGCGCGCGCAAATCGCCGAAATTAAAGCAAAGCGAAACGGAAAATGCTTAAATGTCCACGTGAAACGGTGCACAAAATAATCGAATAACGAAAACAAATCGAATCAGTGAAATTAAAGTGGAGTTCTTGTTTTTTTGGAAAAAATCAATGCCGTTAATCGACGCACACGGATACACACATAAACGCACACGTGTGCTTCAGAAGCCAAA…	0.419612	0.0220304	1.13039	1	16,GATATATATATATTTGCCAC; 4748 of 6178,1.13039,.,BOOKEND_3350.i1_1,ACCORD_I_LTR,BOOKEND_3698.i6,BOOKEND_3698.i1_3,ACCORD_I_LTR,ACCORD_I_LTR,ACCORD_LTR_Gypsy,ACCORD_I_LTR,ACCORD_LTR_Gypsy,ACCORD_I_LTR,ACCORD_I_LTR,ACCORD_I_LTR,GYPSY4_I_Gypsy,.,ACCORD_I_LTR,BOOKEND_3698.i6,BOOKEND_3698.i1_3,.,BOOKEND_2496.i1_1,GYPSY4_I_Gypsy,ACCORD_I_LTR,ACCORD_I_LTR,ACCORD_I_LTR,BOOKEND_2992.i1_6,BOOKEND_2992.i1_2,…
		LOC6735170_Hs3st-A	LOC6735170_Hs3st-A;XM_039292409.2; TATTGTATGGCTTACGAGATCTCATAAAATCGGGTCCCACTTTGAAAATCAGCAGCAGGTAACACAAAACTATCACAATCGCCGGTAAAGGTGTGCCAAGCATGGGCAGACGGACGGGATCTATGGATAATATTATTAACGGTTTAAAGCATTTTGGCAGACAATAGACGATGGCTCTGGGCAACATCGGGAGCAGCAGCCAAATCGGAAGAGGCCATTACGGCTTTAATCCCAGGAAAGGAGCAACAACAGCCACATCAGCAGCAGCAACAAATCTAATTACAGAACATCAATAAGGCCAGGACCTGGTGCCACCGATGATGATGATGATGATGATGTTAGAAAACTTCCGTTTTGTTTGCCC…	0.419612	0.0220304	1.13039	1	16,GATATATATATATTTGCCAC; 3725 of 5155,1.13039,.,BOOKEND_3350.i1_1,ACCORD_I_LTR,BOOKEND_3698.i6,BOOKEND_3698.i1_3,ACCORD_I_LTR,ACCORD_I_LTR,ACCORD_LTR_Gypsy,ACCORD_I_LTR,ACCORD_LTR_Gypsy,ACCORD_I_LTR,ACCORD_I_LTR,ACCORD_I_LTR,GYPSY4_I_Gypsy,.,ACCORD_I_LTR,BOOKEND_3698.i6,BOOKEND_3698.i1_3,.,BOOKEND_2496.i1_1,GYPSY4_I_Gypsy,ACCORD_I_LTR,ACCORD_I_LTR,ACCORD_I_LTR,BOOKEND_2992.i1_6,BOOKEND_2992.i1_2,…
	g2-g20	LOC6726483_SkpD	LOC6726483_SkpD;XM_039298049.2; CAACAACACGGAAGGAAGAGAAAATAGTGAAGAGAAAGTTGATTCCTACTCTCACCCTGTCCTGCCCCATGGCCCTGAAGATCGTCGACGGCGGGCAATCCCTGGACCCTTGGAGCTGTGCCTACTGCTTTTGGCAAATTCAAAGGCAAAGCAAACCGAAAATGGATGCTTCCAACGTTAAACATGAGCCCTCGGATGCCTCCATCATCACGCTTGAATCCTCGGATGGGGTGATCTTTCCGGCGGAATTCCGAGTCGTCAAGGTCTCCGAAACCGTCAAGACCATGTTGGCGGCCTCTGCCTTGGAAAACGGCGGGAATGCAATTGTGCCGCTGCCCAATGTGGACGCGTTCATCCTAAATAAGAT…	0.393037	6.46542e-05	8.20903	1	19,TCTCTTCCTTCCGTGTTGTT; 11 of 774,8.20903,.,.,.,.,.,.,SkpD,DMRT1C_R1,.,.,.,.,.,DMRT1C_R1,DMRT1C_R1,.,.,.,DMRT1C_R1
	g2-g17	LOC6724744_Cals	LOC6724744_Cals;XM_016180542.3; CAGGGCCTTATATGGTGTTTTTTTAAATCATTTTTCGAGTATTAACCACTTCCACACAAGGATCTTAAAATGTCGGATAAACATTTCCAGAGTATTGACTACTGTATTTAAACTTACAACTGGGTTTTCAAACGTCACAAGTAATCATTTTTCGGACAAAAGAAAATATATATATTTGGGCTTGGTAATTAAAGAACTTCGAATAGAGCCATGACGTTTCTCAAAATCTTTGGTTTCGGATGCATTGTATTAATATGTTTCGAACTCCTGGTTGCTGGAGTTGAAACGTCCAGCGAAAATGATGATGAATATTTAACACAGAAAGAAATCATATTAGAAAAGTCATATCACGGTTTAATTCGAGAAA…	0.391904	4.10869e-06	2.28561	1	16,AAAATATATTTAAATCAAAT; 1461 of 3842,2.28561,CG13562,CG13562,CG13562_CG5330_CR45926_Nap1_CR45926
	g2-g20	LOC6734626_Khc-73	LOC6734626_Khc-73;XM_016181907.3; GAAAACAGTGTTATTTCTTGGGCACCCTGCACACGGTCACACTCATCGATAGTCGCAAGAGCAATCGATGATTCTGCACCACTAGTAAAAATTGCTGAGAAAAACGAAAACGCGAAAAATGAAAACGCAATACAGAAAATCAAAATTGAAGTGAAACCAAGTGCGAAAACGAAGGAGCTAAAGATTGCGTGCTCACAACTCCCGCGAGGACGACAACTACTGCTAACAACTAACGGTCATAAAAGTCGAAAGCAACGCAGCTCGAGGAGAAGGAGCTAGCCACGCCCCCTGCTGCAGCCCCCGCTTAGGGAGCCCCGCCCACCCGCATCTCCATCCTGCTCCATCTAAATAGAGATTCAAAAACA…	0.364946	5.13516e-05	7.39806	3	17,GCGCTCCTTGTGCTCCTGCT; 2653 of 9106,1.83132,CG13562,CG13562,LOC120284472,CG13562_CG5330_CR45926_Nap1_CR45926	18,CGCGCTCCTTGTGCTCCTGC; 2654 of 9106,1.48706,CG13562,CG13562,LOC120284472,CG13562_CG5330_CR45926_Nap1_CR45926	19,CCGCGCTCCTTGTGCTCCTG; 2655 of 9106,4.07968,CG13562,CG13562,LOC120284472,CG13562_CG5330_CR45926_Nap1_CR45926
		LOC6734626_Khc-73	LOC6734626_Khc-73;XM_016181908.3; GAAAACAGTGTTATTTCTTGGGCACCCTGCACACGGTCACACTCATCGATAGTCGCAAGAGCAATCGATGATTCTGCACCACTAGTAAAAATTGCTGAGAAAAACGAAAACGCGAAAAATGAAAACGCAATACAGAAAATCAAAATTGAAGTGAAACCAAGTGCGAAAACGAAGGAGCTAAAGATTGCGTGCTCACAACTCCCGCGAGGACGACAACTACTGCTAACAACTAACGGTCATAAAAGTCGAAAGCAACGCAGCTCGAGGAGAAGGAGCTAGCCACGCCCCCTGCTGCAGCCCCCGCTTAGGGAGCCCCGCCCACCCGCATCTCCATCCTGCTCCATCTAAATAGAGATTCAAAAACA…	0.364946	5.13516e-05	7.39806	3	17,GCGCTCCTTGTGCTCCTGCT; 2653 of 9109,1.83132,CG13562,CG13562,LOC120284472,CG13562_CG5330_CR45926_Nap1_CR45926	18,CGCGCTCCTTGTGCTCCTGC; 2654 of 9109,1.48706,CG13562,CG13562,LOC120284472,CG13562_CG5330_CR45926_Nap1_CR45926	19,CCGCGCTCCTTGTGCTCCTG; 2655 of 9109,4.07968,CG13562,CG13562,LOC120284472,CG13562_CG5330_CR45926_Nap1_CR45926
		LOC6734626_Khc-73	LOC6734626_Khc-73;XM_016181909.3; GAAAACAGTGTTATTTCTTGGGCACCCTGCACACGGTCACACTCATCGATAGTCGCAAGAGCAATCGATGATTCTGCACCACTAGTAAAAATTGCTGAGAAAAACGAAAACGCGAAAAATGAAAACGCAATACAGAAAATCAAAATTGAAGTGAAACCAAGTGCGAAAACGAAGGAGCTAAAGATTGCGTGCTCACAACTCCCGCGAGGACGACAACTACTGCTAACAACTAACGGTCATAAAAGTCGAAAGCAACGCAGCTCGAGGAGAAGGAGCTAGCCACGCCCCCTGCTGCAGCCCCCGCTTAGGGAGCCCCGCCCACCCGCATCTCCATCCTGCTCCATCTAAATAGAGATTCAAAAACA…	0.364946	5.13516e-05	7.39806	3	17,GCGCTCCTTGTGCTCCTGCT; 2653 of 8995,1.83132,CG13562,CG13562,LOC120284472,CG13562_CG5330_CR45926_Nap1_CR45926	18,CGCGCTCCTTGTGCTCCTGC; 2654 of 8995,1.48706,CG13562,CG13562,LOC120284472,CG13562_CG5330_CR45926_Nap1_CR45926	19,CCGCGCTCCTTGTGCTCCTG; 2655 of 8995,4.07968,CG13562,CG13562,LOC120284472,CG13562_CG5330_CR45926_Nap1_CR45926
		LOC6734626_Khc-73	LOC6734626_Khc-73;XM_016181910.3; GAAAACAGTGTTATTTCTTGGGCACCCTGCACACGGTCACACTCATCGATAGTCGCAAGAGCAATCGATGATTCTGCACCACTAGTAAAAATTGCTGAGAAAAACGAAAACGCGAAAAATGAAAACGCAATACAGAAAATCAAAATTGAAGTGAAACCAAGTGCGAAAACGAAGGAGCTAAAGATTGCGTGCTCACAACTCCCGCGAGGACGACAACTACTGCTAACAACTAACGGTCATAAAAGTCGAAAGCAACGCAGCTCGAGGAGAAGGAGCTAGCCACGCCCCCTGCTGCAGCCCCCGCTTAGGGAGCCCCGCCCACCCGCATCTCCATCCTGCTCCATCTAAATAGAGATTCAAAAACA…	0.364946	5.13516e-05	7.39806	3	17,GCGCTCCTTGTGCTCCTGCT; 2653 of 9085,1.83132,CG13562,CG13562,LOC120284472,CG13562_CG5330_CR45926_Nap1_CR45926	18,CGCGCTCCTTGTGCTCCTGC; 2654 of 9085,1.48706,CG13562,CG13562,LOC120284472,CG13562_CG5330_CR45926_Nap1_CR45926	19,CCGCGCTCCTTGTGCTCCTG; 2655 of 9085,4.07968,CG13562,CG13562,LOC120284472,CG13562_CG5330_CR45926_Nap1_CR45926
		LOC6734626_Khc-73	LOC6734626_Khc-73;XM_016181912.3; GAAAACAGTGTTATTTCTTGGGCACCCTGCACACGGTCACACTCATCGATAGTCGCAAGAGCAATCGATGATTCTGCACCACTAGTAAAAATTGCTGAGAAAAACGAAAACGCGAAAAATGAAAACGCAATACAGAAAATCAAAATTGAAGTGAAACCAAGTGCGAAAACGAAGGAGCTAAAGATTGCGTGCTCACAACTCCCGCGAGGACGACAACTACTGCTAACAACTAACGGTCATAAAAGTCGAAAGCAACGCAGCTCGAGGAGAAGGAGCTAGCCACGCCCCCTGCTGCAGCCCCCGCTTAGGGAGCCCCGCCCACCCGCATCTCCATCCTGCTCCATCTAAATAGAGATTCAAAAACA…	0.364946	5.13516e-05	7.39806	3	17,GCGCTCCTTGTGCTCCTGCT; 2653 of 9088,1.83132,CG13562,CG13562,LOC120284472,CG13562_CG5330_CR45926_Nap1_CR45926	18,CGCGCTCCTTGTGCTCCTGC; 2654 of 9088,1.48706,CG13562,CG13562,LOC120284472,CG13562_CG5330_CR45926_Nap1_CR45926	19,CCGCGCTCCTTGTGCTCCTG; 2655 of 9088,4.07968,CG13562,CG13562,LOC120284472,CG13562_CG5330_CR45926_Nap1_CR45926
		LOC6734626_Khc-73	LOC6734626_Khc-73;XM_016181913.3; GAAAACAGTGTTATTTCTTGGGCACCCTGCACACGGTCACACTCATCGATAGTCGCAAGAGCAATCGATGATTCTGCACCACTAGTAAAAATTGCTGAGAAAAACGAAAACGCGAAAAATGAAAACGCAATACAGAAAATCAAAATTGAAGTGAAACCAAGTGCGAAAACGAAGGAGCTAAAGATTGCGTGCTCACAACTCCCGCGAGGACGACAACTACTGCTAACAACTAACGGTCATAAAAGTCGAAAGCAACGCAGCTCGAGGAGAAGGAGCTAGCCACGCCCCCTGCTGCAGCCCCCGCTTAGGGAGCCCCGCCCACCCGCATCTCCATCCTGCTCCATCTAAATAGAGATTCAAAAACA…	0.364946	5.13516e-05	7.39806	3	17,GCGCTCCTTGTGCTCCTGCT; 2653 of 9043,1.83132,CG13562,CG13562,LOC120284472,CG13562_CG5330_CR45926_Nap1_CR45926	18,CGCGCTCCTTGTGCTCCTGC; 2654 of 9043,1.48706,CG13562,CG13562,LOC120284472,CG13562_CG5330_CR45926_Nap1_CR45926	19,CCGCGCTCCTTGTGCTCCTG; 2655 of 9043,4.07968,CG13562,CG13562,LOC120284472,CG13562_CG5330_CR45926_Nap1_CR45926
		LOC6734626_Khc-73	LOC6734626_Khc-73;XM_039292812.2; GAAAACAGTGTTATTTCTTGGGCACCCTGCACACGGTCACACTCATCGATAGTCGCAAGAGCAATCGATGATTCTGCACCACTAGTAAAAATTGCTGAGAAAAACGAAAACGCGAAAAATGAAAACGCAATACAGAAAATCAAAATTGAAGTGAAACCAAGTGCGAAAACGAAGGAGCTAAAGATTGCGTGCTCACAACTCCCGCGAGGACGACAACTACTGCTAACAACTAACGGTCATAAAAGTCGAAAGCAACGCAGCTCGAGGAGAAGGAGCTAGCCACGCCCCCTGCTGCAGCCCCCGCTTAGGGAGCCCCGCCCACCCGCATCTCCATCCTGCTCCATCTAAATAGAGATTCAAAAACA…	0.364946	5.13516e-05	7.39806	3	17,GCGCTCCTTGTGCTCCTGCT; 2653 of 9145,1.83132,CG13562,CG13562,LOC120284472,CG13562_CG5330_CR45926_Nap1_CR45926	18,CGCGCTCCTTGTGCTCCTGC; 2654 of 9145,1.48706,CG13562,CG13562,LOC120284472,CG13562_CG5330_CR45926_Nap1_CR45926	19,CCGCGCTCCTTGTGCTCCTG; 2655 of 9145,4.07968,CG13562,CG13562,LOC120284472,CG13562_CG5330_CR45926_Nap1_CR45926
		LOC6734626_Khc-73	LOC6734626_Khc-73;XM_039292813.2; GAAAACAGTGTTATTTCTTGGGCACCCTGCACACGGTCACACTCATCGATAGTCGCAAGAGCAATCGATGATTCTGCACCACTAGTAAAAATTGCTGAGAAAAACGAAAACGCGAAAAATGAAAACGCAATACAGAAAATCAAAATTGAAGTGAAACCAAGTGCGAAAACGAAGGAGCTAAAGATTGCGTGCTCACAACTCCCGCGAGGACGACAACTACTGCTAACAACTAACGGTCATAAAAGTCGAAAGCAACGCAGCTCGAGGAGAAGGAGCTAGCCACGCCCCCTGCTGCAGCCCCCGCTTAGGGAGCCCCGCCCACCCGCATCTCCATCCTGCTCCATCTAAATAGAGATTCAAAAACA…	0.364946	5.13516e-05	7.39806	3	17,GCGCTCCTTGTGCTCCTGCT; 2653 of 9142,1.83132,CG13562,CG13562,LOC120284472,CG13562_CG5330_CR45926_Nap1_CR45926	18,CGCGCTCCTTGTGCTCCTGC; 2654 of 9142,1.48706,CG13562,CG13562,LOC120284472,CG13562_CG5330_CR45926_Nap1_CR45926	19,CCGCGCTCCTTGTGCTCCTG; 2655 of 9142,4.07968,CG13562,CG13562,LOC120284472,CG13562_CG5330_CR45926_Nap1_CR45926
		LOC6734626_Khc-73	LOC6734626_Khc-73;XM_039292815.2; GAAAACAGTGTTATTTCTTGGGCACCCTGCACACGGTCACACTCATCGATAGTCGCAAGAGCAATCGATGATTCTGCACCACTAGTAAAAATTGCTGAGAAAAACGAAAACGCGAAAAATGAAAACGCAATACAGAAAATCAAAATTGAAGTGAAACCAAGTGCGAAAACGAAGGAGCTAAAGATTGCGTGCTCACAACTCCCGCGAGGACGACAACTACTGCTAACAACTAACGGTCATAAAAGTCGAAAGCAACGCAGCTCGAGGAGAAGGAGCTAGCCACGCCCCCTGCTGCAGCCCCCGCTTAGGGAGCCCCGCCCACCCGCATCTCCATCCTGCTCCATCTAAATAGAGATTCAAAAACA…	0.364946	5.13516e-05	7.39806	3	17,GCGCTCCTTGTGCTCCTGCT; 2653 of 9112,1.83132,CG13562,CG13562,LOC120284472,CG13562_CG5330_CR45926_Nap1_CR45926	18,CGCGCTCCTTGTGCTCCTGC; 2654 of 9112,1.48706,CG13562,CG13562,LOC120284472,CG13562_CG5330_CR45926_Nap1_CR45926	19,CCGCGCTCCTTGTGCTCCTG; 2655 of 9112,4.07968,CG13562,CG13562,LOC120284472,CG13562_CG5330_CR45926_Nap1_CR45926
		LOC6734626_Khc-73	LOC6734626_Khc-73;XM_039292816.2; GAAAACAGTGTTATTTCTTGGGCACCCTGCACACGGTCACACTCATCGATAGTCGCAAGAGCAATCGATGATTCTGCACCACTAGTAAAAATTGCTGAGAAAAACGAAAACGCGAAAAATGAAAACGCAATACAGAAAATCAAAATTGAAGTGAAACCAAGTGCGAAAACGAAGGAGCTAAAGATTGCGTGCTCACAACTCCCGCGAGGACGACAACTACTGCTAACAACTAACGGTCATAAAAGTCGAAAGCAACGCAGCTCGAGGAGAAGGAGCTAGCCACGCCCCCTGCTGCAGCCCCCGCTTAGGGAGCCCCGCCCACCCGCATCTCCATCCTGCTCCATCTAAATAGAGATTCAAAAACA…	0.364946	5.13516e-05	7.39806	3	17,GCGCTCCTTGTGCTCCTGCT; 2653 of 9103,1.83132,CG13562,CG13562,LOC120284472,CG13562_CG5330_CR45926_Nap1_CR45926	18,CGCGCTCCTTGTGCTCCTGC; 2654 of 9103,1.48706,CG13562,CG13562,LOC120284472,CG13562_CG5330_CR45926_Nap1_CR45926	19,CCGCGCTCCTTGTGCTCCTG; 2655 of 9103,4.07968,CG13562,CG13562,LOC120284472,CG13562_CG5330_CR45926_Nap1_CR45926
		LOC6734626_Khc-73	LOC6734626_Khc-73;XM_039292817.2; GAAAACAGTGTTATTTCTTGGGCACCCTGCACACGGTCACACTCATCGATAGTCGCAAGAGCAATCGATGATTCTGCACCACTAGTAAAAATTGCTGAGAAAAACGAAAACGCGAAAAATGAAAACGCAATACAGAAAATCAAAATTGAAGTGAAACCAAGTGCGAAAACGAAGGAGCTAAAGATTGCGTGCTCACAACTCCCGCGAGGACGACAACTACTGCTAACAACTAACGGTCATAAAAGTCGAAAGCAACGCAGCTCGAGGAGAAGGAGCTAGCCACGCCCCCTGCTGCAGCCCCCGCTTAGGGAGCCCCGCCCACCCGCATCTCCATCCTGCTCCATCTAAATAGAGATTCAAAAACA…	0.364946	5.13516e-05	7.39806	3	17,GCGCTCCTTGTGCTCCTGCT; 2653 of 9046,1.83132,CG13562,CG13562,LOC120284472,CG13562_CG5330_CR45926_Nap1_CR45926	18,CGCGCTCCTTGTGCTCCTGC; 2654 of 9046,1.48706,CG13562,CG13562,LOC120284472,CG13562_CG5330_CR45926_Nap1_CR45926	19,CCGCGCTCCTTGTGCTCCTG; 2655 of 9046,4.07968,CG13562,CG13562,LOC120284472,CG13562_CG5330_CR45926_Nap1_CR45926
		LOC6734626_Khc-73	LOC6734626_Khc-73;XM_039292818.2; GAAAACAGTGTTATTTCTTGGGCACCCTGCACACGGTCACACTCATCGATAGTCGCAAGAGCAATCGATGATTCTGCACCACTAGTAAAAATTGCTGAGAAAAACGAAAACGCGAAAAATGAAAACGCAATACAGAAAATCAAAATTGAAGTGAAACCAAGTGCGAAAACGAAGGAGCTAAAGATTGCGTGCTCACAACTCCCGCGAGGACGACAACTACTGCTAACAACTAACGGTCATAAAAGTCGAAAGCAACGCAGCTCGAGGAGAAGGAGCTAGCCACGCCCCCTGCTGCAGCCCCCGCTTAGGGAGCCCCGCCCACCCGCATCTCCATCCTGCTCCATCTAAATAGAGATTCAAAAACA…	0.364946	5.13516e-05	7.39806	3	17,GCGCTCCTTGTGCTCCTGCT; 2653 of 9043,1.83132,CG13562,CG13562,LOC120284472,CG13562_CG5330_CR45926_Nap1_CR45926	18,CGCGCTCCTTGTGCTCCTGC; 2654 of 9043,1.48706,CG13562,CG13562,LOC120284472,CG13562_CG5330_CR45926_Nap1_CR45926	19,CCGCGCTCCTTGTGCTCCTG; 2655 of 9043,4.07968,CG13562,CG13562,LOC120284472,CG13562_CG5330_CR45926_Nap1_CR45926
		LOC6734626_Khc-73	LOC6734626_Khc-73;XM_039292819.2; GAAAACAGTGTTATTTCTTGGGCACCCTGCACACGGTCACACTCATCGATAGTCGCAAGAGCAATCGATGATTCTGCACCACTAGTAAAAATTGCTGAGAAAAACGAAAACGCGAAAAATGAAAACGCAATACAGAAAATCAAAATTGAAGTGAAACCAAGTGCGAAAACGAAGGAGCTAAAGATTGCGTGCTCACAACTCCCGCGAGGACGACAACTACTGCTAACAACTAACGGTCATAAAAGTCGAAAGCAACGCAGCTCGAGGAGAAGGAGCTAGCCACGCCCCCTGCTGCAGCCCCCGCTTAGGGAGCCCCGCCCACCCGCATCTCCATCCTGCTCCATCTAAATAGAGATTCAAAAACA…	0.364946	5.13516e-05	7.39806	3	17,GCGCTCCTTGTGCTCCTGCT; 2653 of 9022,1.83132,CG13562,CG13562,LOC120284472,CG13562_CG5330_CR45926_Nap1_CR45926	18,CGCGCTCCTTGTGCTCCTGC; 2654 of 9022,1.48706,CG13562,CG13562,LOC120284472,CG13562_CG5330_CR45926_Nap1_CR45926	19,CCGCGCTCCTTGTGCTCCTG; 2655 of 9022,4.07968,CG13562,CG13562,LOC120284472,CG13562_CG5330_CR45926_Nap1_CR45926
		LOC6734626_Khc-73	LOC6734626_Khc-73;XM_039292820.2; GAAAACAGTGTTATTTCTTGGGCACCCTGCACACGGTCACACTCATCGATAGTCGCAAGAGCAATCGATGATTCTGCACCACTAGTAAAAATTGCTGAGAAAAACGAAAACGCGAAAAATGAAAACGCAATACAGAAAATCAAAATTGAAGTGAAACCAAGTGCGAAAACGAAGGAGCTAAAGATTGCGTGCTCACAACTCCCGCGAGGACGACAACTACTGCTAACAACTAACGGTCATAAAAGTCGAAAGCAACGCAGCTCGAGGAGAAGGAGCTAGCCACGCCCCCTGCTGCAGCCCCCGCTTAGGGAGCCCCGCCCACCCGCATCTCCATCCTGCTCCATCTAAATAGAGATTCAAAAACA…	0.364946	5.13516e-05	7.39806	3	17,GCGCTCCTTGTGCTCCTGCT; 2653 of 9019,1.83132,CG13562,CG13562,LOC120284472,CG13562_CG5330_CR45926_Nap1_CR45926	18,CGCGCTCCTTGTGCTCCTGC; 2654 of 9019,1.48706,CG13562,CG13562,LOC120284472,CG13562_CG5330_CR45926_Nap1_CR45926	19,CCGCGCTCCTTGTGCTCCTG; 2655 of 9019,4.07968,CG13562,CG13562,LOC120284472,CG13562_CG5330_CR45926_Nap1_CR45926
		LOC6734626_Khc-73	LOC6734626_Khc-73;XM_039292821.2; GAAAACAGTGTTATTTCTTGGGCACCCTGCACACGGTCACACTCATCGATAGTCGCAAGAGCAATCGATGATTCTGCACCACTAGTAAAAATTGCTGAGAAAAACGAAAACGCGAAAAATGAAAACGCAATACAGAAAATCAAAATTGAAGTGAAACCAAGTGCGAAAACGAAGGAGCTAAAGATTGCGTGCTCACAACTCCCGCGAGGACGACAACTACTGCTAACAACTAACGGTCATAAAAGTCGAAAGCAACGCAGCTCGAGGAGAAGGAGCTAGCCACGCCCCCTGCTGCAGCCCCCGCTTAGGGAGCCCCGCCCACCCGCATCTCCATCCTGCTCCATCTAAATAGAGATTCAAAAACA…	0.364946	5.13516e-05	7.39806	3	17,GCGCTCCTTGTGCTCCTGCT; 2653 of 8953,1.83132,CG13562,CG13562,LOC120284472,CG13562_CG5330_CR45926_Nap1_CR45926	18,CGCGCTCCTTGTGCTCCTGC; 2654 of 8953,1.48706,CG13562,CG13562,LOC120284472,CG13562_CG5330_CR45926_Nap1_CR45926	19,CCGCGCTCCTTGTGCTCCTG; 2655 of 8953,4.07968,CG13562,CG13562,LOC120284472,CG13562_CG5330_CR45926_Nap1_CR45926
	g2-g20	LOC6738237_Mbs	LOC6738237_Mbs;XM_016171553.2; TGGCTAAATATACCGCGCATTGCCCTCCGATTCACATCGTCAAAAAATTTTGGTCTGTGAACTTCGTGCGGATGAAATTCCATTTGAACGCCAGCGAAAATATGCAAAATAAAGTGAAATACCAGTGCCTCGCGGACGAGGAGCGCTTCAGCGGAGAGTCCTGCAGCCATTAAAGCCCAGAGAGCACTGAAAGTTCTGGGAATTTCGCGGGAAAGCAAGCAGGAGAAGAAGAAGCAGGAGCAGCAGAAGCAGCAGTACAAACAACAAAAGTGTAGTTGTGATCGAAAATCGAAAGTGTGAAGCATTTTCTATAAATAGTGCAAAATCAAAACCCAATTCCCACTGCAAACAAAAGAGCAATAAAGCAA…	0.363048	0.00170428	3.44083	1	19,TCATCATTATCACCATCATC; 1599 of 4285,3.44083,Mbs,CG44774
		LOC6738237_Mbs	LOC6738237_Mbs;XM_016171559.3; TGGCTAAATATACCGCGCATTGCCCTCCGATTCACATCGTCAAAAAATTTTGGTCTGTGAACTTCGTGCGGATGAAATTCCATTTGAACGCCAGCGAAAATATGCAAAATAAAGTGAAATACCAGTGCCTCGCGGACGAGGAGCGCTTCAGCGGAGAGTCCTGCAGCCATTAAAGCCCAGAGAGCACTGAAAGTTCTGGGAATTTCGCGGGAAAGCAAGCAGGAGAAGAAGAAGCAGGAGCAGCAGAAGCAGCAGTACAAACAACAAAAGTGTAGTTGTGATCGAAAATCGAAAGTGTGAAGCATTTTCTATAAATAGTGCAAAATCAAAACCCAATTCCCACTGCAAACAAAAGAGCAATAAAGCAA…	0.363048	0.00170428	3.44083	1	19,TCATCATTATCACCATCATC; 1602 of 5537,3.44083,Mbs,CG44774
		LOC6738237_Mbs	LOC6738237_Mbs;XM_016171567.2; TGGCTAAATATACCGCGCATTGCCCTCCGATTCACATCGTCAAAAAATTTTGGTCTGTGAACTTCGTGCGGATGAAATTCCATTTGAACGCCAGCGAAAATATGCAAAATAAAGTGAAATACCAGTGCCTCGCGGACGAGGAGCGCTTCAGCGGAGAGTCCTGCAGCCATTAAAGCCCAGAGAGCACTGAAAGTTCTGGGAATTTCGCGGGAAAGCAAGCAGGAGAAGAAGAAGCAGGAGCAGCAGAAGCAGCAGTACAAACAACAAAAGTGTAGTTGTGATCGAAAATCGAAAGTGTGAAGCATTTTCTATAAATAGTGCAAAATCAAAACCCAATTCCCACTGCAAACAAAAGAGCAATAAAGCAA…	0.363048	0.00170428	3.44083	1	19,TCATCATTATCACCATCATC; 1602 of 5629,3.44083,Mbs,CG44774
		LOC6738237_Mbs	LOC6738237_Mbs;XM_039293010.2; TGGCTAAATATACCGCGCATTGCCCTCCGATTCACATCGTCAAAAAATTTTGGTCTGTGAACTTCGTGCGGATGAAATTCCATTTGAACGCCAGCGAAAATATGCAAAATAAAGTGAAATACCAGTGCCTCGCGGACGAGGAGCGCTTCAGCGGAGAGTCCTGCAGCCATTAAAGCCCAGAGAGCACTGAAAGTTCTGGGAATTTCGCGGGAAAGCAAGCAGGAGAAGAAGAAGCAGGAGCAGCAGAAGCAGCAGTACAAACAACAAAAGTGTAGTTGTGATCGAAAATCGAAAGTGTGAAGCATTTTCTATAAATAGTGCAAAATCAAAACCCAATTCCCACTGCAAACAAAAGAGCAATAAAGCAA…	0.363048	0.00170428	3.44083	1	19,TCATCATTATCACCATCATC; 1602 of 5918,3.44083,Mbs,CG44774
		LOC6738237_Mbs	LOC6738237_Mbs;XM_039293011.2; TGGCTAAATATACCGCGCATTGCCCTCCGATTCACATCGTCAAAAAATTTTGGTCTGTGAACTTCGTGCGGATGAAATTCCATTTGAACGCCAGCGAAAATATGCAAAATAAAGTGAAATACCAGTGCCTCGCGGACGAGGAGCGCTTCAGCGGAGAGTCCTGCAGCCATTAAAGCCCAGAGAGCACTGAAAGTTCTGGGAATTTCGCGGGAAAGGTGCGTTTTTCGCTTGGCCTTTCGCAAGCAGGAGAAGAAGAAGCAGGAGCAGCAGAAGCAGCAGTACAAACAACAAAAGTGTAGTTGTGATCGAAAATCGAAAGTGTGAAGCATTTTCTATAAATAGTGCAAAATCAAAACCCAATTCCCACT…	0.363048	0.00170428	3.44083	1	19,TCATCATTATCACCATCATC; 1626 of 5942,3.44083,Mbs,CG44774
		LOC6738237_Mbs	LOC6738237_Mbs;XM_039293012.2; TGGCTAAATATACCGCGCATTGCCCTCCGATTCACATCGTCAAAAAATTTTGGTCTGTGAACTTCGTGCGGATGAAATTCCATTTGAACGCCAGCGAAAATATGCAAAATAAAGTGAAATACCAGTGCCTCGCGGACGAGGAGCGCTTCAGCGGAGAGTCCTGCAGCCATTAAAGCCCAGAGAGCACTGAAAGTTCTGGGAATTTCGCGGGAAAGGAGAAGAAGAAGCAGGAGCAGCAGAAGCAGCAGTACAAACAACAAAAGTGTAGTTGTGATCGAAAATCGAAAGTGTGAAGCATTTTCTATAAATAGTGCAAAATCAAAACCCAATTCCCACTGCAAACAAAAGAGCAATAAAGCAATAACGAT…	0.363048	0.00170428	3.44083	1	19,TCATCATTATCACCATCATC; 1595 of 5911,3.44083,Mbs,CG44774
		LOC6738237_Mbs	LOC6738237_Mbs;XM_039293013.2; TGGCTAAATATACCGCGCATTGCCCTCCGATTCACATCGTCAAAAAATTTTGGTCTGTGAACTTCGTGCGGATGAAATTCCATTTGAACGCCAGCGAAAATATGCAAAATAAAGTGAAATACCAGTGCCTCGCGGACGAGGAGCGCTTCAGCGGAGAGTCCTGCAGCCATTAAAGCCCAGAGAGCACTGAAAGTTCTGGGAATTTCGCGGGAAAGCAAGCAGGAGAAGAAGAAGCAGGAGCAGCAGAAGCAGCAGTACAAACAACAAAAGTGTAGTTGTGATCGAAAATCGAAAGTGTGAAGCATTTTCTATAAATAGTGCAAAATCAAAACCCAATTCCCACTGCAAACAAAAGAGCAATAAAGCAA…	0.363048	0.00170428	3.44083	1	19,TCATCATTATCACCATCATC; 1599 of 5915,3.44083,Mbs,CG44774
		LOC6738237_Mbs	LOC6738237_Mbs;XM_039293014.1; TGGCTAAATATACCGCGCATTGCCCTCCGATTCACATCGTCAAAAAATTTTGGTCTGTGAACTTCGTGCGGATGAAATTCCATTTGAACGCCAGCGAAAATATGCAAAATAAAGTGAAATACCAGTGCCTCGCGGACGAGGAGCGCTTCAGCGGAGAGTCCTGCAGCCATTAAAGCCCAGAGAGCACTGAAAGTTCTGGGAATTTCGCGGGAAAGCAAGCAGGAGAAGAAGAAGCAGGAGCAGCAGAAGCAGCAGTACAAACAACAAAAGTGTAGTTGTGATCGAAAATCGAAAGTGTGAAGCATTTTCTATAAATAGTGCAAAATCAAAACCCAATTCCCACTGCAAACAAAAGAGCAATAAAGCAA…	0.363048	0.00170428	3.44083	1	19,TCATCATTATCACCATCATC; 1602 of 5716,3.44083,Mbs,CG44774
		LOC6738237_Mbs	LOC6738237_Mbs;XM_039293015.2; TGGCTAAATATACCGCGCATTGCCCTCCGATTCACATCGTCAAAAAATTTTGGTCTGTGAACTTCGTGCGGATGAAATTCCATTTGAACGCCAGCGAAAATATGCAAAATAAAGTGAAATACCAGTGCCTCGCGGACGAGGAGCGCTTCAGCGGAGAGTCCTGCAGCCATTAAAGCCCAGAGAGCACTGAAAGTTCTGGGAATTTCGCGGGAAAGCAAGCAGGAGAAGAAGAAGCAGGAGCAGCAGAAGCAGCAGTACAAACAACAAAAGTGTAGTTGTGATCGAAAATCGAAAGTGTGAAGCATTTTCTATAAATAGTGCAAAATCAAAACCCAATTCCCACTGCAAACAAAAGAGCAATAAAGCAA…	0.363048	0.00170428	3.44083	1	19,TCATCATTATCACCATCATC; 1602 of 5831,3.44083,Mbs,CG44774
		LOC6738237_Mbs	LOC6738237_Mbs;XM_039293016.2; TGGCTAAATATACCGCGCATTGCCCTCCGATTCACATCGTCAAAAAATTTTGGTCTGTGAACTTCGTGCGGATGAAATTCCATTTGAACGCCAGCGAAAATATGCAAAATAAAGTGAAATACCAGTGCCTCGCGGACGAGGAGCGCTTCAGCGGAGAGTCCTGCAGCCATTAAAGCCCAGAGAGCACTGAAAGTTCTGGGAATTTCGCGGGAAAGCAAGCAGGAGAAGAAGAAGCAGGAGCAGCAGAAGCAGCAGTACAAACAACAAAAGTGTAGTTGTGATCGAAAATCGAAAGTGTGAAGCATTTTCTATAAATAGTGCAAAATCAAAACCCAATTCCCACTGCAAACAAAAGAGCAATAAAGCAA…	0.363048	0.00170428	3.44083	1	19,TCATCATTATCACCATCATC; 1602 of 5789,3.44083,Mbs,CG44774
		LOC6738237_Mbs	LOC6738237_Mbs;XM_039293019.2; TGGCTAAATATACCGCGCATTGCCCTCCGATTCACATCGTCAAAAAATTTTGGTCTGTGAACTTCGTGCGGATGAAATTCCATTTGAACGCCAGCGAAAATATGCAAAATAAAGTGAAATACCAGTGCCTCGCGGACGAGGAGCGCTTCAGCGGAGAGTCCTGCAGCCATTAAAGCCCAGAGAGCACTGAAAGTTCTGGGAATTTCGCGGGAAAGCAAGCAGGAGAAGAAGAAGCAGGAGCAGCAGAAGCAGCAGTACAAACAACAAAAGTGTAGTTGTGATCGAAAATCGAAAGTGTGAAGCATTTTCTATAAATAGTGCAAAATCAAAACCCAATTCCCACTGCAAACAAAAGAGCAATAAAGCAA…	0.363048	0.00170428	3.44083	1	19,TCATCATTATCACCATCATC; 1602 of 5408,3.44083,Mbs,CG44774
		LOC6738237_Mbs	LOC6738237_Mbs;XM_039293021.2; TGGCTAAATATACCGCGCATTGCCCTCCGATTCACATCGTCAAAAAATTTTGGTCTGTGAACTTCGTGCGGATGAAATTCCATTTGAACGCCAGCGAAAATATGCAAAATAAAGTGAAATACCAGTGCCTCGCGGACGAGGAGCGCTTCAGCGGAGAGTCCTGCAGCCATTAAAGCCCAGAGAGCACTGAAAGTTCTGGGAATTTCGCGGGAAAGCAAGCAGGAGAAGAAGAAGCAGGAGCAGCAGAAGCAGCAGTACAAACAACAAAAGTGTAGTTGTGATCGAAAATCGAAAGTGTGAAGCATTTTCTATAAATAGTGCAAAATCAAAACCCAATTCCCACTGCAAACAAAAGAGCAATAAAGCAA…	0.363048	0.00170428	3.44083	1	19,TCATCATTATCACCATCATC; 1602 of 5087,3.44083,Mbs,CG44774
		LOC6738237_Mbs	LOC6738237_Mbs;XR_006541791.1; TGGCTAAATATACCGCGCATTGCCCTCCGATTCACATCGTCAAAAAATTTTGGTCTGTGAACTTCGTGCGGATGAAATTCCATTTGAACGCCAGCGAAAATATGCAAAATAAAGTGAAATACCAGTGCCTCGCGGACGAGGAGCGCTTCAGCGGAGAGTCCTGCAGCCATTAAAGCCCAGAGAGCACTGAAAGTTCTGGGAATTTCGCGGGAAAGCAAGCAGGAGAAGAAGAAGCAGGAGCAGCAGAAGCAGCAGTACAAACAACAAAAGTGTAGTTGTGATCGAAAATCGAAAGTGTGAAGCATTTTCTATAAATAGTGCAAAATCAAAACCCAATTCCCACTGCAAACAAAAGAGCAATAAAGCAA…	0.363048	0.00170428	3.44083	1	19,TCATCATTATCACCATCATC; 1602 of 5593,3.44083,Mbs,CG44774
	g2-g17	LOC6734504_Su(var)2-HP2	LOC6734504_Su(var)2-HP2;XM_016181996.3; GGAACGGCCACACCGAAGCGCGGGCTCACTAAACGCTTTTGACATTTTTGCACATCTGCACAACGTTCACGTTAATTGCAGCGGCATCATCTTTGCTGGATTTCAAAGGCATTTTTTGCAGTGAAAAGAACGAAAAAGTGCTTGCATTTGTGCACTAATGGGTATATAAGGTCCTTCTGCTAAAGGAATGCCAAGTCATACAAACTTTTTGAGATTCGCCTTAATGGAAATAGATAAGACGCGGCGCAGTTGAAAGATTGCAAATTTACCGACTGGCCGACCGACGCACATGAAAAGTAAAGTATGGAGGACATTGAATATTTAGACGAGTACAAGGACTTGGTGCTGCCAGGGATTAA…	0.362369	0.027342	2.32287	1	16,AGGATGAGTTAAAGATGCCA; 2120 of 5311,2.32287,CG14026_tkv-AS.i1_tkv
		LOC6734504_Su(var)2-HP2	LOC6734504_Su(var)2-HP2;XM_016181997.3; ATTGTTAATCGGAACGGCCACACCGAAGCGCGGGCTCACTAAACGCTTTTGACATTTTTGCACATCTGCACAACGTTCACGTTAATTGCAGCGGCATCATCTTTGCTGGATTTCAAAGGCATTTTTTGCAGTGAAAAGAACGAAAAAGTGCTTGCATTTGTGCACTAATGGGTATATAAGGTCCTTCTGCTAAAGGAATGCCAAGTCATACAAACTTTTTGAGATTCGCCTTAATGGAAATAGATAAGACGCGGCGCAGTTGAAAGATTGCAAATTTACCGACTGGCCGACCGACGCACATGAAAAGTAAAGTATGGAGGACATTGAATATTTAGACGAGTACAAGGACTTGGTGCTGC…	0.362369	0.027342	2.32287	1	16,AGGATGAGTTAAAGATGCCA; 5250 of 8441,2.32287,CG14026_tkv-AS.i1_tkv
		LOC6734504_Su(var)2-HP2	LOC6734504_Su(var)2-HP2;XM_016181998.3; ATATTGTTAATCGGAACGGCCACACCGAAGCGCGGGCTCACTAAACGCTTTTGACATTTTTGCACATCTGCACAACGTTCACGTTAATTGCAGCGGCATCATCTTTGCTGGATTTCAAAGGCATTTTTTGCAGTGAAAAGAACGAAAAAGTGCTTGCATTTGTGCACTAATGGGTATATAAGGTCCTTCTGCTAAAGGAATGCCAAGTCATACAAACTTTTTGAGATTCGCCTTAATGGAAATAGATAAGACGCGGCGCAGTTGAAAGATTGCAAATTTACCGACTGGCCGACCGACGCACATGAAAAGTAAAGTATGGAGGACATTGAATATTTAGACGAGTACAAGGACTTGGTGCT…	0.362369	0.027342	2.32287	1	16,AGGATGAGTTAAAGATGCCA; 7322 of 10513,2.32287,CG14026_tkv-AS.i1_tkv
		LOC6734504_Su(var)2-HP2	LOC6734504_Su(var)2-HP2;XM_039292386.2; ATATTGTTAATCGGAACGGCCACACCGAAGCGCGGGCTCACTAAACGCTTTTGACATTTTTGCACATCTGCACAACGTTCACGTTAATTGCAGCGGCATCATCTTTGCTGGATTTCAAAGGCATTTTTTGCAGTGAAAAGAACGAAAAAGTGCTTGCATTTGTGCACTAATGGGTATATAAGGTCCTTCTGCTAAAGGAATGCCAAGTCATACAAACTTTTTGAGATTCGCCTTAATGGAAATAGATAAGACGCGGCGCAGTTGAAAGATTGCAAATTTACCGACTGGCCGACCGACGCACATGAAAAGTAAAGTATGGAGGACATTGAATATTTAGACGAGTACAAGGACTTGGTGCT…	0.362369	0.027342	2.32287	1	16,AGGATGAGTTAAAGATGCCA; 7319 of 10510,2.32287,CG14026_tkv-AS.i1_tkv
		LOC6734504_Su(var)2-HP2	LOC6734504_Su(var)2-HP2;XM_039292387.2; TATTGAATATTGTTAATCGGAACGGCCACACCGAAGCGCGGGCTCACTAAACGCTTTTGACATTTTTGCACATCTGCACAACGTTCACGTTAATTGCAGCGGCATCATCTTTGCTGGATTTCAAAGGCATTTTTTGCAGTGAAAAGAACGAAAAAGTGCTTGCATTTGTGCACTAATGGGTATATAAGGTCCTTCTGCTAAAGGAATGCCAAGTCATACAAACTTTTTGAGATTCGCCTTAATGGAAATAGATAAGACGCGGCGCAGTTGAAAGATTGCAAATTTACCGACTGGCCGACCGACGCACATGAAAAGTAAAGTATGGAGGACATTGAATATTTAGACGAGTACAAGGACTT…	0.362369	0.027342	2.32287	1	16,AGGATGAGTTAAAGATGCCA; 7328 of 8432,2.32287,CG14026_tkv-AS.i1_tkv
	g2-g20	LOC6733135_l(2)gl	LOC6733135_l(2)gl;XM_016179292.3; TATACGCTCTAAAAAATATATGATTTTTTCTATAGAGATACACGGGCACACTAGACCCACCGATCGCGGCTTTGTGTGTGTTAAAAATGACGCTCATATCGTTTTGGGCTGATAATATTGTTCACGTTTTATAAAACAGATACACGGTTAAGCTCTGACCGGTCGTATTATTATCTGTGTGTTCTTGGTTGATACGTTTGTCACGTTTTTAAAGCAACGACGGGAAGAACAGTGCGTGCGTTTCTTCACATACAAATACATACAAACATATGCATTGAGTTTAGAATAAATACGGCCACAAGTAATATACATATTTATTCATCGAAACCAACCCACCACAAGAGCATAACCAATCATGTTAAAGT…	0.353645	0.000393188	2.51982	2	18,CAACGAATCTAGTATACCCT; 5023 of 5134,1.00793,DNAREP1_DM_Helitron,I_DM_I,LOC123327360,DNAREP1_DM_Helitron,BOOKEND_3221.i1,SAR_DM_SAT,DNAREP1_DM_Helitron,DNAREP1_DM_Helitron,DNAREP1_DM_Helitron,DNAREP1_DM_Helitron,DNAREP1_DM_Helitron,DNAREP1_DM_Helitron,DNAREP1_DM_Helitron,DNAREP1_DM_Helitron,DNAREP1_DM_Helitron,BOOKEND_3486.i1,BOOKEND_3486.i1_1,NOMAD_LTR_Gypsy,BOOKEND_3488.i1,DNAREP1_DM_Helitron,…	19,TCAACGAATCTAGTATACCC; 5024 of 5134,1.51189,DNAREP1_DM_Helitron,DNAREP1_DM_Helitron,DNAREP1_DM_Helitron,DNAREP1_DM_Helitron,DNAREP1_DM_Helitron,DNAREP1_DM_Helitron,BOOKEND_3486.i1,BOOKEND_3486.i1_1,NOMAD_LTR_Gypsy,BOOKEND_3488.i1,DNAREP1_DM_Helitron,DNAREP1_DM_Helitron,.,DNAREP1_DM_Helitron,QUASIMODO2-I_DM_Gypsy,DNAREP1_DM_Helitron,DNAREP1_DM_Helitron,DNAREP1_DM_Helitron,BOOKEND_3652.i2,BOOKEND…
		LOC6733135_l(2)gl	LOC6733135_l(2)gl;XM_016179293.3; TATACGCTCTAAAAAATATATGATTTTTTCTATAGAGATACACGGGCACACTAGACCCACCGATCGCGGCTTTGTGTGTGTTAAAAATGACGCTCATATCGTTTTGGGCTGATAATATTGTTCACGTTTTATAAAACAGATACACGGTTAAGCTCTGACCGGTCGTATTATTATCTGTGTGTTCTTGGTTGATACGTTTGTCACGTTTTTAAAGCAACGACGGGAAGAACAGTGCGTGCGTTTCTTCACATACAAATACATACAAACATATGCATTGAGTTTAGAATAAATACGGCCACAAGTAATATACATATTTATTCATCGAAACCAACCCACCACAAGAGCATAACCAATCATGTTAAAGT…	0.353645	0.000393188	2.51982	2	18,CAACGAATCTAGTATACCCT; 5011 of 5122,1.00793,DNAREP1_DM_Helitron,I_DM_I,LOC123327360,DNAREP1_DM_Helitron,BOOKEND_3221.i1,SAR_DM_SAT,DNAREP1_DM_Helitron,DNAREP1_DM_Helitron,DNAREP1_DM_Helitron,DNAREP1_DM_Helitron,DNAREP1_DM_Helitron,DNAREP1_DM_Helitron,DNAREP1_DM_Helitron,DNAREP1_DM_Helitron,DNAREP1_DM_Helitron,BOOKEND_3486.i1,BOOKEND_3486.i1_1,NOMAD_LTR_Gypsy,BOOKEND_3488.i1,DNAREP1_DM_Helitron,…	19,TCAACGAATCTAGTATACCC; 5012 of 5122,1.51189,DNAREP1_DM_Helitron,DNAREP1_DM_Helitron,DNAREP1_DM_Helitron,DNAREP1_DM_Helitron,DNAREP1_DM_Helitron,DNAREP1_DM_Helitron,BOOKEND_3486.i1,BOOKEND_3486.i1_1,NOMAD_LTR_Gypsy,BOOKEND_3488.i1,DNAREP1_DM_Helitron,DNAREP1_DM_Helitron,.,DNAREP1_DM_Helitron,QUASIMODO2-I_DM_Gypsy,DNAREP1_DM_Helitron,DNAREP1_DM_Helitron,DNAREP1_DM_Helitron,BOOKEND_3652.i2,BOOKEND…
	g2-g17	LOC6738001_upSET	LOC6738001_upSET;XM_039293337.2; TTAGAAGCGGAAAGTTGTGAGCAAAACGTGTGGAAATTGTGCTCGAAACGTCAACAAAAAATTTGTGAAAATAACTGGGAGCGTAGTATGCGAGCGCGGCAATCGCAGAACTATGAAATTCCCCTGTGAAACGTGTAGTAAACGTTCGAAACAGCGTCGCGCCATTACTTAAATGCTGCAAATCAACAATGTGCAACAGAACAAAAAAGAACCAGTGTTAAAGTGTATACAAATTTAATTTGTATTTATAAAATTGAAATATAAAGTTTCAAAATAAAAAATAAACCACTTAGCTTGTCGTTAAATTAAACTAAGTTGTGCAAAATGAAGTGAAAACTCAAAATAACAGAGTAAACGATACAACGA…	0.325723	0.02093	9.1069	1	16,GGCTGCTGCACTGCTGCGTT; 5894 of 12635,9.1069,BOOKEND_1854.i2,BOOKEND_1854.i3,hpBTBD9
		LOC6738001_upSET	LOC6738001_upSET;XM_044923119.1; GAGGAAAACACACACATTGTAGTAAACGTTCGAAACAGCGTCGCGCCATTACTTAAATGCTGCAAATCAACAATGTGCAACAGAACAAAAAAGAACCAGTGTTAAAGTGTATACAAATTTAATTTGTATTTATAAAATTGAAATATAAAGTTTCAAAATAAAAAATAAACCACTTAGCTTGTCGTTAAATTAAACTAAGTTGTGCAAAATGAAGTGAAAACTCAAAATAACAGAGTAAACGATACAACGAAATATCGTTTATGGAAAGACCGTATCCAAAGAATTCAATATACAACATACAACGACAGACAACAACGCAGTATCAATTGGGCGGGACGATTATTTTTGCGAGATAGGATCAGCTTT…	0.325723	0.02093	9.1069	1	16,GGCTGCTGCACTGCTGCGTT; 5778 of 12519,9.1069,BOOKEND_1854.i2,BOOKEND_1854.i3,hpBTBD9
	g2-g17	LOC6738792_gig	LOC6738792_gig;XM_016171765.3; TGAAGTCCACATCGCCGTCTGGTAACACTGCGCTCAGCTGTTTAGTGACTTCCTCTGTTCTGTGCTGTGTATAATTTGTTATTAGGACCTAGGCTAGGAATTACTGGTTGCACACACTCAGCGCCACTGCTCCACCGACCACCGCCCTTGCAAGGACCCACCATGAACTCCAAGGACAAGTCGAAGTTCAAATCGTTCATCAAATCGCTGCCGGCAGGTTACGTGGGCGAGCGGACCCTGCGGCCGGAGTTTGAGAGGGAACTGCGCCCGGAGCAGCCTGTGGCCCAACGCTGCCGGATGCTAAAGGAGCTGGGCGACATGCAGCTGCACAACTTCAATCTGGACGAGACCGCCATCACCATTCTGTT…	0.319761	0.0483992	1.51189	1	16,GAGTCGTCGTCGGCTTCCTC; 4114 of 5975,1.51189,CG13562,CG13562,CG13562_CG5330_CR45926_Nap1_CR45926
	g2-g17	LOC6730721_Slh	LOC6730721_Slh;XM_016179150.3; TGCAGACGTTCACACCAGCCGCACAGCTGATGCCTGCACTATGCACTAAAATTCCCCAAAACGCGTTGCCTCGCCGTCGCTTGTGACGTGTTGTTTTTTTGTAAAATATGTTTTTCAGCTGCTAAAAGGGACATAGATTGTTGAAAATCCACTGAAACTAACTCAGAAGGACAGGCTAAAGACCGACCATATAATGCTGACCCTACGGGAGCGCCAAATCAATGCCATTAAGCAGATGCTTAATTTGAACTCGCAGCAGCCGAAAGCCCTAGCTGCTGAGCCCGTGTGGAAGATCCTCATCTACGATCGCGTTGGTCAGGACATCATATCGCCCATTATTTCCATCAAGGAGCTGCGCGAATTGGGCG…	0.236964	0.0421083	1.47464	1	16,GGACTCCAGTTCCTCCTCCT; 1176 of 2259,1.47464,CG14026_tkv-AS.i1_tkv
[truncated: 136 more columns]
